# Supplementary material for: Absolute configurations of talaromycones A and B, α-diversonolic ester, and aspergillusone B from endophytic Talaromyces sp. ECN211
Source: Beilstein J Org Chem. 2020 Feb 28;16:290–6. doi: 10.3762/bjoc.16.28 (PMC7059540; doi:10.3762/bjoc.16.28)
Supplement: File 2 — Crystal structure information files for 1, 3, and 5. [file Beilstein_J_Org_Chem-16-290-s002.zip]

Archive with 14 entries (13 files):
- Crystal files/
- __MACOSX/._Crystal files
- Crystal files/Compound3.cif
- __MACOSX/Crystal files/._Compound3.cif
- Crystal files/checkcif3.pdf
- __MACOSX/Crystal files/._checkcif3.pdf
- Crystal files/Checkcif1.pdf
- __MACOSX/Crystal files/._Checkcif1.pdf
- Crystal files/Compound1.cif
- __MACOSX/Crystal files/._Compound1.cif
- Crystal files/Compound5.cif
- __MACOSX/Crystal files/._Compound5.cif
- Crystal files/Checkcif5.pdf
- __MACOSX/Crystal files/._Checkcif5.pdf
