# Supplementary material for: Absolute configurations of talaromycones A and B, α-diversonolic ester, and aspergillusone B from endophytic Talaromyces sp. ECN211
Source: Beilstein J Org Chem. 2020 Feb 28;16:290–6. doi: 10.3762/bjoc.16.28 (PMC7059540; doi:10.3762/bjoc.16.28)
Supplement: File 2 — Crystal structure information files for 1, 3, and 5. [file Beilstein_J_Org_Chem-16-290-s002.zip › Crystal files/Compound3.cif]

data_global
_audit_creation_date                               2019-09-30
_audit_creation_method                            'by CrystalStructure 4.3'
_audit_update_record                               ?

#==============================================================================
# PROCESSING SUMMARY (IUCr Office Use Only)

_journal_date_recd_electronic                      ?
_journal_date_from_coeditor                        ?
_journal_date_accepted                             ?
_journal_coeditor_code                             ?

#==============================================================================
# SUBMISSION DETAILS

_publ_contact_author_name                         'ENTER NAME'
_publ_contact_author_email                        'ENTER EMAIL ADDRESS'
_publ_contact_author_fax                          'ENTER FAX NUMBER'
_publ_contact_author_phone                        'ENTER PHONE NUMBER'
_publ_contact_letter
;
    ENTER TEXT OF LETTER
;
_publ_requested_journal                           'ENTER JOURNAL NAME HERE'
_publ_requested_category
                                               'CHOOSE FI FM FO CI CM CO or AD'
_publ_requested_coeditor_name                      ?

#==============================================================================
# TITLE AND AUTHOR LIST

_publ_section_title
;
    ENTER SECTION TITLE
;
_publ_section_title_footnote
;
    ENTER FOOTNOTE TO TITLE OF PAPER
;
loop_
_publ_author_name
_publ_author_footnote
_publ_author_address
' FIRST AUTHORS NAME '
;
  FIRST AUTHORS FOOTNOTES
;
;
  FIRST AUTHORS ADDRESS
;
_publ_section_synopsis
;
    ENTER SYNOPSIS
;

#==============================================================================
# TEXT

_publ_section_abstract
;
    ENTER ABSTRACT
;
_publ_section_comment
;
    ENTER TEXT
;
_publ_section_references
;
    ENTER OTHER REFERENCES

    Rigaku (2018). CrystalStructure. Version 4.3. 
    Rigaku Corporation, Tokyo, Japan.

    Burla, M. C., Caliandro, R., Carrozzini, B.,  Cascarano, G. L., 
    Giacovazzo, C., Mallamo, M., Mazzone, A., Polidori, G. 
    (2014). In preparation.
    SIR2014

    Sheldrick, G.M. (2008) SHELXL Version 2018/3, Acta Cryst. A64, 112-122.

;
_publ_section_figure_captions
;
    ENTER FIGURE CAPTIONS
;
_publ_section_exptl_prep
;
    ENTER COMPOUND PREPARATION DETAILS
;
_publ_section_exptl_refinement
;
    ENTER SPECIAL DETAILS OF THE REFINEMENT
;

#==============================================================================
data_514

#==============================================================================
# CHEMICAL DATA

_chemical_formula_sum                             'C16 H16 O7'
_chemical_formula_moiety                          'C16 H16 O7'
_chemical_formula_weight                           320.30
_chemical_melting_point                            ?
_chemical_absolute_configuration
                                                 'CHOOSE rm ad rmad syn or unk'

#==============================================================================
# CRYSTAL DATA
_space_group_crystal_system                        monoclinic
_space_group_name_H-M_alt                         'P 1 21 1'
_space_group_name_Hall                            'P 2yb'
_space_group_IT_number                             4
loop_
_space_group_symop_id
_space_group_symop_operation_xyz
1   '+X,+Y,+Z'
2   '-X,1/2+Y,-Z'
#------------------------------------------------------------------------------
_cell_length_a                                     8.7229(4)
_cell_length_b                                     8.3549(3)
_cell_length_c                                     21.0702(15)
_cell_angle_alpha                                  90.0000
_cell_angle_beta                                   101.725(3)
_cell_angle_gamma                                  90.0000
_cell_volume                                       1503.53(14)
_cell_formula_units_Z                              4
_cell_measurement_reflns_used                      3417
_cell_measurement_theta_min                        2.10
_cell_measurement_theta_max                        72.10
_cell_measurement_temperature                      296
#------------------------------------------------------------------------------
_exptl_crystal_description                         prism
_exptl_crystal_colour                              colorless
_exptl_crystal_size_max                            0.300
_exptl_crystal_size_mid                            0.100
_exptl_crystal_size_min                            0.050
_exptl_crystal_density_diffrn                      1.415
_exptl_crystal_density_meas                        ?
_exptl_crystal_density_method                     'not measured'
_exptl_crystal_F_000                               672.00
_exptl_absorpt_coefficient_mu                      0.955
_exptl_absorpt_correction_type                     none

#==============================================================================
# EXPERIMENTAL DATA

_diffrn_ambient_temperature                        296
_diffrn_radiation_type                            'Cu K\a'
_diffrn_radiation_wavelength                       1.54187
_diffrn_measurement_device_type                   'Rigaku R-AXIS RAPID'
_diffrn_reflns_number                              16755
_diffrn_reflns_av_unetI/netI                       0.0685
_diffrn_reflns_av_R_equivalents                    0.1218
_diffrn_reflns_theta_max                           67.978
_diffrn_reflns_theta_min                           4.286
_diffrn_reflns_theta_full                          67.687
_diffrn_measured_fraction_theta_max                0.987
_diffrn_measured_fraction_theta_full               0.987
_diffrn_reflns_Laue_measured_fraction_max          0.987
_diffrn_reflns_Laue_measured_fraction_full         0.987
_diffrn_reflns_point_group_measured_fraction_max   0.884
_diffrn_reflns_point_group_measured_fraction_full  0.886
_diffrn_reflns_limit_h_min                        -10
_diffrn_reflns_limit_h_max                         10
_diffrn_reflns_limit_k_min                        -9
_diffrn_reflns_limit_k_max                         9
_diffrn_reflns_limit_l_min                        -25
_diffrn_reflns_limit_l_max                         25
_diffrn_standards_number                           0
_diffrn_standards_interval_count                   .
_diffrn_standards_decay_%                          ?
_reflns_number_total                               4850
_reflns_number_gt                                  4414
_reflns_threshold_expression                       F^2^>2.0\s(F^2^)
_reflns_Friedel_coverage          0.667
_reflns_Friedel_fraction_max      0.765
_reflns_Friedel_fraction_full     0.768

#==============================================================================
# REFINEMENT DATA

_refine_special_details
;
    Refinement was performed using all reflections. The weighted 
    R-factor (wR) and goodness of fit (S) are based on F^2^.
    R-factor (gt) are based on F. The threshold expression of
    F^2^ > 2.0 sigma(F^2^) is used only for calculating R-factor (gt).
;
_refine_ls_structure_factor_coef                   Fsqd
_refine_ls_R_factor_all                            0.0642
_refine_ls_R_factor_gt                             0.0618
_refine_ls_wR_factor_ref                           0.1720
_refine_ls_wR_factor_gt                            0.1681
_refine_ls_number_restraints                       1
_refine_ls_hydrogen_treatment                      constr
_refine_ls_number_reflns                           4850
_refine_ls_number_parameters                       425
_refine_ls_goodness_of_fit_ref                     1.005
_refine_ls_weighting_scheme                        calc
_refine_ls_weighting_details
                   'w = 1/[\s^2^(Fo^2^)+(0.1093P)^2^] where P=(Fo^2^+2Fc^2^)/3'
_atom_sites_solution_hydrogens                     geom
_atom_sites_solution_primary                       direct
_atom_sites_solution_secondary                     difmap
_refine_ls_shift/su_max                            0.000
_refine_diff_density_max                           0.32
_refine_diff_density_min                          -0.22
_refine_ls_extinction_method                       none
_refine_ls_extinction_coef                         ?
_refine_ls_abs_structure_details
;
 Flack x determined using 1481 quotients [(I+)-(I-)]/[(I+)+(I-)]
 (Parsons, Flack and Wagner, Acta Cryst. B69 (2013) 249-259).
;
_refine_ls_abs_structure_Flack                    -0.1(2)

loop_
_atom_type_symbol
_atom_type_description
_atom_type_scat_dispersion_real
_atom_type_scat_dispersion_imag
_atom_type_scat_source
  'C' 'C'  0.0181 0.0091 
;
International Tables for Crystallography
(Vol. C, Tables 4.2.6.8 and 6.1.1.4)
;
  'H' 'H'  0.0000 0.0000 
;
International Tables for Crystallography
(Vol. C, Table 6.1.1.4)
;
  'O' 'O'  0.0492 0.0322 
;
International Tables for Crystallography
(Vol. C, Tables 4.2.6.8 and 6.1.1.4)
;

#==============================================================================
# ATOMIC COORDINATES AND THERMAL PARAMETERS

loop_
 _atom_site_label
 _atom_site_type_symbol
 _atom_site_fract_x
 _atom_site_fract_y
 _atom_site_fract_z
 _atom_site_U_iso_or_equiv
 _atom_site_adp_type
 _atom_site_occupancy
 _atom_site_site_symmetry_order  
 _atom_site_calc_flag
 _atom_site_refinement_flags_posn
 _atom_site_refinement_flags_adp
 _atom_site_refinement_flags_occupancy
 _atom_site_disorder_assembly
 _atom_site_disorder_group
O101 O 0.1990(3) 0.9300(4) 0.07894(14) 0.0702(7) Uani 1 1 d . . . . .
O102 O 0.3815(4) 1.1079(4) 0.06789(15) 0.0810(9) Uani 1 1 d . . . . .
O103 O 0.6146(3) 0.8872(4) 0.10144(11) 0.0629(7) Uani 1 1 d . . . . .
H103 H 0.634965 0.952284 0.131078 0.075 Uiso 1 1 calc R U . . .
O104 O 0.4079(3) 0.8016(4) -0.02014(11) 0.0690(8) Uani 1 1 d . . . . .
H10H H 0.444520 0.752012 -0.047177 0.083 Uiso 1 1 calc R U . . .
O105 O 0.3579(3) 0.5305(3) 0.21417(12) 0.0586(6) Uani 1 1 d . . . . .
O106 O 0.5220(4) 0.9860(4) 0.21794(12) 0.0709(8) Uani 1 1 d . . . . .
O107 O 0.5421(6) 0.9874(5) 0.34368(14) 0.1068(14) Uani 1 1 d . . . . .
H107 H 0.570777 1.014686 0.310558 0.128 Uiso 1 1 calc R U . . .
O201 O 1.0565(3) 0.2701(4) 0.23315(15) 0.0746(8) Uani 1 1 d . . . . .
O202 O 0.8685(4) 0.1073(4) 0.18253(16) 0.0836(9) Uani 1 1 d . . . . .
O203 O 0.6449(3) 0.3271(4) 0.17835(12) 0.0720(8) Uani 1 1 d . . . . .
H203 H 0.619632 0.265296 0.204671 0.086 Uiso 1 1 calc R U . . .
O204 O 0.8739(4) 0.4202(5) 0.09677(13) 0.0822(9) Uani 1 1 d . . . . .
H20H H 0.795984 0.375376 0.076059 0.099 Uiso 1 1 calc R U . . .
O205 O 0.8896(4) 0.6796(5) 0.33896(18) 0.0931(11) Uani 1 1 d . . . . .
O206 O 0.7273(7) 0.2274(6) 0.30995(17) 0.138(2) Uani 1 1 d . . . . .
O207 O 0.7048(12) 0.2187(11) 0.4327(2) 0.247(5) Uani 1 1 d . . . . .
H207 H 0.651818 0.205454 0.396188 0.296 Uiso 1 1 calc R U . . .
C101 C 0.0775(7) 1.0463(9) 0.0560(2) 0.0995(19) Uani 1 1 d . . . . .
H10E H 0.098471 1.142560 0.081093 0.119 Uiso 1 1 calc R U . . .
H10F H -0.022044 1.003586 0.060347 0.119 Uiso 1 1 calc R U . . .
H10G H 0.075307 1.069867 0.011198 0.119 Uiso 1 1 calc R U . . .
C102 C 0.3459(4) 0.9755(5) 0.07937(15) 0.0569(8) Uani 1 1 d . . . . .
C103 C 0.4584(4) 0.8331(5) 0.09557(15) 0.0510(8) Uani 1 1 d . . . . .
C104 C 0.4328(4) 0.7134(5) 0.03890(15) 0.0569(9) Uani 1 1 d . . . . .
H104 H 0.528918 0.650602 0.041915 0.068 Uiso 1 1 calc R U . . .
C105 C 0.2981(4) 0.5978(5) 0.03876(16) 0.0599(9) Uani 1 1 d . . . . .
H10A H 0.290193 0.524971 0.002387 0.072 Uiso 1 1 calc R U . . .
H10B H 0.200846 0.657447 0.033268 0.072 Uiso 1 1 calc R U . . .
C106 C 0.3208(5) 0.5016(5) 0.10159(17) 0.0622(9) Uani 1 1 d . . . . .
H10C H 0.222459 0.451570 0.104993 0.075 Uiso 1 1 calc R U . . .
H10D H 0.396706 0.417288 0.100432 0.075 Uiso 1 1 calc R U . . .
C107 C 0.3756(3) 0.6033(5) 0.15922(15) 0.0515(7) Uani 1 1 d . . . . .
C108 C 0.4351(3) 0.7527(5) 0.15817(14) 0.0483(7) Uani 1 1 d . . . . .
C109 C 0.4757(4) 0.8442(5) 0.21715(16) 0.0525(8) Uani 1 1 d . . . . .
C110 C 0.4541(4) 0.7637(5) 0.27567(16) 0.0570(8) Uani 1 1 d . . . . .
C111 C 0.3962(4) 0.6077(5) 0.27277(15) 0.0549(8) Uani 1 1 d . . . . .
C112 C 0.3704(6) 0.5279(6) 0.32663(19) 0.0747(11) Uani 1 1 d . . . . .
H112 H 0.329721 0.424642 0.322921 0.090 Uiso 1 1 calc R U . . .
C113 C 0.4056(6) 0.6029(7) 0.38672(19) 0.0792(12) Uani 1 1 d . . . . .
C114 C 0.4641(6) 0.7567(7) 0.39130(18) 0.0812(13) Uani 1 1 d . . . . .
H114 H 0.487256 0.806676 0.431547 0.097 Uiso 1 1 calc R U . . .
C115 C 0.4889(5) 0.8378(6) 0.33714(18) 0.0685(10) Uani 1 1 d . . . . .
C116 C 0.3780(10) 0.5155(9) 0.4467(2) 0.117(2) Uani 1 1 d . . . . .
H11A H 0.402143 0.404072 0.443473 0.140 Uiso 1 1 calc R U . . .
H11B H 0.270338 0.526948 0.449912 0.140 Uiso 1 1 calc R U . . .
H11C H 0.444093 0.560311 0.484531 0.140 Uiso 1 1 calc R U . . .
C201 C 1.1714(6) 0.1459(8) 0.2357(3) 0.1008(18) Uani 1 1 d . . . . .
H20E H 1.142422 0.077467 0.198601 0.121 Uiso 1 1 calc R U . . .
H20F H 1.176783 0.084115 0.274532 0.121 Uiso 1 1 calc R U . . .
H20G H 1.271805 0.192939 0.235728 0.121 Uiso 1 1 calc R U . . .
C202 C 0.9095(4) 0.2356(5) 0.20444(16) 0.0607(9) Uani 1 1 d . . . . .
C203 C 0.8015(4) 0.3796(5) 0.20155(16) 0.0574(9) Uani 1 1 d . . . . .
C204 C 0.8347(5) 0.5009(6) 0.15019(19) 0.0687(10) Uani 1 1 d . . . . .
H204 H 0.738660 0.562140 0.134473 0.082 Uiso 1 1 calc R U . . .
C205 C 0.9629(5) 0.6171(7) 0.1763(2) 0.0825(13) Uani 1 1 d . . . . .
H20A H 0.976712 0.689666 0.141912 0.099 Uiso 1 1 calc R U . . .
H20B H 1.060137 0.558924 0.190264 0.099 Uiso 1 1 calc R U . . .
C206 C 0.9286(7) 0.7127(7) 0.2323(3) 0.0941(15) Uani 1 1 d . . . . .
H20C H 1.022440 0.768919 0.253427 0.113 Uiso 1 1 calc R U . . .
H20D H 0.848639 0.791821 0.216324 0.113 Uiso 1 1 calc R U . . .
C207 C 0.8742(5) 0.6074(6) 0.2799(2) 0.0745(11) Uani 1 1 d . . . . .
C208 C 0.8187(4) 0.4579(6) 0.26784(19) 0.0634(9) Uani 1 1 d . . . . .
C209 C 0.7749(7) 0.3666(8) 0.3187(2) 0.0946(19) Uani 1 1 d . . . . .
C210 C 0.7941(6) 0.4412(10) 0.3821(2) 0.101(2) Uani 1 1 d . . . . .
C211 C 0.8532(6) 0.5978(9) 0.3891(3) 0.0953(17) Uani 1 1 d . . . . .
C212 C 0.8790(8) 0.6744(11) 0.4488(3) 0.121(3) Uani 1 1 d . . . . .
H212 H 0.916115 0.779010 0.452225 0.146 Uiso 1 1 calc R U . . .
C213 C 0.8509(9) 0.5985(14) 0.5020(4) 0.132(3) Uani 1 1 d . . . . .
C214 C 0.7927(10) 0.4443(16) 0.4970(3) 0.152(4) Uani 1 1 d . . . . .
H214 H 0.771998 0.393675 0.533624 0.182 Uiso 1 1 calc R U . . .
C215 C 0.7640(10) 0.3622(14) 0.4372(3) 0.154(4) Uani 1 1 d . . . . .
C216 C 0.8835(13) 0.6700(17) 0.5694(3) 0.192(5) Uani 1 1 d . . . . .
H21A H 0.917424 0.778870 0.567440 0.231 Uiso 1 1 calc R U . . .
H21B H 0.964061 0.609272 0.596971 0.231 Uiso 1 1 calc R U . . .
H21C H 0.789815 0.667203 0.586695 0.231 Uiso 1 1 calc R U . . .

loop_
 _atom_site_aniso_label
 _atom_site_aniso_U_11
 _atom_site_aniso_U_22
 _atom_site_aniso_U_33
 _atom_site_aniso_U_23
 _atom_site_aniso_U_13
 _atom_site_aniso_U_12
O101 0.0608(13) 0.080(2) 0.0684(15) 0.0075(14) 0.0096(11) 0.0168(13)
O102 0.110(2) 0.066(2) 0.0742(17) 0.0126(15) 0.0351(16) 0.0064(17)
O103 0.0588(13) 0.080(2) 0.0495(12) -0.0044(12) 0.0111(10) -0.0103(12)
O104 0.0814(15) 0.088(2) 0.0381(11) -0.0010(12) 0.0123(10) 0.0056(15)
O105 0.0711(14) 0.0568(15) 0.0495(12) -0.0071(11) 0.0165(10) -0.0075(12)
O106 0.1038(19) 0.0618(18) 0.0480(12) -0.0047(11) 0.0174(13) -0.0213(15)
O107 0.182(4) 0.093(3) 0.0501(14) -0.0214(16) 0.0342(19) -0.060(3)
O201 0.0672(14) 0.0673(18) 0.0828(18) -0.0058(15) -0.0004(12) 0.0078(14)
O202 0.093(2) 0.075(2) 0.0780(18) -0.0136(17) 0.0068(15) -0.0071(17)
O203 0.0573(13) 0.099(2) 0.0583(14) -0.0055(15) 0.0082(10) -0.0142(14)
O204 0.0814(17) 0.112(3) 0.0549(14) 0.0073(16) 0.0182(13) -0.0087(18)
O205 0.108(2) 0.079(2) 0.086(2) -0.027(2) 0.0024(18) 0.002(2)
O206 0.222(5) 0.140(4) 0.0584(17) -0.020(2) 0.042(2) -0.111(4)
O207 0.396(11) 0.299(9) 0.058(2) -0.044(4) 0.074(4) -0.254(9)
C101 0.090(3) 0.128(5) 0.078(3) 0.014(3) 0.012(2) 0.051(3)
C102 0.0705(19) 0.063(2) 0.0381(14) 0.0027(14) 0.0132(14) 0.0031(17)
C103 0.0507(14) 0.062(2) 0.0393(14) -0.0056(14) 0.0074(12) -0.0040(14)
C104 0.0600(17) 0.069(2) 0.0407(15) -0.0053(15) 0.0078(13) 0.0085(16)
C105 0.0652(18) 0.067(2) 0.0444(15) -0.0158(16) 0.0036(13) -0.0026(17)
C106 0.073(2) 0.061(2) 0.0533(18) -0.0145(17) 0.0136(16) -0.0051(18)
C107 0.0520(14) 0.059(2) 0.0426(15) -0.0052(15) 0.0084(12) 0.0016(15)
C108 0.0473(13) 0.056(2) 0.0400(15) -0.0013(14) 0.0063(11) 0.0032(13)
C109 0.0584(16) 0.056(2) 0.0427(16) -0.0040(14) 0.0083(13) -0.0039(15)
C110 0.0642(17) 0.065(2) 0.0407(16) -0.0044(16) 0.0091(13) -0.0014(17)
C111 0.0640(17) 0.059(2) 0.0429(16) -0.0029(15) 0.0127(13) -0.0022(17)
C112 0.106(3) 0.069(3) 0.053(2) -0.001(2) 0.025(2) -0.012(2)
C113 0.114(3) 0.079(3) 0.051(2) -0.002(2) 0.033(2) -0.008(3)
C114 0.114(3) 0.089(4) 0.0427(17) -0.010(2) 0.0219(19) -0.014(3)
C115 0.092(3) 0.070(3) 0.0448(17) -0.0115(18) 0.0164(17) -0.017(2)
C116 0.198(7) 0.104(4) 0.059(2) 0.004(3) 0.050(3) -0.019(5)
C201 0.092(3) 0.088(4) 0.110(4) -0.018(3) -0.009(3) 0.028(3)
C202 0.070(2) 0.064(2) 0.0466(15) -0.0013(17) 0.0080(14) -0.0057(18)
C203 0.0531(16) 0.067(2) 0.0508(17) 0.0001(16) 0.0070(13) -0.0063(15)
C204 0.0625(19) 0.081(3) 0.060(2) 0.015(2) 0.0055(16) 0.0042(19)
C205 0.078(2) 0.080(3) 0.086(3) 0.028(3) 0.009(2) -0.007(2)
C206 0.112(4) 0.059(3) 0.102(4) 0.010(3) -0.002(3) -0.005(2)
C207 0.069(2) 0.069(3) 0.078(3) -0.012(2) -0.0038(18) 0.008(2)
C208 0.0597(18) 0.071(3) 0.0576(19) -0.0059(18) 0.0078(15) -0.0011(18)
C209 0.107(3) 0.129(5) 0.052(2) -0.023(3) 0.025(2) -0.058(3)
C210 0.098(3) 0.148(6) 0.062(3) -0.031(3) 0.024(2) -0.037(4)
C211 0.078(3) 0.115(5) 0.088(3) -0.037(3) 0.005(2) -0.001(3)
C212 0.139(5) 0.132(6) 0.084(4) -0.050(4) 0.000(4) 0.021(5)
C213 0.120(5) 0.183(9) 0.086(4) -0.069(5) 0.008(3) -0.005(6)
C214 0.141(6) 0.252(12) 0.065(3) -0.035(5) 0.028(3) -0.044(8)
C215 0.173(6) 0.238(11) 0.060(3) -0.046(4) 0.045(3) -0.114(7)
C216 0.208(8) 0.266(14) 0.087(4) -0.086(7) -0.006(5) 0.059(10)

#==============================================================================
_computing_data_collection
                                'CrystalClear-SM Expert 2.0 r16 (Rigaku, 2014)'
_computing_cell_refinement
                                               'CrystalClear-SM Expert 2.0 r16'
_computing_data_reduction
                                               'CrystalClear-SM Expert 2.0 r16'
_computing_structure_solution
                                                'SIR2014 (Burla, et al., 2014)'
_computing_structure_refinement
                                      'SHELXL Version 2018/3 (Sheldrick, 2008)'
_computing_publication_material
                                          'CrystalStructure 4.3 (Rigaku, 2018)'
_computing_molecular_graphics                     'CrystalStructure 4.3'

#==============================================================================
# MOLECULAR GEOMETRY

_geom_special_details
;
 All esds (except the esd in the dihedral angle between two l.s. planes)
 are estimated using the full covariance matrix.  The cell esds are taken
 into account individually in the estimation of esds in distances, angles
 and torsion angles; correlations between esds in cell parameters are only
 used when they are defined by crystal symmetry.  An approximate (isotropic)
 treatment of cell esds is used for estimating esds involving l.s. planes.
;

loop_
 _geom_bond_atom_site_label_1
 _geom_bond_atom_site_label_2
 _geom_bond_distance
 _geom_bond_site_symmetry_2
 _geom_bond_publ_flag
O101 C102 1.335(5) . ?
O101 C101 1.447(5) . ?
O102 C102 1.187(5) . ?
O103 C103 1.417(4) . ?
O103 H103 0.8200 . ?
O104 C104 1.424(4) . ?
O104 H10H 0.8200 . ?
O105 C107 1.344(4) . ?
O105 C111 1.373(4) . ?
O106 C109 1.251(5) . ?
O107 C115 1.331(6) . ?
O107 H107 0.8200 . ?
O201 C202 1.333(5) . ?
O201 C201 1.437(6) . ?
O202 C202 1.193(5) . ?
O203 C203 1.423(4) . ?
O203 H203 0.8200 . ?
O204 C204 1.412(5) . ?
O204 H20H 0.8200 . ?
O205 C211 1.350(8) . ?
O205 C207 1.364(5) . ?
O206 C209 1.236(7) . ?
O207 C215 1.301(11) . ?
O207 H207 0.8200 . ?
C101 H10E 0.9600 . ?
C101 H10F 0.9600 . ?
C101 H10G 0.9600 . ?
C102 C103 1.536(5) . ?
C103 C108 1.530(4) . ?
C103 C104 1.538(5) . ?
C104 C105 1.521(5) . ?
C104 H104 0.9800 . ?
C105 C106 1.527(6) . ?
C105 H10A 0.9700 . ?
C105 H10B 0.9700 . ?
C106 C107 1.479(5) . ?
C106 H10C 0.9700 . ?
C106 H10D 0.9700 . ?
C107 C108 1.354(5) . ?
C108 C109 1.441(4) . ?
C109 C110 1.450(5) . ?
C110 C111 1.394(6) . ?
C110 C115 1.412(5) . ?
C111 C112 1.374(5) . ?
C112 C113 1.390(6) . ?
C112 H112 0.9300 . ?
C113 C114 1.378(8) . ?
C113 C116 1.520(6) . ?
C114 C115 1.382(6) . ?
C114 H114 0.9300 . ?
C116 H11A 0.9600 . ?
C116 H11B 0.9600 . ?
C116 H11C 0.9600 . ?
C201 H20E 0.9600 . ?
C201 H20F 0.9600 . ?
C201 H20G 0.9600 . ?
C202 C203 1.522(6) . ?
C203 C208 1.522(5) . ?
C203 C204 1.552(5) . ?
C204 C205 1.499(7) . ?
C204 H204 0.9800 . ?
C205 C206 1.505(8) . ?
C205 H20A 0.9700 . ?
C205 H20B 0.9700 . ?
C206 C207 1.484(8) . ?
C206 H20C 0.9700 . ?
C206 H20D 0.9700 . ?
C207 C208 1.345(7) . ?
C208 C209 1.429(6) . ?
C209 C210 1.453(6) . ?
C210 C211 1.403(10) . ?
C210 C215 1.406(9) . ?
C211 C212 1.387(8) . ?
C212 C213 1.354(13) . ?
C212 H212 0.9300 . ?
C213 C214 1.381(15) . ?
C213 C216 1.514(8) . ?
C214 C215 1.411(10) . ?
C214 H214 0.9300 . ?
C216 H21A 0.9600 . ?
C216 H21B 0.9600 . ?
C216 H21C 0.9600 . ?

loop_
 _geom_angle_atom_site_label_1
 _geom_angle_atom_site_label_2
 _geom_angle_atom_site_label_3
 _geom_angle
 _geom_angle_site_symmetry_1
 _geom_angle_site_symmetry_3
 _geom_angle_publ_flag
C102 O101 C101 116.6(4) . . ?
C103 O103 H103 109.5 . . ?
C104 O104 H10H 109.5 . . ?
C107 O105 C111 120.8(3) . . ?
C115 O107 H107 109.5 . . ?
C202 O201 C201 117.4(4) . . ?
C203 O203 H203 109.5 . . ?
C204 O204 H20H 109.5 . . ?
C211 O205 C207 119.7(5) . . ?
C215 O207 H207 109.5 . . ?
O101 C101 H10E 109.5 . . ?
O101 C101 H10F 109.5 . . ?
H10E C101 H10F 109.5 . . ?
O101 C101 H10G 109.5 . . ?
H10E C101 H10G 109.5 . . ?
H10F C101 H10G 109.5 . . ?
O102 C102 O101 123.7(4) . . ?
O102 C102 C103 125.8(4) . . ?
O101 C102 C103 110.5(3) . . ?
O103 C103 C108 111.0(2) . . ?
O103 C103 C102 109.4(3) . . ?
C108 C103 C102 109.9(3) . . ?
O103 C103 C104 105.1(3) . . ?
C108 C103 C104 111.1(3) . . ?
C102 C103 C104 110.2(3) . . ?
O104 C104 C105 110.2(3) . . ?
O104 C104 C103 108.3(3) . . ?
C105 C104 C103 113.9(3) . . ?
O104 C104 H104 108.1 . . ?
C105 C104 H104 108.1 . . ?
C103 C104 H104 108.1 . . ?
C104 C105 C106 111.6(3) . . ?
C104 C105 H10A 109.3 . . ?
C106 C105 H10A 109.3 . . ?
C104 C105 H10B 109.3 . . ?
C106 C105 H10B 109.3 . . ?
H10A C105 H10B 108.0 . . ?
C107 C106 C105 111.9(3) . . ?
C107 C106 H10C 109.2 . . ?
C105 C106 H10C 109.2 . . ?
C107 C106 H10D 109.2 . . ?
C105 C106 H10D 109.2 . . ?
H10C C106 H10D 107.9 . . ?
O105 C107 C108 122.9(3) . . ?
O105 C107 C106 111.9(3) . . ?
C108 C107 C106 125.2(3) . . ?
C107 C108 C109 120.2(3) . . ?
C107 C108 C103 122.5(3) . . ?
C109 C108 C103 117.3(3) . . ?
O106 C109 C108 122.4(3) . . ?
O106 C109 C110 121.7(3) . . ?
C108 C109 C110 115.8(3) . . ?
C111 C110 C115 117.3(3) . . ?
C111 C110 C109 120.3(3) . . ?
C115 C110 C109 122.4(4) . . ?
O105 C111 C112 117.6(3) . . ?
O105 C111 C110 119.9(3) . . ?
C112 C111 C110 122.4(3) . . ?
C111 C112 C113 119.4(4) . . ?
C111 C112 H112 120.3 . . ?
C113 C112 H112 120.3 . . ?
C114 C113 C112 119.6(4) . . ?
C114 C113 C116 120.6(4) . . ?
C112 C113 C116 119.8(5) . . ?
C113 C114 C115 121.1(4) . . ?
C113 C114 H114 119.4 . . ?
C115 C114 H114 119.4 . . ?
O107 C115 C114 119.0(3) . . ?
O107 C115 C110 120.8(4) . . ?
C114 C115 C110 120.1(4) . . ?
C113 C116 H11A 109.5 . . ?
C113 C116 H11B 109.5 . . ?
H11A C116 H11B 109.5 . . ?
C113 C116 H11C 109.5 . . ?
H11A C116 H11C 109.5 . . ?
H11B C116 H11C 109.5 . . ?
O201 C201 H20E 109.5 . . ?
O201 C201 H20F 109.5 . . ?
H20E C201 H20F 109.5 . . ?
O201 C201 H20G 109.5 . . ?
H20E C201 H20G 109.5 . . ?
H20F C201 H20G 109.5 . . ?
O202 C202 O201 123.7(4) . . ?
O202 C202 C203 124.1(3) . . ?
O201 C202 C203 112.2(3) . . ?
O203 C203 C208 110.9(3) . . ?
O203 C203 C202 108.2(3) . . ?
C208 C203 C202 111.0(3) . . ?
O203 C203 C204 105.3(3) . . ?
C208 C203 C204 111.2(3) . . ?
C202 C203 C204 110.0(3) . . ?
O204 C204 C205 108.5(3) . . ?
O204 C204 C203 110.7(4) . . ?
C205 C204 C203 113.5(3) . . ?
O204 C204 H204 108.0 . . ?
C205 C204 H204 108.0 . . ?
C203 C204 H204 108.0 . . ?
C204 C205 C206 112.2(4) . . ?
C204 C205 H20A 109.2 . . ?
C206 C205 H20A 109.2 . . ?
C204 C205 H20B 109.2 . . ?
C206 C205 H20B 109.2 . . ?
H20A C205 H20B 107.9 . . ?
C207 C206 C205 111.0(4) . . ?
C207 C206 H20C 109.4 . . ?
C205 C206 H20C 109.4 . . ?
C207 C206 H20D 109.4 . . ?
C205 C206 H20D 109.4 . . ?
H20C C206 H20D 108.0 . . ?
C208 C207 O205 123.3(5) . . ?
C208 C207 C206 125.1(4) . . ?
O205 C207 C206 111.6(4) . . ?
C207 C208 C209 119.6(4) . . ?
C207 C208 C203 122.5(4) . . ?
C209 C208 C203 117.8(4) . . ?
O206 C209 C208 121.6(4) . . ?
O206 C209 C210 120.9(5) . . ?
C208 C209 C210 117.5(5) . . ?
C211 C210 C215 118.5(5) . . ?
C211 C210 C209 117.9(5) . . ?
C215 C210 C209 123.5(6) . . ?
O205 C211 C212 117.1(7) . . ?
O205 C211 C210 121.9(5) . . ?
C212 C211 C210 120.9(7) . . ?
C213 C212 C211 120.8(9) . . ?
C213 C212 H212 119.6 . . ?
C211 C212 H212 119.6 . . ?
C212 C213 C214 119.9(6) . . ?
C212 C213 C216 124.2(10) . . ?
C214 C213 C216 115.9(10) . . ?
C213 C214 C215 121.2(8) . . ?
C213 C214 H214 119.4 . . ?
C215 C214 H214 119.4 . . ?
O207 C215 C210 120.7(5) . . ?
O207 C215 C214 120.6(7) . . ?
C210 C215 C214 118.6(9) . . ?
C213 C216 H21A 109.5 . . ?
C213 C216 H21B 109.5 . . ?
H21A C216 H21B 109.5 . . ?
C213 C216 H21C 109.5 . . ?
H21A C216 H21C 109.5 . . ?
H21B C216 H21C 109.5 . . ?

loop_
 _geom_torsion_atom_site_label_1
 _geom_torsion_atom_site_label_2
 _geom_torsion_atom_site_label_3
 _geom_torsion_atom_site_label_4
 _geom_torsion
 _geom_torsion_site_symmetry_1
 _geom_torsion_site_symmetry_2
 _geom_torsion_site_symmetry_3
 _geom_torsion_site_symmetry_4
 _geom_torsion_publ_flag
C101 O101 C102 O102 7.2(5) . . . . ?
C101 O101 C102 C103 -172.0(3) . . . . ?
O102 C102 C103 O103 6.0(5) . . . . ?
O101 C102 C103 O103 -174.8(3) . . . . ?
O102 C102 C103 C108 128.2(4) . . . . ?
O101 C102 C103 C108 -52.7(3) . . . . ?
O102 C102 C103 C104 -109.0(4) . . . . ?
O101 C102 C103 C104 70.1(3) . . . . ?
O103 C103 C104 O104 -77.6(3) . . . . ?
C108 C103 C104 O104 162.3(2) . . . . ?
C102 C103 C104 O104 40.2(3) . . . . ?
O103 C103 C104 C105 159.4(3) . . . . ?
C108 C103 C104 C105 39.3(4) . . . . ?
C102 C103 C104 C105 -82.8(4) . . . . ?
O104 C104 C105 C106 -179.8(3) . . . . ?
C103 C104 C105 C106 -57.9(4) . . . . ?
C104 C105 C106 C107 43.7(4) . . . . ?
C111 O105 C107 C108 1.9(5) . . . . ?
C111 O105 C107 C106 -177.4(3) . . . . ?
C105 C106 C107 O105 164.2(3) . . . . ?
C105 C106 C107 C108 -15.1(5) . . . . ?
O105 C107 C108 C109 -3.0(5) . . . . ?
C106 C107 C108 C109 176.2(3) . . . . ?
O105 C107 C108 C103 178.5(3) . . . . ?
C106 C107 C108 C103 -2.3(5) . . . . ?
O103 C103 C108 C107 -126.2(3) . . . . ?
C102 C103 C108 C107 112.6(4) . . . . ?
C104 C103 C108 C107 -9.6(4) . . . . ?
O103 C103 C108 C109 55.3(4) . . . . ?
C102 C103 C108 C109 -65.9(4) . . . . ?
C104 C103 C108 C109 171.9(3) . . . . ?
C107 C108 C109 O106 -175.5(3) . . . . ?
C103 C108 C109 O106 3.0(5) . . . . ?
C107 C108 C109 C110 2.2(5) . . . . ?
C103 C108 C109 C110 -179.2(3) . . . . ?
O106 C109 C110 C111 177.4(4) . . . . ?
C108 C109 C110 C111 -0.4(5) . . . . ?
O106 C109 C110 C115 -2.3(6) . . . . ?
C108 C109 C110 C115 179.9(3) . . . . ?
C107 O105 C111 C112 177.9(3) . . . . ?
C107 O105 C111 C110 0.0(5) . . . . ?
C115 C110 C111 O105 179.0(3) . . . . ?
C109 C110 C111 O105 -0.7(5) . . . . ?
C115 C110 C111 C112 1.2(6) . . . . ?
C109 C110 C111 C112 -178.5(4) . . . . ?
O105 C111 C112 C113 -179.1(4) . . . . ?
C110 C111 C112 C113 -1.3(7) . . . . ?
C111 C112 C113 C114 0.7(8) . . . . ?
C111 C112 C113 C116 -179.8(5) . . . . ?
C112 C113 C114 C115 -0.2(8) . . . . ?
C116 C113 C114 C115 -179.6(5) . . . . ?
C113 C114 C115 O107 178.5(5) . . . . ?
C113 C114 C115 C110 0.1(8) . . . . ?
C111 C110 C115 O107 -178.9(4) . . . . ?
C109 C110 C115 O107 0.8(7) . . . . ?
C111 C110 C115 C114 -0.6(6) . . . . ?
C109 C110 C115 C114 179.1(4) . . . . ?
C201 O201 C202 O202 1.9(6) . . . . ?
C201 O201 C202 C203 -176.8(4) . . . . ?
O202 C202 C203 O203 9.0(5) . . . . ?
O201 C202 C203 O203 -172.3(3) . . . . ?
O202 C202 C203 C208 130.9(4) . . . . ?
O201 C202 C203 C208 -50.4(4) . . . . ?
O202 C202 C203 C204 -105.6(4) . . . . ?
O201 C202 C203 C204 73.1(4) . . . . ?
O203 C203 C204 O204 -80.8(4) . . . . ?
C208 C203 C204 O204 159.0(3) . . . . ?
C202 C203 C204 O204 35.6(4) . . . . ?
O203 C203 C204 C205 156.8(4) . . . . ?
C208 C203 C204 C205 36.6(5) . . . . ?
C202 C203 C204 C205 -86.8(4) . . . . ?
O204 C204 C205 C206 178.2(4) . . . . ?
C203 C204 C205 C206 -58.3(5) . . . . ?
C204 C205 C206 C207 47.0(6) . . . . ?
C211 O205 C207 C208 2.4(7) . . . . ?
C211 O205 C207 C206 -176.6(4) . . . . ?
C205 C206 C207 C208 -18.2(7) . . . . ?
C205 C206 C207 O205 160.8(4) . . . . ?
O205 C207 C208 C209 -1.0(7) . . . . ?
C206 C207 C208 C209 177.9(5) . . . . ?
O205 C207 C208 C203 179.7(3) . . . . ?
C206 C207 C208 C203 -1.5(7) . . . . ?
O203 C203 C208 C207 -124.3(4) . . . . ?
C202 C203 C208 C207 115.4(4) . . . . ?
C204 C203 C208 C207 -7.4(5) . . . . ?
O203 C203 C208 C209 56.4(5) . . . . ?
C202 C203 C208 C209 -64.0(5) . . . . ?
C204 C203 C208 C209 173.2(4) . . . . ?
C207 C208 C209 O206 -178.1(6) . . . . ?
C203 C208 C209 O206 1.3(9) . . . . ?
C207 C208 C209 C210 -0.4(8) . . . . ?
C203 C208 C209 C210 179.0(4) . . . . ?
O206 C209 C210 C211 178.1(7) . . . . ?
C208 C209 C210 C211 0.4(9) . . . . ?
O206 C209 C210 C215 1.3(12) . . . . ?
C208 C209 C210 C215 -176.4(7) . . . . ?
C207 O205 C211 C212 176.7(4) . . . . ?
C207 O205 C211 C210 -2.3(8) . . . . ?
C215 C210 C211 O205 177.9(6) . . . . ?
C209 C210 C211 O205 0.9(9) . . . . ?
C215 C210 C211 C212 -1.0(10) . . . . ?
C209 C210 C211 C212 -178.0(6) . . . . ?
O205 C211 C212 C213 -177.6(6) . . . . ?
C210 C211 C212 C213 1.3(10) . . . . ?
C211 C212 C213 C214 -1.4(12) . . . . ?
C211 C212 C213 C216 176.8(7) . . . . ?
C212 C213 C214 C215 1.1(14) . . . . ?
C216 C213 C214 C215 -177.2(9) . . . . ?
C211 C210 C215 O207 177.9(10) . . . . ?
C209 C210 C215 O207 -5.3(15) . . . . ?
C211 C210 C215 C214 0.7(12) . . . . ?
C209 C210 C215 C214 177.5(7) . . . . ?
C213 C214 C215 O207 -177.9(11) . . . . ?
C213 C214 C215 C210 -0.8(15) . . . . ?

loop_
_geom_hbond_atom_site_label_D
_geom_hbond_atom_site_label_H
_geom_hbond_atom_site_label_A
_geom_hbond_site_symmetry_D
_geom_hbond_site_symmetry_H
_geom_hbond_site_symmetry_A
_geom_hbond_distance_DA
_geom_hbond_distance_DH
_geom_hbond_distance_HA
_geom_hbond_angle_DHA
_geom_hbond_publ_flag
O103 H103 O106 . . . 2.858(4) 0.820 2.266 129.5 no
O104 H10H O102 . . 2_645 2.785(5) 0.820 2.052 148.6 no
O107 H107 O106 . . . 2.619(4) 0.820 1.926 141.7 no
O107 H107 O206 . . 1_565 2.757(7) 0.820 2.243 121.1 no
O203 H203 O206 . . . 2.844(4) 0.820 2.249 129.8 no
O204 H20H O104 . . 2_645 2.832(4) 0.820 2.020 170.5 no
O207 H207 O107 . . 1_545 2.861(9) 0.820 2.242 132.5 no
O207 H207 O206 . . . 2.634(7) 0.820 2.063 126.4 no

#==============================================================================
# Additional structures and associated data_? identifiers
# should be added at this point if there is more than one 
# structure analysis in the CIF.

_shelx_res_file
;
TITL 514
    shelxl.res
    created by SHELXL-2018/3 at 15:23:44 on 30-Sep-2019
CELL  1.54187 8.72290 8.35490 21.07020 90.00000 101.72500 90.00000
ZERR  4 0.00040 0.00030 0.00150 0.00000 0.00300 0.00000
LATT -1
SYMM    -X, .50+Y,    -Z
SFAC C H O
UNIT 64 64 28
SHEL 14.730513 0.831481
L.S. 20
FMAP 2
PLAN 25
WPDB -2
HTAB
BOND $H
CONF
LIST 4
TEMP 23.0
ACTA
SIZE 0.300 0.100 0.050
WGHT    0.109300
FVAR       1.60827
O101  3    0.198973    0.929964    0.078945    11.00000    0.06078    0.07977 =
         0.06845    0.00753    0.00960    0.01676
O102  3    0.381544    1.107913    0.067890    11.00000    0.10969    0.06609 =
         0.07415    0.01258    0.03508    0.00636
O103  3    0.614636    0.887167    0.101440    11.00000    0.05876    0.08038 =
         0.04954   -0.00442    0.01106   -0.01027
AFIX 147
H103  2    0.634965    0.952284    0.131078    11.00000   -1.20000
AFIX   0
O104  3    0.407869    0.801617   -0.020145    11.00000    0.08139    0.08750 =
         0.03814   -0.00101    0.01225    0.00563
AFIX 147
H10H  2    0.444520    0.752012   -0.047177    11.00000   -1.20000
AFIX   0
O105  3    0.357924    0.530452    0.214166    11.00000    0.07114    0.05684 =
         0.04955   -0.00709    0.01650   -0.00752
O106  3    0.521961    0.986012    0.217939    11.00000    0.10376    0.06180 =
         0.04804   -0.00474    0.01741   -0.02132
O107  3    0.542137    0.987392    0.343683    11.00000    0.18196    0.09286 =
         0.05012   -0.02136    0.03421   -0.06036
AFIX 147
H107  2    0.570777    1.014686    0.310558    11.00000   -1.20000
AFIX   0
O201  3    1.056504    0.270133    0.233152    11.00000    0.06717    0.06727 =
         0.08278   -0.00579   -0.00039    0.00784
O202  3    0.868529    0.107280    0.182527    11.00000    0.09322    0.07509 =
         0.07803   -0.01358    0.00680   -0.00708
O203  3    0.644944    0.327061    0.178350    11.00000    0.05734    0.09900 =
         0.05832   -0.00551    0.00824   -0.01420
AFIX 147
H203  2    0.619632    0.265296    0.204671    11.00000   -1.20000
AFIX   0
O204  3    0.873911    0.420237    0.096769    11.00000    0.08143    0.11212 =
         0.05488    0.00732    0.01817   -0.00867
AFIX 147
H20H  2    0.795984    0.375376    0.076059    11.00000   -1.20000
AFIX   0
O205  3    0.889575    0.679595    0.338963    11.00000    0.10768    0.07887 =
         0.08552   -0.02724    0.00238    0.00202
O206  3    0.727302    0.227435    0.309953    11.00000    0.22218    0.13978 =
         0.05836   -0.02043    0.04218   -0.11142
O207  3    0.704820    0.218725    0.432667    11.00000    0.39558    0.29890 =
         0.05811   -0.04377    0.07382   -0.25441
AFIX 147
H207  2    0.651818    0.205454    0.396188    11.00000   -1.20000
AFIX   0
C101  1    0.077451    1.046282    0.055962    11.00000    0.09034    0.12774 =
         0.07816    0.01437    0.01154    0.05069
AFIX 137
H10E  2    0.098471    1.142560    0.081093    11.00000   -1.20000
H10F  2   -0.022044    1.003586    0.060347    11.00000   -1.20000
H10G  2    0.075307    1.069867    0.011198    11.00000   -1.20000
AFIX   0
C102  1    0.345913    0.975502    0.079366    11.00000    0.07054    0.06296 =
         0.03814    0.00273    0.01319    0.00305
C103  1    0.458413    0.833091    0.095569    11.00000    0.05075    0.06225 =
         0.03927   -0.00561    0.00735   -0.00404
C104  1    0.432829    0.713418    0.038905    11.00000    0.06003    0.06901 =
         0.04073   -0.00529    0.00781    0.00851
AFIX  13
H104  2    0.528918    0.650602    0.041915    11.00000   -1.20000
AFIX   0
C105  1    0.298057    0.597800    0.038759    11.00000    0.06518    0.06695 =
         0.04439   -0.01576    0.00359   -0.00261
AFIX  23
H10A  2    0.290193    0.524971    0.002387    11.00000   -1.20000
H10B  2    0.200846    0.657447    0.033268    11.00000   -1.20000
AFIX   0
C106  1    0.320834    0.501557    0.101594    11.00000    0.07274    0.06092 =
         0.05328   -0.01452    0.01356   -0.00515
AFIX  23
H10C  2    0.222459    0.451570    0.104993    11.00000   -1.20000
H10D  2    0.396706    0.417288    0.100432    11.00000   -1.20000
AFIX   0
C107  1    0.375577    0.603263    0.159219    11.00000    0.05199    0.05930 =
         0.04262   -0.00522    0.00842    0.00157
C108  1    0.435085    0.752667    0.158168    11.00000    0.04734    0.05632 =
         0.03999   -0.00131    0.00626    0.00321
C109  1    0.475707    0.844178    0.217146    11.00000    0.05844    0.05557 =
         0.04270   -0.00401    0.00827   -0.00395
C110  1    0.454055    0.763708    0.275669    11.00000    0.06418    0.06533 =
         0.04072   -0.00443    0.00914   -0.00145
C111  1    0.396203    0.607721    0.272774    11.00000    0.06402    0.05863 =
         0.04290   -0.00293    0.01265   -0.00221
C112  1    0.370373    0.527903    0.326629    11.00000    0.10567    0.06874 =
         0.05347   -0.00102    0.02530   -0.01175
AFIX  43
H112  2    0.329721    0.424642    0.322921    11.00000   -1.20000
AFIX   0
C113  1    0.405568    0.602926    0.386716    11.00000    0.11396    0.07930 =
         0.05127   -0.00155    0.03315   -0.00775
C114  1    0.464074    0.756675    0.391298    11.00000    0.11414    0.08922 =
         0.04274   -0.01025    0.02192   -0.01355
AFIX  43
H114  2    0.487256    0.806676    0.431547    11.00000   -1.20000
AFIX   0
C115  1    0.488880    0.837800    0.337139    11.00000    0.09164    0.07001 =
         0.04484   -0.01152    0.01637   -0.01650
C116  1    0.377995    0.515510    0.446683    11.00000    0.19758    0.10374 =
         0.05872    0.00414    0.04988   -0.01923
AFIX 137
H11A  2    0.402143    0.404072    0.443473    11.00000   -1.20000
H11B  2    0.270338    0.526948    0.449912    11.00000   -1.20000
H11C  2    0.444093    0.560311    0.484531    11.00000   -1.20000
AFIX   0
C201  1    1.171408    0.145858    0.235716    11.00000    0.09183    0.08822 =
         0.10969   -0.01783   -0.00949    0.02811
AFIX 137
H20E  2    1.142422    0.077467    0.198601    11.00000   -1.20000
H20F  2    1.176783    0.084115    0.274532    11.00000   -1.20000
H20G  2    1.271805    0.192939    0.235728    11.00000   -1.20000
AFIX   0
C202  1    0.909506    0.235587    0.204438    11.00000    0.06988    0.06395 =
         0.04657   -0.00131    0.00799   -0.00571
C203  1    0.801468    0.379627    0.201550    11.00000    0.05311    0.06674 =
         0.05077    0.00005    0.00701   -0.00635
C204  1    0.834688    0.500897    0.150192    11.00000    0.06249    0.08052 =
         0.05999    0.01476    0.00546    0.00419
AFIX  13
H204  2    0.738660    0.562140    0.134473    11.00000   -1.20000
AFIX   0
C205  1    0.962915    0.617105    0.176251    11.00000    0.07837    0.07956 =
         0.08644    0.02782    0.00943   -0.00674
AFIX  23
H20A  2    0.976712    0.689666    0.141912    11.00000   -1.20000
H20B  2    1.060137    0.558924    0.190264    11.00000   -1.20000
AFIX   0
C206  1    0.928573    0.712717    0.232302    11.00000    0.11205    0.05878 =
         0.10155    0.01013   -0.00170   -0.00548
AFIX  23
H20C  2    1.022440    0.768919    0.253427    11.00000   -1.20000
H20D  2    0.848639    0.791821    0.216324    11.00000   -1.20000
AFIX   0
C207  1    0.874182    0.607396    0.279948    11.00000    0.06890    0.06899 =
         0.07774   -0.01247   -0.00380    0.00764
C208  1    0.818656    0.457946    0.267840    11.00000    0.05971    0.07117 =
         0.05763   -0.00587    0.00778   -0.00109
C209  1    0.774906    0.366580    0.318692    11.00000    0.10723    0.12889 =
         0.05155   -0.02347    0.02550   -0.05824
C210  1    0.794147    0.441174    0.382110    11.00000    0.09759    0.14772 =
         0.06190   -0.03125    0.02385   -0.03706
C211  1    0.853167    0.597848    0.389136    11.00000    0.07834    0.11474 =
         0.08798   -0.03699    0.00521   -0.00124
C212  1    0.879017    0.674361    0.448776    11.00000    0.13859    0.13203 =
         0.08369   -0.04954    0.00009    0.02067
AFIX  43
H212  2    0.916115    0.779010    0.452225    11.00000   -1.20000
AFIX   0
C213  1    0.850888    0.598518    0.502031    11.00000    0.11999    0.18330 =
         0.08609   -0.06883    0.00836   -0.00533
C214  1    0.792689    0.444321    0.496965    11.00000    0.14089    0.25214 =
         0.06453   -0.03516    0.02791   -0.04388
AFIX  43
H214  2    0.771998    0.393675    0.533624    11.00000   -1.20000
AFIX   0
C215  1    0.764022    0.362158    0.437209    11.00000    0.17311    0.23815 =
         0.06011   -0.04620    0.04477   -0.11409
C216  1    0.883532    0.670003    0.569449    11.00000    0.20794    0.26631 =
         0.08701   -0.08585   -0.00639    0.05876
AFIX 137
H21A  2    0.917424    0.778870    0.567440    11.00000   -1.20000
H21B  2    0.964061    0.609272    0.596971    11.00000   -1.20000
H21C  2    0.789815    0.667203    0.586695    11.00000   -1.20000
AFIX   0
HKLF 4


REM  514
REM wR2 = 0.1720, GooF = S = 1.005, Restrained GooF = 1.005 for all data
REM R1 = 0.0618 for 4414 Fo > 4sig(Fo) and 0.0642 for all 4850 data
REM 425 parameters refined using 1 restraints

END

WGHT      0.1092      0.0000

REM Instructions for potential hydrogen bonds
HTAB O103 O106
EQIV $1 x, y+1, z
HTAB O103 O202_$1
EQIV $2 -x+1, y-1/2, -z
HTAB O104 O102_$2
HTAB O107 O106
HTAB O107 O206_$1
EQIV $3 x, y-1, z
HTAB O203 O106_$3
HTAB O203 O206
HTAB O204 O104_$2
HTAB O207 O107_$3
HTAB O207 O206
HTAB C104 O102_$2
HTAB C105 O101
HTAB C106 O203
EQIV $4 x+1, y, z
HTAB C205 O105_$4
HTAB C205 O201

REM Highest difference peak  0.321,  deepest hole -0.221,  1-sigma level  0.048
Q1    1   0.7831  0.1075  0.4342  11.00000  0.05    0.32
Q2    1   0.7625  0.4757  0.4875  11.00000  0.05    0.23
Q3    1   0.7658  0.4743  0.3752  11.00000  0.05    0.22
Q4    1   0.8412  0.3404  0.5059  11.00000  0.05    0.22
Q5    1   0.6723  0.2611  0.4297  11.00000  0.05    0.20
Q6    1   0.7411  0.4085  0.4291  11.00000  0.05    0.19
Q7    1   0.8375  0.3488  0.3876  11.00000  0.05    0.18
Q8    1   0.4158  0.9611 -0.0090  11.00000  0.05    0.17
Q9    1   1.0386  0.4219  0.2418  11.00000  0.05    0.16
Q10   1   0.6336  0.5787  0.1887  11.00000  0.05    0.16
Q11   1   0.6185  0.4472  0.1888  11.00000  0.05    0.16
Q12   1   0.7713  0.1315  0.3125  11.00000  0.05    0.16
Q13   1   0.3435  0.9069 -0.0234  11.00000  0.05    0.15
Q14   1   0.6269  0.7108  0.1086  11.00000  0.05    0.15
Q15   1   0.6686  0.2433  0.2982  11.00000  0.05    0.15
Q16   1   0.1786  0.7717  0.0875  11.00000  0.05    0.14
Q17   1   0.6586  0.7019  0.2672  11.00000  0.05    0.14
Q18   1   0.8419  0.3228  0.6038  11.00000  0.05    0.14
Q19   1   0.1258  0.3270  0.0522  11.00000  0.05    0.14
Q20   1   0.1129  0.6018  0.1028  11.00000  0.05    0.13
Q21   1   0.8175  0.2677  0.5417  11.00000  0.05    0.13
Q22   1   0.6277  0.6105  0.0674  11.00000  0.05    0.13
Q23   1   0.8572  0.9454  0.1992  11.00000  0.05    0.13
Q24   1   0.4376  0.7714  0.1441  11.00000  0.05    0.13
Q25   1   0.1320  0.6553  0.4103  11.00000  0.05    0.13
;

_shelx_res_checksum   30559

_shelx_hkl_file
;
   0   0   2 5589.17   79.10
   0   0  -2 5939.69   83.80
   0   0   2 5344.85   75.26
   0   0   2 7068.48  100.79
   0   0  -2 7392.63  105.13
   0   0   2 5643.48   81.64
   0   0  -2 5628.86   81.43
   0   0  -3 1899.42   30.95
   0   0   3 1773.51   29.20
   0   0   3 1704.93   27.54
   0   0   3 2230.89   37.80
   0   0  -3 2326.70   39.18
   0   0  -3 1776.24   31.65
   0   0   3 1783.33   31.73
   0   0   4    2.10    0.81
   0   0  -4    1.27    1.35
   0   0  -4    6.71    2.60
   0   0   4    6.03    2.17
   0   0  -4    1.76    0.72
   0   0   4    2.60    0.90
   0   0  -4    3.49    1.48
   0   0   4    3.80    1.64
   0   0   4    2.41    2.43
   0   0  -4    2.27    2.07
   0   0  -5  569.06   14.70
   0   0   5  509.29   13.73
   0   0   5  767.82   20.75
   0   0  -5  682.98   19.27
   0   0  -5  436.06   11.69
   0   0   5  538.78   13.37
   0   0   5  642.49   18.46
   0   0  -5  712.58   19.67
   0   0   5  524.70   16.58
   0   0  -5  503.40   16.17
   0   0  -6 3191.04   53.93
   0   0   6 2774.99   48.07
   0   0  -6 3733.90   66.43
   0   0   6 3013.97   49.84
   0   0  -6 2381.80   41.16
   0   0   6 3379.96   61.38
   0   0   6 2918.05   55.06
   0   0   8 7124.41  221.93
   0   0  -8 8447.86  261.44
   0   0   810685.29  333.30
   0   0  -8 9446.12  296.08
   0   0  -8 6324.06  196.26
   0   0   8 8568.07  263.90
   0   0   8 8798.17  276.03
   0   0  -8 7100.92  226.30
   0   0   8 7486.78  236.93
   0   0 -10  878.51   24.91
   0   0  10  718.36   22.11
   0   0 -10  968.20   32.20
   0   0 -10  865.65   30.25
   0   0 -10  591.58   17.96
   0   0  10  789.23   28.42
   0   0 -10  662.64   26.48
   0   0  10  705.56   27.22
   0   0  11  162.80   21.37
   0   0 -11  195.17   34.89
   0   0 -11  192.41   42.09
   0   0 -11  177.25   41.51
   0   0 -11  117.89   23.30
   0   0  11  201.27   50.39
   0   0  11  167.45   33.92
   0   0 -11  139.83   34.59
   0   0  11  146.75   35.68
   0   0 -12  979.19   74.35
   0   0  12  745.38   57.72
   0   0 -12  977.06   77.41
   0   0 -12  878.15   70.27
   0   0  12 1058.85   83.22
   0   0  12  790.38   63.96
   0   0 -12  702.25   57.87
   0   0  12  701.65   58.34
   0   0 -13    8.22    2.63
   0   0 -13    3.08    3.72
   0   0  13    4.44    2.02
   0   0  13    5.27    3.28
   0   0  13    2.84    2.66
   0   0 -13    5.65    2.19
   0   0 -14    5.82    2.43
   0   0  14    4.39    2.58
   0   0 -14    4.13    2.25
   0   0 -15  511.13  104.99
   0   0  15  494.73   77.63
   0   0 -15  438.30  103.90
   0   0 -16  918.24  152.49
   0   0  16  826.34   94.86
   0   0 -16  790.33   66.97
   0   0 -17 2518.72  189.81
   0   0  17 2207.34  260.37
   0   0 -17 2246.90  171.17
   0   0 -18 1454.25  255.02
   0   0  18 1376.77  213.92
   0   0 -18 1338.39  142.85
   0   0 -19    8.58    3.11
   0   0  19    8.83    3.23
   0   0 -19    9.27    3.35
   0   0 -20    5.13    2.75
   0   0  20    6.41    4.06
   0   0 -20    5.95    3.21
   0   0 -21    3.24    2.32
   0   0  21    2.87    3.04
   0   0 -21    2.80    3.15
   0   0 -22    5.06    3.05
   0   0  22    7.07    3.14
   0   0 -22    7.02    3.19
   0   0 -23   55.46   13.30
   0   0  23   47.66   10.81
   0   0 -23   55.40   14.61
   0   0 -24   38.20    5.62
   0   0  24   33.63    5.75
   0   0 -24   37.70    7.86
   0   0 -25    6.46    2.70
   0   0  25    5.40    2.11
   0   1   0  -23.16    7.62
   0   1   0   17.23    7.74
   0   1   0  -13.22    6.47
   0   1   0   -3.34    4.07
   0  -1   0    0.46    1.52
   0  -1   0    0.43    1.70
   0  -1   0   -0.69    2.14
   0  -1   0    0.82    1.29
   0   1  -2 3981.88   55.85
   0   1  -2 2666.69   41.78
   0   1   2 2687.24   44.69
   0   1   2 2902.52   46.08
   0   1  -2 2923.36   46.62
   0   1   2 2952.84   42.92
   0   1   2 2686.08   41.22
   0   1  -2 2324.01   39.62
   0  -1   2 2369.76   40.30
   0  -1   2 3359.16   52.50
   0  -1  -2 2285.51   33.90
   0  -1  -2 2782.78   45.98
   0  -1   2 2619.34   43.41
   0  -1  -2 3466.22   53.72
   0  -1  -2 2836.19   46.20
   0  -1  -2 2733.69   41.89
   0  -1   2 2697.00   42.17
   0  -1   2 2709.55   38.68
   0   1  -3 1065.99   23.25
   0   1   3  851.89   20.09
   0   1   3 1146.52   24.36
   0   1  -3  721.64   17.78
   0   1  -3  852.24   18.74
   0   1  -3 1031.24   21.90
   0   1   3  873.87   18.47
   0   1   3 1013.84   21.39
   0  -1  -3  884.63   20.61
   0  -1  -3  965.60   21.63
   0  -1  -3  735.15   11.90
   0  -1   3 1245.01   25.04
   0  -1  -3 1268.76   25.15
   0  -1   3  762.18   18.41
   0  -1   3 1012.23   15.18
   0  -1   3  874.02   20.34
   0  -1   3  889.18   19.29
   0  -1  -3  876.25   18.53
   0   1  -4 8937.26  133.88
   0   1   4 6973.42  105.00
   0   1   4 6839.97  104.95
   0   1  -4 5898.79   91.51
   0   1  -4 6802.09  103.60
   0  -1  -4 6461.58   88.74
   0  -1   4 6118.58   94.63
   0  -1   4 6998.40   96.93
   0  -1  -4 6978.40  106.87
   0  -1   410716.99  147.00
   0  -1  -4 6838.19   93.83
   0  -1  -4 6788.68  102.59
   0  -1   4 6926.02  105.15
   0   1   5 3921.07   66.76
   0   1   5 2859.01   52.12
   0   1  -5 3918.28   68.24
   0   1   5 4023.33   69.30
   0   1   5 2930.19   52.37
   0   1  -5 2481.46   46.01
   0   1  -5 2868.82   52.32
   0  -1  -5 3296.09   59.41
   0  -1   5 2664.53   48.69
   0  -1  -5 3010.22   54.28
   0  -1   5 2886.24   43.09
   0  -1   5 3062.75   56.04
   0  -1  -5 2880.67   51.75
   0  -1  -5 3288.58   46.43
   0  -1   5 2902.82   52.87
   0   1  11 1651.67   87.66
   0   1 -11 2308.45  121.54
   0   1  11 2487.70  130.37
   0   1 -11 2149.16  113.45
   0   1  11 1940.20  103.12
   0   1 -11 1435.23   76.24
   0   1 -11 1555.63   85.28
   0   1  11 1596.70   87.24
   0  -1  11 1866.35   97.00
   0  -1 -11 1754.42   94.88
   0  -1  11 1600.13   87.71
   0  -1  11 1573.74   86.06
   0  -1 -11 1561.82   85.16
   0  -1 -11 1936.73  101.35
   0   1  12  356.95   66.72
   0   1 -12  324.83   52.98
   0   1  12  581.67   49.48
   0   1 -12  463.41   90.30
   0   1 -12  340.00   76.86
   0   1  12  360.03   89.77
   0   1  12  418.88   76.95
   0  -1  12  377.63   83.83
   0  -1  12  457.80   65.19
   0  -1 -12  440.02   66.81
   0  -1 -12  337.33   85.20
   0  -1  12  362.59   92.43
   0  -1 -12  377.65   85.76
   0  -1  12  576.34   49.08
   0   1 -13   85.84   20.46
   0   1  13   97.53   21.39
   0   1 -13   89.21   31.88
   0   1 -13  119.51   24.70
   0   1 -13   68.54   18.22
   0   1  13  131.42   40.29
   0   1  13  104.43   17.22
   0   1  13   92.41   28.15
   0  -1  13   99.32   24.68
   0  -1  13   84.40   18.61
   0  -1 -13  127.34   20.93
   0  -1  13   89.51   25.45
   0  -1  13  131.00   31.08
   0  -1 -13   86.31   22.21
   0  -1 -13   93.95   24.81
   0   1  14  255.42   67.18
   0   1 -14  318.73   71.98
   0   1 -14  247.93   62.33
   0   1  14  293.69   59.63
   0  -1 -14  324.98   65.13
   0  -1  14  252.24   56.02
   0  -1 -14  273.29   71.41
   0  -1 -14  257.47   70.27
   0   1 -15  767.37  133.87
   0   1  15  633.14  114.38
   0   1 -15  608.71  128.03
   0  -1 -15  661.29  137.71
   0  -1  15  606.06  115.65
   0  -1 -15  598.46  138.12
   0   1  16  167.01   33.41
   0   1 -16  197.86   39.42
   0   1 -16  163.50   41.91
   0  -1 -16  170.23   39.75
   0  -1 -16  151.79   37.35
   0  -1  16  167.14   33.12
   0   1 -17 3418.43  527.29
   0   1  17 3028.56  540.31
   0   1 -17 2859.42  102.88
   0  -1 -17 2998.31  463.51
   0  -1  17 2784.87  100.31
   0  -1 -17 2824.28  101.78
   0   1  18  583.00   77.62
   0   1 -18  626.54  105.92
   0   1 -18  565.77  114.24
   0  -1 -18  598.35  110.62
   0  -1 -18  543.04  125.04
   0  -1  18  546.10   81.73
   0   1 -19    7.01    3.12
   0   1 -19   10.10    3.75
   0   1  19    7.88    2.44
   0  -1  19    6.71    2.56
   0  -1 -19    7.60    2.33
   0  -1 -19    7.94    2.97
   0   1 -20   66.72   13.07
   0   1  20   60.55   11.20
   0   1 -20   66.54   15.63
   0  -1 -20   63.07   13.69
   0  -1  20   54.87   10.50
   0  -1 -20   59.10   14.66
   0   1 -21    9.80    3.39
   0   1  21    5.96    2.38
   0   1 -21    9.27    2.97
   0  -1 -21    7.67    3.41
   0  -1  21    7.79    2.96
   0  -1 -21    5.89    2.74
   0   1 -22   23.29    6.10
   0   1 -22   24.09    7.68
   0   1  22   20.35    6.18
   0  -1  22   21.68    6.65
   0  -1 -22   24.37    6.82
   0  -1 -22   25.19    7.30
   0   1 -23   35.40    7.24
   0   1  23   29.66    6.47
   0   1 -23   36.78   10.21
   0  -1 -23   33.73    9.74
   0  -1  23   30.91    7.46
   0  -1 -23   33.61    9.19
   0   1  24   31.26    9.51
   0   1 -24   29.32    4.85
   0   1  24   22.46    7.69
   0   1 -24   32.42    6.63
   0  -1  24   27.90    5.49
   0  -1 -24   31.87    5.88
   0   1  25    3.54    2.28
   0  -1 -25    1.82    1.85
   0  -1  25    1.26    1.21
   0  -1  25    1.98    2.86
   0   2   0 2839.99   49.64
   0   2   0 3345.51   55.71
   0   2   0 2968.96   50.81
   0   2   0 3090.13   54.51
   0  -2   0 3198.01   53.46
   0  -2   0 2711.83   47.69
   0  -2   0 3122.80   52.82
   0  -2   0 2898.73   49.78
   0   2  -1 2355.03   43.91
   0   2   1 2760.63   49.06
   0   2  -1 2715.27   39.39
   0   2  -1 2931.34   48.22
   0   2   1 2756.49   48.44
   0   2   1 2483.01   43.27
   0   2   1 2451.31   43.63
   0  -2  -1 2695.40   48.02
   0  -2   1 2683.21   46.83
   0  -2  -1 2276.27   40.29
   0  -2   1 2720.40   45.29
   0  -2   1 2274.74   42.74
   0  -2  -1 2615.70   45.82
   0  -2   1 2399.35   43.53
   0  -2  -1 2454.14   44.14
   0  -2   1 2673.55   38.84
   0   2   2 1196.12   27.76
   0   2  -2 1099.05   25.38
   0   2   2 1323.66   28.88
   0   2  -2 1370.30   24.98
   0   2  -2 1006.85   25.12
   0   2   2 1143.67   23.08
   0   2   2 1085.51   24.32
   0   2  -2 1184.60   21.58
   0   2   2 1194.72   19.89
   0  -2   2 1157.90   21.98
   0  -2  -2 1181.28   27.45
   0  -2  -2 1002.86   21.01
   0  -2   2 1278.07   27.36
   0  -2  -2 1257.87   26.85
   0  -2   2  978.34   24.60
   0  -2   2 1022.46   24.44
   0  -2   2 1161.87   21.46
   0  -2  -2 1189.99   19.82
   0   2   3  563.36   18.32
   0   2  -3  576.32   14.70
   0   2  -3  557.95   16.77
   0   2  -3  492.98   17.09
   0   2   3  534.38   16.06
   0   2   3  679.54   19.74
   0   2   3  644.89   14.59
   0   2   3  587.22   13.65
   0   2  -3  636.10   19.09
   0  -2   3  488.15   16.95
   0  -2  -3  499.57   12.32
   0  -2  -3  539.99   17.22
   0  -2   3  713.74   19.44
   0  -2  -3  693.82   18.84
   0  -2   3  589.48   14.91
   0  -2   3  508.88   16.74
   0  -2  -3  590.98   13.71
   0  -2   3  608.70   12.56
   0   2   4 3672.09   63.48
   0   2   4 3773.93   68.25
   0   2   4 3737.73   60.64
   0   2  -4 3671.76   61.29
   0   2  -4 3198.55   60.06
   0  -2   4 4883.02   81.20
   0  -2   4 3355.94   62.23
   0  -2   4 3441.13   62.82
   0  -2  -4 3818.13   68.83
   0  -2  -4 5046.37   83.41
   0  -2   4 3887.37   55.03
   0  -2  -4 3654.08   59.41
   0  -2   4 3750.05   62.54
   0  -2  -4 3190.93   48.51
   0   2   5 7067.56  116.26
   0   2  -5 6055.52  101.74
   0   2  -5 6885.97  108.52
   0   2   5 6998.67  108.51
   0  -2   5 6313.62  105.56
   0  -2  -5 7342.30  119.80
   0  -2   5 9660.66  149.95
   0  -2   5 7026.66  110.58
   0  -2  -5 6581.49   91.50
   0  -2  -5 6863.41  106.38
   0   2   6  679.95   29.83
   0   2   6  973.88   38.93
   0   2  -6 1030.08   39.78
   0   2  -6  902.37   36.84
   0   2  -6  589.20   26.65
   0   2   6  694.47   27.90
   0  -2  -6  730.36   31.39
   0  -2   6  652.48   28.62
   0  -2   6  624.06   27.91
   0  -2   6  683.50   28.40
   0  -2  -6  689.19   29.98
   0  -2  -6  669.26   27.14
   0   2   7 7625.73  240.98
   0   2   7 5777.86  186.14
   0   2  -7 8158.85  258.33
   0   2  -7 5522.84  176.99
   0   2   7 5724.90  181.92
   0   2  -7 5023.45  162.69
   0   2  -7 7568.77  240.76
   0  -2   7 5224.34  169.63
   0  -2  -7 6157.85  197.60
   0  -2   7 5648.96  180.71
   0  -2  -7 5557.53  176.98
   0  -2  -7 5661.81  183.14
   0  -2   7 5281.02  170.59
   0   2   8  452.97   23.96
   0   2  -8  423.57   22.17
   0   2  -8  649.56   30.01
   0   2  -8  610.75   29.78
   0   2  -8  393.81   21.39
   0   2   8  586.51   27.53
   0   2   8  441.38   22.21
   0  -2   8  419.41   22.20
   0  -2  -8  426.74   23.28
   0  -2  -8  476.98   24.71
   0  -2   8  393.37   22.08
   0  -2   8  439.78   22.74
   0  -2  -8  414.08   21.20
   0   2   9 5237.79  103.23
   0   2  -9 7622.84  126.12
   0   2  -9 4809.93   85.79
   0   2   9 7144.43  114.69
   0   2   9 5605.15   94.61
   0   2  -9 5406.72   94.88
   0  -2  -9 6178.62  104.57
   0  -2  -9 5278.22   95.86
   0  -2   9 5510.43   94.55
   0  -2   9 5611.97   98.61
   0  -2  -9 5336.65   91.43
   0   2  10 2961.87  217.50
   0   2 -10 3954.19  288.74
   0   2  10 4318.48  314.70
   0   2  10 3722.79  188.22
   0   2 -10 3888.81  283.68
   0   2 -10 2580.48  189.88
   0   2  10 2891.73  147.92
   0   2 -10 2765.73  142.63
   0  -2  10 2964.35  217.21
   0  -2 -10 2760.95  143.23
   0  -2  10 2853.26  146.75
   0  -2 -10 2706.48  139.03
   0  -2  10 2501.41  130.72
   0  -2 -10 3276.47  167.02
   0   2  11  758.36   61.18
   0   2 -11  626.36   51.11
   0   2 -11  972.57   76.68
   0   2  11 1093.73   85.95
   0   2 -11  982.29   77.93
   0   2 -11  637.50  118.35
   0   2  11  892.74   70.57
   0   2  11  730.36   58.91
   0  -2  11  735.15  107.89
   0  -2 -11  678.30   56.14
   0  -2 -11  672.04   54.75
   0  -2 -11  810.89  122.14
   0  -2  11  720.11   58.65
   0  -2  11  610.28   51.24
   0   2  12  238.99   48.91
   0   2  12  300.97   56.23
   0   2  12  226.16   56.71
   0   2 -12  309.43   57.68
   0   2  12  380.07   50.57
   0   2 -12  326.79   92.41
   0   2 -12  201.94   45.22
   0   2 -12  224.31   43.99
   0  -2  12  243.40   45.90
   0  -2 -12  262.66   49.57
   0  -2 -12  230.88   58.75
   0  -2  12  232.39   53.83
   0  -2  12  214.97   49.78
   0  -2 -12  215.47   49.94
   0   2  13   13.75    4.70
   0   2 -13   11.00    3.99
   0   2 -13   17.87    4.59
   0   2 -13   10.19    3.40
   0   2  13   16.29    3.63
   0   2  13   11.36    3.48
   0  -2 -13   10.96    4.68
   0  -2  13   12.07    4.05
   0  -2  13   14.12    3.03
   0  -2 -13   16.75    4.10
   0  -2 -13   14.14    4.84
   0   2 -14  316.24   61.18
   0   2 -14  405.85   75.41
   0   2  14  384.19   55.50
   0   2 -14  265.87   76.56
   0  -2  14  407.06   57.86
   0  -2  14  297.44   66.24
   0  -2 -14  337.65   77.98
   0  -2 -14  320.22   68.38
   0  -2 -14  447.12   66.45
   0   2 -15  416.05   52.07
   0   2  15  346.48   55.92
   0   2 -15  306.38   53.96
   0  -2 -15  312.68   70.44
   0  -2 -15  427.39   61.15
   0  -2 -15  297.18   60.56
   0  -2  15  296.02   53.77
   0   2  16  163.16   29.89
   0   2 -16  184.68   38.75
   0   2 -16  147.38   32.63
   0  -2  16  140.38   30.73
   0  -2 -16  214.54   37.49
   0  -2 -16  136.24   32.36
   0  -2 -16  148.88   34.55
   0   2 -17  153.44   23.86
   0   2 -17  115.09   19.94
   0   2  17  124.00   16.38
   0  -2  17  103.73   17.84
   0  -2 -17  108.09   19.20
   0  -2 -17  117.93   24.28
   0   2 -18  132.91   23.24
   0   2 -18  144.59   23.80
   0   2  18  134.67   20.40
   0  -2  18  111.52   19.80
   0  -2 -18  126.85   26.24
   0  -2 -18  128.22   25.81
   0   2 -19   58.10   12.63
   0   2  19   62.06   12.14
   0   2 -19   61.80   14.94
   0  -2 -19   55.02   12.67
   0  -2  19   51.69   12.52
   0  -2 -19   51.08   13.24
   0   2  20   16.02    4.50
   0   2 -20   14.62    4.05
   0   2 -20   15.44    5.32
   0  -2 -20   11.77    4.46
   0  -2 -20   12.69    4.59
   0  -2  20   10.86    3.91
   0   2 -21    9.83    3.77
   0   2  21    9.47    3.31
   0   2 -21    9.61    3.85
   0  -2 -21    9.76    4.17
   0  -2  21    5.72    2.90
   0  -2 -21    9.52    4.15
   0   2 -22   19.75    6.11
   0   2 -22   18.15    5.74
   0   2  22   17.27    4.85
   0  -2  22   16.67    5.43
   0  -2 -22   19.63    5.96
   0  -2 -22   18.26    6.09
   0   2  23    3.40    2.09
   0   2 -23    4.45    2.97
   0   2  23    2.67    1.54
   0   2 -23    4.45    3.10
   0  -2  23    3.41    2.61
   0  -2 -23    3.64    2.49
   0   2 -24   28.85    7.69
   0   2  24   23.61   13.27
   0  -2 -24   31.72    6.96
   0  -2  24   33.28   11.44
   0  -2  24   29.14    5.92
   0   3   0   -5.22    3.32
   0   3   0   -2.50    8.60
   0   3   0   -6.71    5.03
   0   3   0    4.69    1.72
   0  -3   0    0.30    2.85
   0  -3   0    0.06    2.09
   0  -3   0   -1.66    4.34
   0  -3   0   -0.01    5.18
   0   3   1  588.68   20.00
   0   3  -1  507.31   18.87
   0   3   1  502.53   17.41
   0   3  -1  623.38   18.47
   0   3   1  524.61   17.77
   0   3   1  577.52   19.26
   0   3  -1  526.02   18.16
   0   3  -1  539.04   18.76
   0  -3  -1  567.95   19.48
   0  -3   1  546.04   18.38
   0  -3   1  472.64   18.03
   0  -3   1  550.49   17.18
   0  -3   1  485.06   17.58
   0  -3  -1  542.12   18.34
   0  -3  -1  511.24   18.01
   0  -3  -1  475.83   16.70
   0   3  -2  147.70    8.75
   0   3   2  130.77   29.27
   0   3  -2  129.52   30.81
   0   3   2  140.16   31.69
   0   3  -2  112.07   29.44
   0   3   2  133.75   32.79
   0   3   2  137.96   27.51
   0   3  -2  116.41   33.06
   0  -3   2  122.57   25.09
   0  -3  -2  110.98   28.68
   0  -3  -2   89.81   22.29
   0  -3  -2  125.00   32.15
   0  -3   2  107.56   29.27
   0  -3   2  103.15   28.51
   0  -3   2  142.93   29.13
   0  -3  -2  136.47   28.49
   0  -3   2  132.37    5.48
   0   3  -4  398.21   15.07
   0   3   4  308.33   13.77
   0   3  -4  256.93   12.38
   0   3   4  269.26   16.51
   0   3   4  317.76   17.63
   0   3  -4  221.25   14.80
   0   3  -4  292.50   16.97
   0   3   4  264.30   11.17
   0  -3  -4  259.69   16.13
   0  -3   4  310.68   16.67
   0  -3  -4  228.39   14.40
   0  -3  -4  226.02   11.06
   0  -3  -4  321.01   53.06
   0  -3   4  277.07   11.30
   0  -3   4  254.60   12.23
   0  -3   4  214.34   13.95
   0  -3   4  223.94   14.89
   0   3   5   44.06    9.60
   0   3  -5   42.43   11.61
   0   3  -5   36.12    9.30
   0   3   5   47.84   11.27
   0   3   5   47.85   11.81
   0   3  -5   38.93    8.71
   0   3   5   40.43    7.57
   0  -3  -5   37.21    8.89
   0  -3  -5   31.91    8.50
   0  -3  -5   39.93   10.50
   0  -3   5   51.48   11.72
   0  -3  -5   48.58    9.43
   0  -3  -5   39.98    8.05
   0  -3   5   35.76   10.04
   0  -3   5   30.77    7.49
   0  -3   5   39.23    5.86
   0   3   6 2553.09   90.52
   0   3   6 2514.73   82.87
   0   3   6 3497.72  118.53
   0   3  -6 3200.23  109.62
   0   3  -6 2198.14   79.59
   0   3  -6 2409.27   81.42
   0  -3   6 2282.11   82.18
   0  -3   6 3424.45  115.30
   0  -3   6 2165.11   77.95
   0  -3  -6 2649.99   93.65
   0  -3   6 2513.68   84.58
   0  -3  -6 2384.31   78.96
   0  -3  -6 3543.08  117.90
   0   3   7 2551.79   58.45
   0   3   7 2383.11   45.97
   0   3  -7 2133.97   51.76
   0   3  -7 2333.45   48.45
   0  -3   7 2271.87   54.03
   0  -3   7 2425.89   49.86
   0  -3  -7 2270.37   44.54
   0  -3  -7 2581.01   58.80
   0   3   8  625.26   39.54
   0   3   8  839.61   48.39
   0   3  -8  891.93   51.45
   0   3   8  871.17   51.27
   0   3   8  636.28   88.19
   0   3  -8  546.57   35.40
   0   3  -8  825.70   49.42
   0   3  -8  604.39   88.16
   0  -3   8  596.56   37.91
   0  -3  -8  598.88   45.36
   0  -3  -8  593.82   34.79
   0  -3   8  524.05   34.43
   0  -3  -8  557.08   35.82
   0  -3   8  618.07   82.03
   0   3  -9  712.43   44.64
   0   3   9  532.82   35.67
   0   3  -9  725.43  110.24
   0   3   9  512.27   75.05
   0   3   9  746.18   46.16
   0   3   9  703.59   42.53
   0   3  -9  454.74   31.38
   0   3  -9  489.15   65.01
   0  -3   9  486.70   33.00
   0  -3   9  399.27   84.56
   0  -3  -9  566.38   37.33
   0  -3  -9  458.85   31.69
   0  -3   9  519.93   64.97
   0  -3  -9  481.88   30.24
   0   3  10  395.54   71.00
   0   3 -10  515.30   44.76
   0   3 -10  534.32   85.79
   0   3  10  383.96   64.48
   0   3  10  562.67   48.03
   0   3 -10  354.22   50.87
   0   3 -10  340.74   72.21
   0   3  10  489.30   93.20
   0  -3  10  304.96   67.92
   0  -3 -10  426.06   85.46
   0  -3 -10  315.94   73.46
   0  -3 -10  337.36   78.05
   0  -3  10  374.56   52.13
   0  -3  10  359.85   74.35
   0   3  11  216.22   49.32
   0   3  11  261.74   52.53
   0   3 -11  175.18   43.62
   0   3 -11  272.81   52.08
   0   3  11  270.60   84.91
   0   3  11  191.37   36.19
   0   3 -11  266.95   83.70
   0   3 -11  200.63   34.18
   0  -3 -11  166.31   42.69
   0  -3  11  159.74   38.62
   0  -3 -11  155.30   40.56
   0  -3 -11  229.44   47.68
   0  -3  11  195.86   33.54
   0  -3  11  198.35   39.27
   0   3 -12   12.90    3.81
   0   3 -12   14.29    3.95
   0   3  12   13.27    4.24
   0   3 -12    8.99    2.56
   0   3  12    8.85    3.92
   0  -3  12   10.64    4.27
   0  -3 -12    8.71    3.26
   0  -3 -12    8.40    3.25
   0  -3 -12   12.94    3.94
   0  -3  12   10.85    3.05
   0  -3  12    9.54    2.97
   0   3  13   29.13    5.71
   0   3 -13   24.31    5.75
   0   3 -13   21.18    4.78
   0  -3 -13   18.27    5.82
   0  -3 -13   24.01    6.18
   0  -3  13   19.24    4.51
   0  -3 -13   15.84    5.10
   0  -3  13   36.51    8.56
   0   3 -14  357.13   58.24
   0   3 -14  253.93   41.88
   0   3  14  296.17   63.81
   0  -3 -14  329.21   57.65
   0  -3 -14  219.88   62.12
   0  -3  14  209.99   55.31
   0  -3 -14  242.14   61.78
   0  -3  14  305.94   52.88
   0   3  15  194.78   36.65
   0   3 -15  218.67   43.66
   0   3 -15  167.23   33.09
   0  -3  15  204.22   36.82
   0  -3 -15  223.20   41.84
   0  -3  15  141.25   30.98
   0  -3 -15  156.68   37.73
   0  -3 -15  152.79   30.75
   0   3  16   12.91    4.47
   0   3 -16   12.80    3.68
   0   3 -16   12.41    4.06
   0  -3  16   13.58    3.81
   0  -3 -16   15.92    5.10
   0  -3 -16    9.78    3.29
   0  -3 -16   11.00    4.34
   0   3 -17   30.20    7.52
   0   3  17   35.38    7.17
   0   3 -17   39.69    8.75
   0  -3 -17   31.74    7.75
   0  -3 -17   44.30    8.99
   0  -3 -17   26.08    5.86
   0   3  18  349.32   47.73
   0   3 -18  412.80   65.52
   0   3 -18  304.74   55.88
   0  -3 -18  314.22   60.98
   0  -3 -18  517.89   77.44
   0  -3  18  278.33   52.67
   0  -3 -18  328.30   55.74
   0   3 -19    0.44    1.83
   0   3 -19    0.40    2.38
   0   3  19    0.69    1.54
   0  -3 -19    1.93    2.33
   0  -3  19    1.91    3.34
   0  -3 -19    0.09    3.79
   0  -3 -19   -0.54    3.46
   0   3 -20   32.40    8.13
   0   3 -20   35.51    8.27
   0   3  20   27.42    7.91
   0  -3  20   30.86    8.69
   0  -3 -20   28.37    8.16
   0  -3 -20   30.38    7.72
   0   3 -21   30.59    7.49
   0   3 -21   27.96    8.08
   0  -3 -21   27.59    8.55
   0  -3 -21   25.73    7.53
   0  -3  21   21.80    6.56
   0   3 -22   72.87   16.58
   0   3 -22   80.27   17.11
   0   3  22   56.22   21.89
   0  -3 -22   69.27   16.89
   0  -3  22   66.97   17.02
   0   3 -23   20.70    7.11
   0  -3 -23   36.10    6.47
   0  -3  23   33.71    6.38
   0  -3  23   36.98   11.78
   0  -3 -24    8.63    3.61
   0  -3  24   12.16    4.48
   0   4   0  201.54   40.82
   0   4   0  239.73   40.95
   0   4   0  187.37   37.80
   0   4   0  190.74   44.20
   0  -4   0  209.93   33.81
   0  -4   0  184.80   38.73
   0  -4   0  182.26   40.71
   0  -4   0  188.25   36.18
   0   4   1  397.82   18.21
   0   4  -1  455.45   17.79
   0   4   1  419.09   18.64
   0   4  -1  376.10   17.45
   0   4  -1  382.58   17.78
   0   4  -1  361.07   17.98
   0   4   1  382.94   17.18
   0   4   1  347.98   16.38
   0  -4   1  408.82   16.72
   0  -4   1  368.31   17.71
   0  -4   1  339.31   17.40
   0  -4  -1  395.44   18.14
   0  -4  -1  356.07   62.96
   0  -4   1  332.78   16.46
   0  -4  -1  354.16   16.96
   0  -4  -1  336.43   16.20
   0   4  -2  643.08   22.98
   0   4  -2  855.59   23.85
   0   4  -2  742.05   26.01
   0   4   2  764.26   26.82
   0   4   2  627.96   22.63
   0   4   2  766.51   26.13
   0   4  -2  648.52   25.28
   0   4   2  723.10   23.51
   0  -4   2  722.87   21.64
   0  -4  -2  714.03   25.87
   0  -4   2  611.09   24.53
   0  -4  -2  612.29   21.40
   0  -4  -2  721.01   24.63
   0  -4   2  715.76   24.63
   0  -4  -2  613.85   23.02
   0  -4   2  587.35   22.70
   0   4  -3  282.91   11.99
   0   4  -3  186.07   51.03
   0   4   3  223.49   39.73
   0   4   3  217.16   44.97
   0   4  -3  188.72   43.33
   0   4  -3  225.08   14.32
   0   4   3  244.61   56.81
   0   4   3  218.78   36.51
   0  -4   3  197.66   43.84
   0  -4   3  214.60   10.30
   0  -4  -3  224.67   49.45
   0  -4  -3  198.57   31.42
   0  -4   3  180.96   37.35
   0  -4   3  253.81   49.23
   0  -4  -3  265.43   48.09
   0  -4  -3  178.68   40.28
   0   4   4 1003.19   32.16
   0   4   4  982.20   25.44
   0   4   4  865.81   31.05
   0   4  -4  745.88   25.77
   0   4  -4  941.74   31.32
   0   4   4  726.68   25.15
   0   4  -4  723.42   28.45
   0  -4   4  730.22   28.66
   0  -4   4  956.09   21.31
   0  -4  -4  852.20   30.75
   0  -4   4  690.73   26.48
   0  -4  -4  993.50   30.10
   0  -4  -4  735.81   21.38
   0  -4   4  979.26   30.18
   0   4   5 1347.75   72.48
   0   4   5 1610.48   87.60
   0   4   5 2010.52  105.85
   0   4   5 1892.96  106.71
   0   4  -5 1856.30   98.74
   0   4  -5 1384.54   76.73
   0  -4   5 1926.06  100.84
   0  -4  -5 1327.22   72.85
   0  -4  -5 1631.95   88.54
   0  -4   5 1288.03   71.26
   0  -4   5 1389.96   77.23
   0  -4  -5 1983.19  103.15
   0   4   6  873.29   52.49
   0   4  -6 1034.85   59.72
   0   4  -6  724.04   45.18
   0   4   6 1120.33   63.56
   0   4  -6  711.11   48.20
   0  -4  -6  715.76   43.78
   0  -4   6 1072.39   60.19
   0  -4  -6 1106.70  135.69
   0  -4   6  690.90   42.82
   0   4   7   99.88   20.48
   0   4  -7  109.79   32.54
   0   4  -7   65.20   24.37
   0   4  -7  143.02   24.00
   0   4   7  124.36   34.83
   0   4  -7   83.74   21.46
   0  -4   7   87.61   22.57
   0  -4  -7  122.10   17.40
   0  -4   7   80.40   19.17
   0  -4  -7   90.32   27.14
   0  -4  -7   77.50   18.63
   0   4   8  190.55   44.78
   0   4  -8  128.29   46.53
   0   4  -8  257.07   35.52
   0   4   8  208.92   46.27
   0   4   8  239.10   60.13
   0   4  -8  160.99   42.02
   0   4  -8  203.98   70.80
   0  -4  -8  194.12   39.18
   0  -4   8  172.30   36.47
   0  -4   8  142.06   28.36
   0  -4   8  125.36   42.03
   0  -4  -8  157.76   33.02
   0   4   9 1510.25  184.98
   0   4   9 1723.85  208.96
   0   4   9 2034.29  246.83
   0   4  -9 1868.20  226.67
   0   4  -9 1955.40  237.57
   0   4  -9 1301.44  160.14
   0   4  -9 1207.61  146.98
   0  -4   9 1300.07  159.98
   0  -4  -9 1090.91  134.81
   0  -4  -9 1449.69  177.85
   0  -4   9 1179.79  143.90
   0  -4   9 1035.77  128.38
   0   4 -10  279.77   56.64
   0   4  10  262.65   60.55
   0   4 -10  173.69   48.98
   0  -4  10  219.79   50.74
   0  -4 -10  234.60   57.50
   0  -4 -10  173.65   45.55
   0  -4  10  172.02   42.98
   0  -4  10  139.98   48.63
   0   4 -11  767.39  138.90
   0   4  11  853.77   97.81
   0   4 -11  599.23   69.87
   0  -4  11  639.30  129.29
   0  -4 -11  701.75  144.72
   0  -4 -11  492.13  120.20
   0  -4  11  473.34   99.36
   0  -4  11  583.40   68.22
   0   4  12  119.03   31.57
   0   4 -12  126.79   29.27
   0   4 -12  103.80   20.47
   0  -4 -12   70.44   20.55
   0  -4  12  106.80   28.84
   0  -4  12   78.58   19.80
   0  -4 -12  120.92   32.57
   0   4 -13  189.91   36.03
   0   4  13  157.10   35.52
   0   4 -13  145.71   27.45
   0  -4  13  169.10   36.54
   0  -4 -13  163.17   37.06
   0  -4 -13  118.24   29.67
   0  -4  13  124.37   25.73
   0   4  14  236.19   40.67
   0   4 -14  258.65   35.54
   0   4 -14  232.88   23.16
   0  -4  14  264.97   31.35
   0  -4 -14  263.35   31.98
   0  -4  14  174.60   26.80
   0   4 -15   26.78    6.87
   0   4 -15   38.89    9.33
   0   4  15   24.82    6.93
   0  -4 -15   33.86    8.61
   0  -4  15   24.74    6.86
   0  -4  15   36.14    8.10
   0  -4 -15   25.55    7.33
   0   4 -16  116.06   18.49
   0   4 -16   95.55   14.64
   0  -4 -16  117.78   20.45
   0  -4 -16   87.82   17.36
   0  -4  16   75.37   16.53
   0  -4  16  131.28   19.45
   0   4 -17   38.43    9.25
   0   4 -17   39.12    8.48
   0  -4 -17   51.12   10.59
   0  -4  17   49.09   10.15
   0  -4  17   28.81    8.75
   0  -4 -17   28.71    7.82
   0   4 -18   71.70   13.51
   0   4 -18   75.65   12.21
   0  -4 -18  101.31   17.39
   0  -4  18   84.44   15.16
   0  -4  18   57.98   12.25
   0  -4 -18   62.25   15.12
   0   4 -19    5.08    2.64
   0   4 -19    6.35    2.70
   0  -4 -19    7.18    3.43
   0  -4  19    4.79    3.15
   0  -4 -19    7.71    3.36
   0   4 -20   14.37    4.63
   0   4 -20   17.11    5.28
   0  -4 -20   27.88    7.79
   0  -4 -20   17.50    5.32
   0   4  21   11.63    4.01
   0   4 -21    9.12    2.90
   0  -4 -21   15.82    4.75
   0  -4  21   12.79    4.00
   0  -4 -22    8.30    4.41
   0  -4  22    6.86    3.39
   0  -4  22    5.30    2.38
   0  -4 -23    8.44    2.77
   0  -4  23    6.05    4.01
   0   5   0   -0.29    2.83
   0   5   0    0.48    1.90
   0   5   0    0.58    2.17
   0   5   0    1.02    1.78
   0  -5   0    0.26    1.48
   0  -5   0   -0.73    3.16
   0  -5   0    0.98    2.40
   0  -5   0   -0.95    3.44
   0   5   1  101.50   23.14
   0   5   1  114.98   23.25
   0   5  -1  101.90   21.98
   0   5  -1  104.51   23.48
   0   5  -1  100.89   22.28
   0   5   1  110.56   23.99
   0   5   1   96.90   21.46
   0   5  -1  100.24   23.85
   0  -5  -1   81.28   20.80
   0  -5   1   98.60   16.24
   0  -5  -1   93.24   19.73
   0  -5  -1   84.79   15.83
   0  -5  -1  104.34   21.01
   0  -5   1   88.54   16.97
   0  -5   1   78.07   22.37
   0  -5   1  104.37   21.69
   0   5   2 1141.15   88.40
   0   5   2 1144.07   88.29
   0   5   2 1086.17   83.26
   0   5   2  935.38   72.89
   0   5  -2  995.02   77.26
   0   5  -2  934.72   74.15
   0   5  -2 1066.63   82.88
   0  -5  -2  999.34   78.19
   0  -5  -2  905.39   71.28
   0  -5   2  845.15   68.10
   0  -5  -2  904.45   70.30
   0  -5  -2 1050.77   81.20
   0  -5   2 1067.84   82.52
   0  -5   2  855.19  135.14
   0  -5   2 1056.43   80.11
   0   5   3  167.69   40.41
   0   5   3  186.39   41.68
   0   5  -3  134.05   33.68
   0   5  -3  175.95   44.81
   0   5   3  144.96   35.14
   0   5  -3  137.77   43.28
   0   5   3  125.14   20.91
   0  -5  -3  161.77   30.53
   0  -5  -3  134.55   26.24
   0  -5   3  128.48   30.85
   0  -5   3  168.01   32.54
   0  -5  -3  124.96   28.28
   0  -5  -3  180.66   29.75
   0  -5   3  134.06   23.21
   0   5  -4  130.94   33.28
   0   5   4  162.72   42.25
   0   5   4  129.89   27.83
   0   5  -4  186.41   48.93
   0   5   4  193.29   51.09
   0   5  -4  131.08   44.63
   0  -5  -4  148.50   33.29
   0  -5   4  131.13   28.57
   0  -5  -4  178.90   24.97
   0  -5   4  129.19   26.35
   0  -5   4  115.28   30.95
   0  -5  -4  131.92   26.98
   0   5  -5  184.22   54.21
   0   5   5  150.90   48.96
   0   5  -5  137.04   41.39
   0   5   5  169.36   47.43
   0   5   5  120.86   25.19
   0  -5   5  174.06   41.36
   0  -5  -5  127.78   28.30
   0  -5   5  137.82   35.67
   0  -5  -5  150.26   34.28
   0  -5   5  126.24   26.06
   0  -5  -5  176.08   25.42
   0   5  -6  134.12   42.84
   0   5   6  134.40   37.74
   0  -5  -6  106.85   24.72
   0  -5  -6   87.68   18.85
   0  -5   6   90.00   21.04
   0  -5   6  120.98   29.70
   0  -5   6   89.76   18.83
   0  -5  -6  119.14   19.71
   0   5  -7  162.78   33.62
   0  -5  -7  146.36   35.59
   0  -5  -7  120.72   27.31
   0  -5   7  133.44   37.26
   0  -5  -7  156.83   32.54
   0  -5   7  116.44   24.73
   0   5   8  225.87   65.17
   0   5  -8  238.81   59.18
   0  -5  -8  177.89   44.00
   0  -5   8  204.34   53.32
   0  -5  -8  232.65   56.32
   0  -5   8  178.91   40.54
   0   5  -9  106.99   30.56
   0  -5  -9   87.42   21.81
   0  -5  -9  115.68   30.66
   0  -5   9   98.22   26.52
   0  -5   9   85.35   20.19
   0   5 -10  154.76   42.28
   0  -5 -10  161.92   41.28
   0  -5 -10  112.58   25.02
   0  -5  10  146.42   36.61
   0  -5  10  113.20   28.17
   0   5 -11  169.58   49.42
   0  -5 -11  132.76   34.81
   0  -5 -11  205.65   47.81
   0  -5  11  182.70   44.19
   0  -5  11  122.06   29.19
   0   5 -12   89.92   26.99
   0  -5 -12   72.87   14.19
   0  -5 -12  111.66   37.46
   0  -5  12  101.05   21.39
   0  -5  12   64.94   14.86
   0   5 -13   88.81   22.15
   0  -5 -13   65.74   15.02
   0  -5 -13  108.05   20.36
   0  -5  13  100.10   16.98
   0  -5  13   64.30   13.07
   0  -5 -14   79.52   16.55
   0  -5 -14   49.35   10.59
   0  -5  14   78.55   15.14
   0  -5  14   50.75   10.82
   0  -5 -15   49.76   11.84
   0  -5 -15   32.21    8.69
   0  -5  15   48.36   11.43
   0  -5  15   30.49    7.21
   0  -5 -16   71.27   13.55
   0  -5 -16   46.02   11.74
   0  -5  16   68.14   11.63
   0  -5  16   41.00    8.77
   0  -5 -17   84.19   18.39
   0  -5 -17   50.58   13.16
   0  -5  17   77.86   16.59
   0  -5  17   48.29   12.51
   0  -5 -18  112.61   18.19
   0  -5 -18   70.18   13.22
   0  -5  18   98.25   17.62
   0  -5  18   63.09   13.47
   0   5 -19    5.15    2.34
   0  -5 -19    5.73    2.71
   0  -5 -19    6.41    2.83
   0  -5  19    5.68    2.35
   0  -5 -20    3.22    1.95
   0  -5 -20    2.15    2.45
   0  -5  20    1.73    2.12
   0   5  21   15.27    5.02
   0  -5 -21   11.79    4.25
   0  -5  21   12.48    4.03
   0  -5 -22   31.85   12.64
   0  -5  22   40.62    7.84
   0   6   0  479.96   57.27
   0   6   0  461.20   55.25
   0  -6   0  364.71   79.06
   0  -6   0  334.81   86.14
   0  -6   0  402.27   59.49
   0   6   1   93.05   32.81
   0   6   1  101.88   36.31
   0   6  -1   83.03   31.41
   0   6   1   95.67   35.83
   0   6   1   84.55   29.26
   0  -6  -1   93.12   26.26
   0  -6   1   92.06   28.48
   0  -6   1  107.44   25.75
   0  -6  -1  104.55   23.03
   0  -6   1  102.45   21.59
   0  -6  -1   85.39   23.52
   0  -6  -1  105.35   22.77
   0   6  -2   10.13    3.39
   0   6   2    6.98    2.72
   0  -6  -2   14.40    3.41
   0  -6  -2   11.76    3.58
   0  -6   2   11.24    3.37
   0  -6   2   10.73    3.01
   0  -6  -2   14.56    3.78
   0  -6   2   10.16    2.99
   0   6  -3    3.80    1.96
   0   6   3    2.79    1.41
   0  -6  -3    3.50    1.72
   0  -6  -3    4.08    2.33
   0  -6   3    5.13    2.38
   0  -6   3    4.03    2.57
   0  -6   3    3.02    1.33
   0  -6  -3    5.50    1.68
   0  -6  -4   10.12    3.64
   0  -6  -4    8.87    2.77
   0  -6   4    7.10    2.78
   0  -6   4    7.73    3.10
   0  -6  -5    1.19    2.21
   0  -6  -5   -0.72    3.43
   0  -6   5    2.43    2.40
   0  -6   5    2.92    2.59
   0  -6  -6  239.26   43.90
   0  -6   6  265.46   60.04
   0  -6   6  229.37   29.43
   0  -6  -7  229.35   53.72
   0  -6  -7  140.44   33.25
   0  -6   7  171.76   33.21
   0  -6  -8  204.70   35.28
   0  -6   8  200.28   41.10
   0  -6  -9 1868.32   73.19
   0  -6   9 1712.54  204.05
   0  -6 -10   94.38   19.01
   0  -6 -10   75.98   13.21
   0  -6  10   97.04   22.23
   0  -6  10   77.32   13.63
   0  -6 -11  412.00   71.88
   0  -6 -11  279.27   48.55
   0  -6  11  385.12   80.65
   0  -6  11  256.94   50.67
   0  -6 -12   97.18   23.75
   0  -6 -12   63.70   14.44
   0  -6  12   89.17   20.54
   0  -6  12   49.40   14.16
   0  -6 -13   26.70    6.50
   0  -6 -13   14.15    4.18
   0  -6  13   25.23    6.92
   0  -6  13   13.16    3.94
   0  -6 -14   27.37    8.44
   0  -6 -14   14.33    4.46
   0  -6  14   27.19    6.16
   0  -6  14   14.11    4.76
   0  -6 -15    4.52    3.02
   0  -6 -15   -0.96    3.61
   0  -6  15    0.95    2.81
   0  -6  15    0.98    1.96
   0  -6 -16   45.04    8.37
   0  -6 -16   27.09    6.05
   0  -6  16   41.37    8.28
   0  -6  16   25.79    5.44
   0  -6 -17   18.72    5.67
   0  -6 -17   10.07    3.78
   0  -6  17   16.40    6.28
   0  -6  17   14.45    4.85
   0  -6 -18    2.24    2.25
   0  -6 -18    1.73    1.82
   0  -6  18    3.88    2.28
   0  -6  18    2.00    2.89
   0  -6 -19  102.66   11.39
   0  -6 -19   39.84   19.82
   0  -6  19   56.28    9.48
   0  -6 -20   53.93   13.55
   0  -7   0    0.65    2.02
   0  -7   1  101.95   20.79
   0  -7   2    2.86    2.55
   0  -7  -3   25.29    7.03
   0  -7   3   23.63    6.07
   0  -7   3   19.20    5.83
   0  -7  -4    6.71    2.34
   0  -7   4    7.56    4.39
   0  -7   4    5.03    2.48
   0  -7  -5  104.90   20.04
   0  -7   5   86.74   19.51
   0  -7   5   75.17   13.90
   0  -7  -6  288.54   53.58
   0  -7  -6  189.70   48.03
   0  -7   6  150.94   53.57
   0  -7   6  215.64   35.53
   0  -7  -7   92.29   18.41
   0  -7  -7   62.32   11.84
   0  -7   7   85.08   19.52
   0  -7   7   61.97   12.46
   0  -7  -8 1483.79  352.76
   0  -7  -8 1057.82  184.82
   0  -7   8 1444.87  282.46
   0  -7   8 1060.43  185.08
   0  -7  -9  377.13   75.32
   0  -7  -9  246.24   44.41
   0  -7   9  327.64   72.29
   0  -7   9  251.88   45.69
   0  -7 -10  532.18  112.92
   0  -7 -10  383.07   65.47
   0  -7  10  499.65  112.66
   0  -7  10  390.81   68.13
   0  -7 -11   38.24    9.93
   0  -7 -11   21.90    4.63
   0  -7  11   37.00    8.93
   0  -7  11   23.57    5.53
   0  -7 -12   33.91    9.08
   0  -7 -12   14.82    4.38
   0  -7  12   29.08    8.55
   0  -7  12   15.89    4.18
   0  -7 -13   75.05   16.03
   0  -7 -13   41.46    9.04
   0  -7  13   69.00   16.27
   0  -7  13   43.96    9.68
   0  -7 -14   17.12    6.43
   0  -7 -14    9.72    3.72
   0  -7  14   19.46    5.99
   0  -7  14    9.78    3.90
   0  -7 -15   47.86   11.72
   0  -7 -15   27.24    6.38
   0  -7  15   41.12   10.74
   0  -7  15   23.96    6.47
   0  -7 -16   40.77    9.02
   0  -7 -16   26.41    5.34
   0  -7  16   37.45    7.98
   0  -7  16   27.25    6.00
   0  -7 -17   98.41   17.22
   0  -7 -17   43.31   11.22
   0  -7  17   84.28   15.80
   0  -7  17   48.34   10.69
   0   7 -18   19.51    4.90
   0  -7 -18   17.68   10.68
   0  -8   2  134.70   26.68
   0  -8   3   74.39   13.31
   0  -8   4    1.26    2.98
   0  -8  -5    6.36    2.67
   0  -8   5    9.61    4.34
   0  -8  -6    1.66    2.03
   0  -8   6    3.04    2.63
   0  -8  -7   17.25    6.41
   0  -8   7   18.41    8.12
   0  -8  -8    7.00    4.44
   0  -8   8    4.58    2.87
   0  -8  -9  131.66   22.72
   0  -8   9  115.35   26.48
   0  -8   9   70.53   17.90
   0  -8 -10    7.54    4.33
   0  -8  10    6.68    3.68
   0  -8  10    3.81    1.71
   0  -8 -11    2.50    2.38
   0  -8  11    3.87    3.49
   0  -8  11    1.41    1.53
   0  -8 -12    0.79    2.16
   0  -8  12    3.13    2.34
   0  -8  12    0.42    1.45
   0  -8 -13   16.12    6.26
   0  -8  13   12.27    5.89
   0  -8  13    6.30    2.62
   0  -8 -14    5.63    2.96
   0  -8  14    4.06    3.15
   0  -8  14    5.36    2.91
   0  -8 -15    0.67    2.43
   0  -8  15    0.50    2.09
   0   8 -16    0.81    1.09
   0  -9   4    2.55    1.85
   0  -9   5   11.20    3.79
   0  -9   6    6.21    3.49
   0  -9  -7    4.49    1.45
   0  -9   7    9.58    3.86
   0  -9  -8   11.20    4.86
   0  -9   8   18.01    6.98
   0  -9  -9   12.27    5.00
   0  -9   9   18.56    6.60
   0  -9 -10    9.14    4.35
   0  -9  10   12.72    5.61
   0  -9 -11    5.19    3.03
   0  -9  11    1.59    1.95
   0  -9  12    3.53    2.33
   1   0 -25   48.41    9.60
  -1   0  25   40.02   10.09
   1   0 -25   50.83   11.84
   1   0 -24   31.16    6.18
  -1   0  24   28.54    5.49
   1   0 -24   30.32   10.21
   1   0 -23  277.63   36.96
  -1   0  23  239.11   61.34
   1   0 -22    4.69    3.62
  -1   0  22    4.00    2.54
   1   0 -22    2.74    3.29
   1   0 -21    3.22    3.15
  -1   0  21    3.14    2.34
   1   0 -21    4.35    2.90
   1   0 -20   64.37   15.07
  -1   0  20   52.62   11.73
   1   0 -20   56.37   12.73
   1   0 -19   28.51    7.99
  -1   0  19   27.17    6.26
   1   0 -19   21.42    7.10
   1   0 -18  246.76   41.62
  -1   0  18  233.82   27.01
   1   0 -17   10.07    3.90
  -1   0  17   11.62    3.95
   1   0 -16 1818.37  204.27
  -1   0  16 1674.37  188.65
   1   0 -16 1486.00  168.49
   1   0 -15  341.45   71.02
  -1   0  15  309.80   57.32
   1   0 -15  267.43   58.99
   1   0 -14    3.88    3.75
  -1   0  14    4.73    2.24
   1   0 -14    5.20    2.58
   1   0 -13  224.13   60.17
   1   0 -13  223.25   52.53
  -1   0  13  237.61   58.05
  -1   0  13  209.75   47.67
   1   0 -13  168.66   42.02
  -1   0  13  181.27   48.42
  -1   0  12 1030.71   55.59
   1   0 -12 1109.33   59.43
   1   0 -12 1181.72   67.78
   1   0 -12 1173.03   67.50
  -1   0  12 1067.50   62.16
  -1   0  12 1238.17   70.62
   1   0 -12  883.80   53.26
  -1   0  12  885.00   53.67
  -1   0  11  780.12   23.30
   1   0 -11  816.61   23.90
   1   0 -11  948.11   33.63
   1   0 -11  927.83   33.26
   1   0 -11  730.47   19.57
  -1   0  11  851.20   31.49
  -1   0  11  971.78   33.97
  -1   0  11  709.48   28.53
   1   0 -11  697.43   28.44
  -1   0  10  365.71   52.79
   1   0 -10  330.98   13.91
   1   0 -10  402.82   20.13
   1   0 -10  408.84   20.27
  -1   0  10  322.52   12.06
   1   0 -10  310.79   11.80
  -1   0  10  415.03   20.40
  -1   0  10  366.60   19.37
   1   0 -10  288.51   16.88
  -1   0  10  304.69   17.42
  -1   0   9   19.67    3.78
   1   0  -9   16.48    3.46
   1   0  -9   21.87    5.29
   1   0  -9   22.30    6.32
   1   0  -9   11.35    3.58
  -1   0   9   16.03    3.42
  -1   0   9   23.52    6.36
  -1   0   9   55.50   19.96
  -1   0   9   16.05    5.23
   1   0  -9   16.53    4.42
   1   0  -8  111.82   21.11
  -1   0   8  131.84   24.58
   1   0  -8  205.40   13.79
   1   0  -8  146.13   38.52
  -1   0   8   97.64   20.39
   1   0  -8  111.55   21.46
  -1   0   8  133.59   39.48
  -1   0   8  154.12   34.94
   1   0  -8   94.31   25.51
  -1   0   8   98.56   26.04
   1   0  -7 1530.44   31.56
  -1   0   7 1671.30   33.63
   1   0  -7 2044.24   44.63
   1   0  -7 2070.14   45.27
  -1   0   7 1309.23   26.58
   1   0  -7 1508.11   29.47
  -1   0   7 2067.24   45.23
  -1   0   7 1933.97   43.18
  -1   0   7 1540.09   37.09
   1   0  -7 1481.20   36.23
   1   0  -6  498.17   17.57
  -1   0   5 9932.50  145.18
   1   0  -5 8954.04  130.50
   1   0  -512486.30  185.15
   1   0  -511741.59  172.97
   1   0  -5 9249.93  133.05
  -1   0   5 7650.49  111.45
  -1   0   511699.14  175.85
  -1   0   511868.17  175.22
  -1   0   5 9168.65  138.24
   1   0  -5 8903.63  134.98
  -1   0   415559.67  218.13
   1   0  -413563.53  191.28
   1   0  -416654.11  236.39
   1   0  -418884.71  269.65
  -1   0   411605.01  163.82
   1   0  -414103.94  197.55
  -1   0   417035.50  241.78
  -1   0   417057.17  242.54
  -1   0   413181.01  189.87
  -1   0   3 2091.98   34.98
   1   0  -3 1874.51   31.94
   1   0  -3 2121.54   36.76
   1   0  -3 2486.30   41.93
   1   0  -3 2010.16   33.28
  -1   0   3 1662.20   28.45
  -1   0   3 2196.87   38.10
  -1   0   3 1694.66   31.50
   1   0  -3 1686.99   31.41
   1   0  -2 3972.49   59.96
  -1   0   2 4336.63   64.93
  -1   0   2 4159.04   62.42
   1   0  -2 3576.72   54.54
  -1   0   2 3679.83   55.68
   1   0  -2 4185.45   62.57
   1   0  -2 4233.05   63.67
  -1   0   2 3841.07   58.42
   1   0  -2 3220.88   51.02
  -1   0   2 3140.76   49.91
  -1   0   121835.54  300.81
   1   0  -120345.78  280.71
   1   0  -113918.32  192.29
  -1   0   115325.36  211.24
  -1   0   118886.24  260.93
   1   0  -116801.33  231.30
  -1   0   114586.19  201.49
  -1   0   114270.84  199.21
   1   0  -114151.77  197.65
   1   0   1  320.19    9.60
   1   0   1  342.50   10.00
   1   0   1  248.55    6.98
  -1   0  -1  214.07    6.39
  -1   0  -1  297.49    9.22
  -1   0  -1  215.37    6.25
   1   0   1  195.39    5.90
  -1   0  -1  251.77    8.45
   1   0   1  223.71    7.99
   1   0   210771.19  154.19
  -1   0  -2 8852.88  126.63
  -1   0  -210307.31  147.65
  -1   0  -2 9497.25  134.90
   1   0   2 7927.66  113.73
   1   0   2 8463.08  123.75
  -1   0  -2 8441.19  123.47
  -1   0  -314030.72  199.79
  -1   0  -311746.85  168.32
   1   0   314269.20  202.40
  -1   0  -311964.75  171.38
  -1   0  -312979.65  184.42
   1   0   310349.70  149.03
  -1   0  -310290.30  150.89
   1   0   310740.48  156.87
  -1   0  -4  544.22   15.72
   1   0   4  479.36   14.55
  -1   0  -4  472.64   14.68
   1   0   4  581.86   16.64
  -1   0  -4  437.83   13.47
  -1   0  -4  557.50   15.86
   1   0   4  421.15   13.44
  -1   0  -4  389.10   14.08
   1   0   4  426.70   14.80
   1   0   5 5837.87   92.12
  -1   0  -5 6887.18  106.58
   1   0   5 7508.04  116.94
  -1   0  -5 6211.81   99.04
   1   0   5 5539.78   89.23
  -1   0  -5 7077.23  110.28
   1   0   5 5531.51   91.40
   1   0   6 2646.68   49.76
  -1   0  -6 2953.08   56.41
   1   0   6 3589.68   65.56
  -1   0  -6 2387.36   45.12
   1   0   6 2662.84   51.70
  -1   0  -6 3442.06   62.99
  -1   0  -6 2479.57   50.89
   1   0   6 2546.78   51.93
   1   0   7 1678.16   58.46
   1   0   7 2426.75   82.94
  -1   0  -7 1870.75   66.15
  -1   0  -7 1481.81   51.84
   1   0   7 1706.84   60.72
  -1   0  -7 2259.53   77.66
   1   0   7 1642.67   59.93
  -1   0  -7 1568.39   57.70
   1   0   8  450.59   21.18
  -1   0  -8  520.90   25.42
   1   0   8  687.42   30.88
  -1   0  -8  388.85   18.44
  -1   0  -8  620.98   28.40
   1   0   8  453.94   22.76
  -1   0  -8  425.73   22.69
   1   0   8  454.05   23.61
   1   0   9 1144.40   43.92
   1   0   9 1699.54   64.06
  -1   0  -9 1292.03   51.18
  -1   0  -9  965.92   37.35
  -1   0  -9 1591.44   60.34
   1   0   9 1134.72   45.91
   1   0   9 1125.51   46.76
   1   0  10   10.13    2.27
  -1   0 -10   13.51    2.52
  -1   0 -10   11.40    3.32
   1   0  10   15.53    4.46
  -1   0 -10   11.87    2.31
  -1   0 -10    8.67    1.71
   1   0  10   10.41    2.61
  -1   0 -10    9.82    2.98
   1   0  10   16.47    4.97
  -1   0 -11  748.76   99.94
   1   0  11  519.91   61.45
   1   0  11  767.68   47.20
  -1   0 -11  554.55   36.41
  -1   0 -11  378.20   64.80
  -1   0 -11  643.63   37.14
   1   0  11  485.46   75.85
   1   0  11  507.14   34.59
  -1   0 -11  429.34  117.33
  -1   0 -12 2881.50  210.69
   1   0  12 2065.61  152.64
  -1   0 -12 2275.87  170.27
  -1   0 -12 2880.93  213.30
   1   0  12 2047.94  153.77
   1   0  12 3188.92  235.30
  -1   0 -12 1972.14  149.09
   1   0  12 2171.58  163.40
  -1   0 -13  140.82   58.92
  -1   0 -13  133.57   30.33
   1   0  13  123.09   24.18
   1   0  13  195.07   61.82
  -1   0 -13  117.00   34.82
  -1   0 -14   -0.06    4.57
   1   0  14    4.85    2.68
  -1   0 -14   -0.31    2.28
  -1   0 -15  272.82   51.49
   1   0  15  122.74   47.91
  -1   0 -15  233.71   69.53
  -1   0 -16 1304.09  187.23
   1   0  16 1152.57  164.87
  -1   0 -16 1208.59   97.35
  -1   0 -17  817.54  100.55
   1   0  17  695.86   74.36
  -1   0 -17  719.82  153.88
  -1   0 -18  284.33   42.02
   1   0  18  241.68   30.83
  -1   0 -19   35.24    8.14
   1   0  19   30.79    6.62
  -1   0 -20   25.43    5.21
   1   0  20   19.68    5.76
  -1   0 -20   21.27    7.07
  -1   0 -21  186.16   26.56
   1   0  21  192.71   30.86
  -1   0 -21  187.80   44.72
  -1   0 -22   87.36   19.98
   1   0  22   85.30   19.84
  -1   0 -23    1.12    2.22
   1   0  23   -0.80    2.93
   1   0  23   -0.45    3.55
  -1   0 -24   43.66    9.79
   1   0  24   51.02   15.37
   1   1 -25    8.09    4.75
   1   1 -25    6.16    3.41
  -1   1  25    2.92    2.35
  -1  -1  25    4.94    2.81
   1  -1 -25    5.10    3.18
   1   1 -24   53.87    8.49
   1   1 -24   54.08   10.61
  -1   1  24   43.72    6.42
  -1  -1  24   46.49    7.51
   1  -1 -24   49.77   12.16
   1  -1 -24   52.04    8.77
   1   1 -23   29.25    6.79
  -1   1  23   30.05    7.54
   1  -1 -23   32.11    9.09
  -1  -1  23   26.70    8.46
   1  -1 -23   32.35    8.65
   1   1 -22    5.72    3.38
  -1   1  22    2.06    1.87
   1  -1 -22    2.42    2.69
  -1  -1  22    3.24    2.83
   1   1 -21    1.26    2.60
  -1   1  21    3.40    2.44
   1  -1 -21    1.86    2.23
  -1  -1  21    3.71    3.54
   1  -1 -21    6.15    3.47
   1   1 -20   58.89   30.99
   1   1 -20  113.52   27.61
  -1   1  20  117.65   20.87
  -1  -1  20  104.48   22.67
   1  -1 -20  114.31   27.04
   1  -1 -20  116.75   27.02
  -1   1  19  181.01   27.39
   1   1 -19  201.69   35.04
   1   1 -19  175.81   37.42
   1  -1 -19  178.56   34.76
   1  -1 -19  166.04   36.40
  -1  -1  19  166.31   27.58
   1   1 -18 1056.92  152.10
  -1   1  18  924.45  117.72
  -1  -1  18  866.67  123.31
   1  -1 -18  923.89  161.95
   1   1 -17 3511.96  666.80
  -1   1  17 3216.46  610.81
  -1  -1  17 2801.87  210.22
   1  -1 -17 3121.91  232.50
   1   1 -16  298.27   74.49
  -1   1  16  275.54   61.39
   1   1 -16  233.37   64.32
   1  -1 -16  258.81   87.44
  -1  -1  16  242.18   53.43
   1  -1 -16  231.03   59.38
   1   1 -15 1240.28  141.11
  -1   1  15 1154.75  202.23
   1   1 -15  939.38  108.71
   1  -1 -15 1068.08  122.57
  -1  -1  15  965.64  111.50
   1  -1 -15  929.24  107.44
  -1   1  14  480.02  122.89
   1   1 -14  609.80  150.48
  -1   1  14  580.15  132.80
   1   1 -14  448.83  114.35
   1  -1 -14  497.58  135.99
  -1  -1  14  487.60  116.33
   1  -1 -14  465.20  120.78
  -1   1  13  332.47   63.39
   1   1 -13  359.81   90.63
   1   1 -13  333.28   44.90
  -1   1  13  317.80   91.26
   1   1 -13  274.61   64.67
  -1   1  13  274.18   78.97
  -1   1  13  338.72   80.98
   1  -1 -13  318.16   74.89
  -1  -1  13  290.17   69.73
   1  -1 -13  359.62   58.10
   1  -1 -13  255.88   66.54
  -1  -1  13  282.55   79.98
   1  -1 -13  386.28  104.47
  -1  -1  13  400.62  100.40
   1   1 -12 1261.89   97.81
   1   1 -12 1086.26   85.31
  -1   1  12 1380.65  106.14
  -1   1  12 1051.18   82.42
   1  -1 -12 1075.90   84.30
   1  -1 -12 1312.00  101.42
  -1   1  11  497.93   69.57
  -1   1  11  588.81   37.75
   1   1 -11  490.80   33.05
   1   1 -11  617.23   39.42
   1   1 -11  408.07   87.98
   1   1 -11  472.24   64.43
  -1   1  11  426.76  106.05
   1  -1 -11  519.64   34.37
  -1  -1  11  687.76   42.91
   1  -1 -11  518.22   78.57
  -1  -1  11  479.22   32.44
  -1  -1  11  431.35  103.84
   1  -1 -11  638.70   40.31
   1  -1 -11  428.85   29.49
  -1  -1  11  430.68   64.99
   1   1 -10  872.56   30.88
  -1  -1  10  848.56   30.17
   1   1  -9 5591.46  182.40
  -1   1   9 6623.52  213.12
  -1   1   9 5427.64  174.30
  -1   1   9 5184.27  169.01
   1   1  -9 4877.94  160.65
   1   1  -9 7048.41  226.72
  -1   1   9 5642.83  184.12
   1   1  -9 4814.89  154.70
   1  -1  -9 5325.47  171.25
  -1  -1   9 6277.81  192.52
  -1  -1   9 4568.53  147.34
   1  -1  -9 6143.95  198.41
  -1  -1   9 5668.33  184.19
  -1  -1   9 5211.01  170.18
   1  -1  -9 4954.52  161.81
   1   1  -8 7946.55  242.03
  -1   1   8 7968.30  252.84
   1   1  -8 6512.10  204.87
   1   1  -8 7894.88  250.39
  -1   1   8 7147.83  226.30
   1   1  -810152.12  317.59
  -1   1   8 9462.95  297.68
   1   1  -8 6885.63  220.53
   1  -1  -8 7003.50  220.67
  -1  -1   8 6104.17  192.39
  -1  -1   8 7888.94  249.45
  -1  -1   8 7217.91  228.85
   1  -1  -8 8449.67  266.11
  -1  -1   8 8918.77  271.50
   1  -1  -8 6786.38  215.84
  -1   1   7 4440.86   78.95
  -1   1   7 4465.94   77.86
   1   1  -7 4673.77   68.44
   1   1  -7 4956.57   88.09
   1   1  -7 3999.64   70.09
  -1   1   7 5862.57  101.02
   1   1  -7 4271.36   78.62
   1  -1  -7 4425.01   77.64
  -1  -1   7 5948.51   85.78
  -1  -1   7 3696.37   65.97
  -1  -1   7 4879.66   86.23
  -1  -1   7 4412.30   79.42
   1  -1  -7 5283.02   91.59
   1  -1  -7 4210.00   75.99
   1   1  -6 4330.12   75.56
   1   1  -6 4366.54   63.22
  -1   1   6 4404.12   75.43
   1   1  -6 4920.14   85.03
   1   1  -6 3953.45   68.06
  -1  -1   6 3668.48   64.09
   1  -1  -6 5274.35   88.47
  -1  -1   6 4828.81   82.58
   1  -1  -6 4258.16   73.33
   1  -1  -6 4277.26   74.24
  -1  -1   6 6169.06   87.81
  -1  -1   6 4334.65   75.54
   1   1  -5 6830.67  109.03
   1   1  -5 6061.90   85.49
   1   1  -5 6097.62   97.16
  -1   1   5 6488.60  102.17
  -1   1   5 6301.27   99.42
   1   1  -5 5630.19   89.84
  -1   1   5 5161.49   71.20
   1  -1  -5 6066.46   96.65
  -1  -1   5 8981.93  125.28
  -1  -1   5 8359.83  129.85
   1  -1  -5 8585.29  133.74
   1  -1  -5 6079.39   96.55
  -1  -1   5 5170.19   83.50
  -1  -1   5 6097.69   96.98
   1  -1  -5 7272.01  112.99
   1   1  -4 1483.90   30.80
  -1   1   4 1718.05   34.62
   1   1  -4 1696.73   26.49
  -1   1   4 1581.42   31.44
   1   1  -4 1672.44   34.56
  -1   1   4 1733.16   35.50
  -1   1   4 1755.42   26.94
   1   1  -4 1547.24   31.54
  -1  -1   4 1999.74   39.29
  -1  -1   4 1337.64   28.65
   1  -1  -4 1573.83   32.61
   1  -1  -4 2089.64   40.90
   1  -1  -4 1561.14   31.21
   1  -1  -4 1896.23   35.95
  -1  -1   4 1767.93   34.50
  -1  -1   4 1574.09   31.94
   1   1  -3  130.82    7.42
   1   1  -3  185.24    5.51
  -1   1   3  141.72    7.60
   1   1  -3  172.08    7.53
  -1   1   3  128.01    6.46
   1   1  -3  122.94    6.53
   1   1  -3  124.67    7.01
  -1   1   3  129.60    7.31
  -1  -1   3  143.38    7.74
  -1  -1   3  132.85    6.49
   1  -1  -3  121.86    7.21
   1  -1  -3  145.08    6.65
   1  -1  -3  143.79    7.81
  -1  -1   3  121.31    6.46
   1  -1  -3  117.46    6.14
  -1  -1   3  103.87    6.43
  -1   1   2 2024.08   33.06
  -1   1   2 2246.89   39.95
   1   1  -2 1870.38   34.69
   1   1  -2 2011.09   34.72
  -1   1   2 1996.43   33.97
   1   1  -2 2020.10   36.72
   1   1  -2 2574.11   41.06
  -1   1   2 1892.43   35.04
   1  -1  -2 2073.39   37.52
   1  -1  -2 2148.00   38.59
  -1  -1   2 1810.62   33.88
  -1  -1   2 2087.70   37.74
  -1  -1   2 2218.74   36.18
  -1  -1   2 1975.13   34.23
   1  -1  -2 2008.36   34.17
  -1   1   117670.42  248.01
   1   1  -115155.12  214.20
   1   1  -112780.80  182.21
   1   1  -114110.00  197.33
  -1   1   113805.44  193.78
  -1   1   112649.79  180.37
  -1   1   114404.82  200.97
   1  -1  -115546.37  219.38
   1  -1  -118106.42  251.67
  -1  -1   114638.18  201.25
   1  -1  -114814.54  203.00
  -1  -1   113439.63  191.21
   1  -1  -113416.63  190.80
   1  -1  -114250.26  198.84
  -1  -1   114097.61  197.13
  -1   1  -1 7877.70  109.14
   1   1   1 7590.31  110.11
   1   1   1 8319.07  122.47
   1   1   1 7361.73  109.67
   1   1   110202.14  146.41
  -1   1  -1 7229.47  107.91
  -1   1  -1 6828.00  102.25
   1   1   1 7192.28   98.90
   1  -1   1 9528.36  137.04
  -1  -1  -1 9280.23  135.51
  -1  -1  -1 8263.19  120.26
   1  -1   1 8418.90  123.99
   1  -1   1 6559.93   98.70
  -1  -1  -1 6928.71  103.79
   1  -1   1 7632.20  111.02
  -1   1  -2 1245.86   26.50
   1   1   2 1369.51   28.57
  -1   1  -2 1260.05   25.55
   1   1   2 1350.04   28.16
  -1   1  -2 1185.97   25.82
   1   1   2 1619.82   26.25
   1   1   2 1300.60   25.71
   1  -1   2 1396.72   29.04
  -1  -1  -2 1510.71   30.76
  -1  -1  -2 1477.35   27.79
  -1  -1  -2 1184.40   25.77
   1  -1   2 1076.94   23.97
  -1  -1  -2 1241.50   24.88
   1  -1   2 1271.89   25.69
   1   1   3    3.19    1.32
  -1   1  -3    2.03    3.25
   1   1   3    2.33    2.39
   1   1   3    6.00    1.98
  -1   1  -3    7.32    2.50
  -1   1  -3    7.37    1.99
  -1   1  -3    2.39    1.07
   1   1   3    4.42    1.35
  -1  -1  -3    4.11    2.63
   1  -1   3    4.75    1.45
  -1  -1  -3    4.98    1.86
   1  -1   3    3.18    2.24
   1  -1   3    2.93    1.89
   1  -1   3    8.33    2.85
  -1  -1  -3    2.33    3.04
   1  -1   3    2.76    1.27
  -1  -1  -3    4.06    1.74
  -1   1  -4  732.33   20.56
   1   1   4  784.70   21.99
   1   1   4  945.05   24.62
   1   1   4  944.09   21.09
  -1   1  -4  892.09   23.55
  -1   1  -4 1030.25   23.05
  -1   1  -4  680.99   19.84
   1   1   4  777.18   20.86
  -1  -1  -4  889.48   23.67
  -1  -1  -4  743.77   21.26
   1  -1   4  687.46   20.14
  -1  -1  -4  968.43   20.98
   1  -1   4  815.94   22.19
   1  -1   4 1042.06   22.20
   1  -1   4  770.88   21.20
  -1  -1  -4  736.06   20.19
   1  -1   4 1151.10   23.85
  -1   1  -5  167.25    9.79
  -1   1  -5  178.73   10.27
   1   1   5  233.04   10.16
   1   1   5  189.09   10.61
   1   1   5  259.13   12.74
   1   1   5  194.50   10.49
  -1   1  -5  252.76   10.94
  -1   1  -5  232.56   11.89
   1  -1   5  224.02    9.04
   1  -1   5  199.17   10.66
   1  -1   5  274.19   10.15
   1  -1   5  167.68   10.08
  -1  -1  -5  215.42   11.43
  -1  -1  -5  183.42   10.61
   1  -1   5  184.43   10.43
  -1  -1  -5  221.15    8.77
  -1  -1  -5  178.27   10.05
  -1   1  -6 1222.26   32.00
   1   1   6 1285.52   32.69
   1   1   6 1801.38   41.67
   1   1   6 1305.42   32.93
  -1   1  -6 1703.50   37.40
  -1   1  -6 1112.39   29.09
   1   1   6 1564.08   34.44
  -1   1  -6 1685.53   39.72
  -1  -1  -6 1537.09   36.60
  -1  -1  -6 1299.51   33.74
  -1  -1  -6 1350.13   27.70
  -1  -1  -6 1538.39   30.60
   1  -1   6 1448.68   34.58
   1  -1   6 1172.85   31.43
  -1  -1  -6 1221.25   31.65
   1  -1   6 1306.65   33.58
   1  -1   6 1813.64   35.28
   1  -1   6 1419.36   29.51
  -1   1  -7 6743.63  214.55
  -1   1  -7 4448.33  143.70
  -1   1  -7 6491.76  205.44
   1   1   7 5135.31  165.18
  -1   1  -7 4685.93  152.29
   1   1   7 7052.98  224.06
   1   1   7 5109.98  164.79
   1   1   7 5961.83  188.75
   1  -1   7 6825.26  211.76
  -1  -1  -7 4717.72  147.47
   1  -1   7 5262.61  164.80
  -1  -1  -7 6155.37  195.85
  -1  -1  -7 5089.96  164.97
   1  -1   7 4677.12  151.84
  -1  -1  -7 5697.61  177.22
   1  -1   7 5927.62  188.33
  -1  -1  -7 4779.98  154.86
   1  -1   7 5134.62  165.95
  -1   1  -8 5114.93  166.90
   1   1   8 5396.73  174.30
  -1   1  -8 4724.31  153.10
  -1   1  -8 6811.44  217.08
   1   1   8 5510.31  178.84
  -1   1  -8 7163.83  228.89
   1   1   8 6236.44  198.71
  -1  -1  -8 6611.53  210.92
  -1  -1  -8 4672.77  146.79
  -1  -1  -8 6257.98  194.67
   1  -1   8 7051.37  219.41
   1  -1   8 6463.58  205.78
  -1  -1  -8 5366.58  175.04
   1  -1   8 5484.81  178.40
   1  -1   8 4915.83  160.83
  -1  -1  -8 5123.83  167.02
  -1   1  -9 1614.82   39.68
   1   1   9 1908.87   47.17
  -1   1  -9 1807.41   46.46
   1   1   9 1878.44   45.07
  -1   1  -9 2376.58   52.59
   1   1   9 2160.10   48.41
  -1  -1  -9 2375.19   52.32
   1  -1   9 1819.17   36.53
   1  -1   9 2548.68   46.13
  -1  -1  -9 2257.70   39.98
   1  -1   9 1710.67   44.45
   1  -1   9 2331.48   50.08
  -1  -1  -9 1768.02   45.11
  -1  -1  -9 1887.40   47.79
  -1  -1  -9 1562.85   30.81
   1  -1   9 1884.64   47.65
   1   1  10  518.85   33.96
   1   1  10  546.52   91.38
   1   1  10  561.53   84.85
   1   1  10  660.05   41.26
  -1   1 -10  485.78   32.63
  -1   1 -10  635.90   39.14
  -1   1 -10  452.79   65.14
   1  -1  10  720.94   39.62
   1  -1  10  472.13   91.37
  -1  -1 -10  682.72  101.13
   1  -1  10  649.92   91.66
   1  -1  10  528.82   34.87
  -1  -1 -10  527.18   34.65
  -1  -1 -10  486.81   32.40
  -1   1 -11  212.12   50.99
   1   1  11  170.48   28.05
   1   1  11  153.70   39.54
  -1   1 -11  189.80   33.05
   1   1  11  223.65   57.74
  -1   1 -11  142.25   24.78
  -1   1 -11  150.01   38.25
   1   1  11  163.04   27.72
   1  -1  11  242.43   35.35
   1  -1  11  143.59   25.09
  -1  -1 -11  170.41   34.68
  -1  -1 -11  149.02   37.78
  -1  -1 -11  224.82   35.53
   1  -1  11  159.76   41.76
   1   1  12  391.80   89.07
  -1   1 -12  646.66   82.05
   1   1  12  694.95   87.90
  -1   1 -12  484.37   62.35
  -1   1 -12  480.67   97.03
  -1   1 -12  404.66   96.17
  -1   1 -12  352.33   73.12
   1   1  12  492.05   82.93
   1   1  12  466.89   60.67
  -1  -1 -12  434.78   93.32
  -1  -1 -12  548.75   96.59
   1  -1  12  591.13   91.70
   1  -1  12  383.92   77.15
  -1  -1 -12  376.61   95.21
   1  -1  12  419.43  108.61
   1   1  13  148.78   34.02
  -1   1 -13   97.72   28.07
  -1   1 -13  135.41   33.32
  -1   1 -13  179.06   37.89
   1   1  13  151.56   29.80
  -1  -1 -13  146.63   33.18
   1  -1  13  133.75   31.20
  -1  -1 -13  207.37   41.27
   1  -1  13  172.35   43.40
  -1  -1 -13  135.80   37.80
   1   1  14  368.66   52.30
   1   1  14  340.73   90.43
  -1   1 -14  438.58   74.63
  -1   1 -14  328.47   83.22
  -1  -1 -14  372.16   74.52
  -1  -1 -14  559.77   80.47
  -1  -1 -14  357.84   79.27
   1  -1  14  349.25   59.56
  -1   1 -15  208.57   55.19
  -1   1 -15  247.88   48.80
   1   1  15  223.73   43.29
   1  -1  15  193.23   40.95
  -1  -1 -15  219.03   51.40
  -1  -1 -15  205.46   58.73
  -1   1 -16   83.24   23.05
  -1   1 -16   92.22   19.09
   1   1  16   89.41   16.42
   1  -1  16   80.24   15.71
  -1  -1 -16   87.55   21.74
  -1  -1 -16   85.40   21.50
  -1   1 -17   68.16   10.68
   1   1  17   60.93    8.30
  -1   1 -17   56.34   11.04
  -1  -1 -17   62.83   11.72
   1  -1  17   62.80   10.92
  -1   1 -18  327.56   53.13
   1   1  18  341.94   41.65
  -1  -1 -18  324.11   51.63
   1  -1  18  311.76   43.07
  -1   1 -19   92.97   15.78
   1   1  19   93.28   15.27
   1  -1  19   83.33   15.86
  -1  -1 -19   95.63   18.16
  -1   1 -20    7.37    3.38
   1   1  20    3.12    2.38
  -1  -1 -20    2.26    2.23
   1  -1  20    1.21    1.69
  -1  -1 -20   -0.00    8.30
  -1   1 -21   39.80    7.34
  -1   1 -21   35.07    7.88
   1   1  21   30.49    5.63
   1  -1  21   26.67    7.26
  -1  -1 -21   34.39    7.99
  -1  -1 -21   37.23    7.29
  -1   1 -22   -0.53    3.54
   1   1  22    1.55    1.73
   1   1  22    0.36    2.65
  -1  -1 -22   -0.81    3.32
   1  -1  22    1.69    2.37
  -1   1 -23   25.45    4.97
   1   1  23   18.83    6.78
   1   1  23   28.61    7.60
  -1  -1 -23   28.41    4.78
   1  -1  23   25.53    4.57
   1  -1  23   29.38    8.28
   1   1  24   23.45    8.17
   1  -1  24   23.73    5.65
  -1  -1 -24   23.28    5.94
   1  -1  24   21.89    8.77
   1  -2 -25  135.68   26.86
  -1  -2  25  130.21   25.57
   1   2 -24   35.40    5.81
  -1   2  24   26.06    7.61
   1   2 -24   39.70    7.85
   1  -2 -24   33.11    7.10
  -1  -2  24   33.17    7.23
   1   2 -23   13.40    5.46
   1   2 -23   16.38    5.39
  -1   2  23   12.57    3.85
  -1  -2  23   12.72    4.80
   1  -2 -23   14.47    4.75
   1  -2 -23   12.08    4.40
   1   2 -22   31.78    8.50
  -1   2  22   29.73    8.43
   1  -2 -22   28.97    5.56
  -1  -2  22   23.00    7.15
   1  -2 -22   32.43    9.50
  -1   2  21   20.22    5.26
   1   2 -21   21.82    7.00
   1   2 -21   19.45    6.42
   1  -2 -21   20.28    6.83
   1  -2 -21   23.79    7.21
  -1  -2  21    3.79    3.51
  -1   2  20   12.98    4.75
   1   2 -20   14.83    4.82
   1  -2 -20   13.98    5.74
  -1  -2  20   10.77    4.02
   1   2 -19   62.77   14.47
   1   2 -19   54.88   11.40
  -1   2  19   54.65   12.09
  -1  -2  19   49.39   11.34
   1  -2 -19   50.69   13.19
   1  -2 -19   51.14   14.56
   1   2 -18  148.98   25.29
   1   2 -18  178.08   31.27
  -1   2  18  165.13   22.34
  -1  -2  18  135.17   25.44
   1  -2 -18  143.32   32.41
   1  -2 -18  145.52   23.57
  -1   2  17   69.36   11.22
   1   2 -17   71.06   16.73
   1  -2 -17   61.89   14.30
  -1  -2  17   59.54   10.83
   1  -2 -17   56.97   10.29
   1   2 -16  125.12   26.50
  -1   2  16  105.07   20.55
   1  -2 -16  120.58   21.29
   1  -2 -16   96.39   24.40
  -1  -2  16   93.50   22.02
   1   2 -15  286.16   65.13
   1   2 -15  196.90   45.93
  -1   2  15  261.71   61.18
  -1  -2  15  200.52   50.53
   1  -2 -15  199.32   47.01
   1  -2 -15  216.63   60.95
   1   2 -14   62.78   13.79
   1   2 -14   98.83   18.67
   1   2 -14   58.36   17.06
  -1   2  14   90.53   16.94
   1  -2 -14   72.03   18.66
  -1  -2  14   73.30   14.22
  -1  -2  14   66.84   19.18
   1  -2 -14   69.25   13.71
   1  -2 -14   87.42   13.04
  -1   2  13  249.92   54.25
  -1   2  13  223.76   64.31
   1   2 -13  309.98   67.70
   1   2 -13  218.41   52.94
  -1   2  13  297.13   62.53
   1   2 -13  221.51   45.04
   1  -2 -13  234.87   54.34
  -1  -2  13  251.34   38.02
  -1  -2  13  218.34   50.88
  -1  -2  13  236.45   60.55
   1  -2 -13  226.31   49.82
   1  -2 -13  254.89   45.59
   1   2 -12  632.66  125.39
  -1   2  12  533.80   90.21
  -1   2  12  739.15   61.09
   1   2 -12  458.18   75.39
  -1   2  12  480.35   41.58
   1   2 -12  432.77   77.88
  -1   2  12  613.64   51.78
  -1  -2  12  421.23   68.90
   1  -2 -12  485.23   81.28
  -1  -2  12  742.81   61.35
  -1  -2  12  460.50   96.55
   1  -2 -12  485.87   42.65
  -1  -2  12  426.62   90.05
  -1   2  11  969.36   56.50
   1   2 -11  826.65   48.75
   1   2 -11 1188.25   68.09
   1   2 -11  850.74   51.04
   1   2 -11 1234.58   70.39
  -1   2  11  857.58   50.67
   1  -2 -11  945.34  127.42
  -1  -2  11  794.51   48.74
  -1  -2  11  827.99  110.67
  -1  -2  11  850.94   51.09
   1  -2 -11  824.65   49.10
   1  -2 -11  849.77   51.29
  -1   2  10 2340.92  121.75
  -1   2  10 2140.83  111.77
   1   2 -10 3061.84  157.78
  -1   2  10 3325.37  169.77
   1   2 -10 2056.18  108.17
   1   2 -10 3059.64  157.13
   1   2 -10 2014.58  105.45
  -1   2  10 2848.27  146.76
   1  -2 -10 2214.44  115.75
  -1  -2  10 1964.77  104.35
   1  -2 -10 1986.47  104.24
  -1  -2  10 2090.74  109.97
   1  -2 -10 2081.21  109.94
  -1  -2  10 1934.86  101.71
  -1   2   919623.79  270.50
   1   2  -927123.25 1310.51
   1   2  -927925.37 1356.15
   1   2  -918479.09  893.56
  -1   2   926370.13 1275.07
   1   2  -919265.45  266.16
   1  -2  -918905.56  262.18
  -1  -2   917814.03  248.98
  -1  -2   917775.61  859.95
  -1  -2   919207.01  269.25
   1  -2  -920397.23  986.34
   1  -2  -919547.70  264.35
  -1   2   8  888.22   38.05
   1   2  -8 1172.45   47.06
   1   2  -8 1233.86   49.41
  -1   2   8  835.72   34.75
   1   2  -8  767.92   33.62
   1   2  -8  806.01   34.62
   1  -2  -8  869.50   37.53
   1  -2  -8  813.01   35.39
  -1  -2   8  824.38   35.16
   1  -2  -8  787.76   33.27
  -1  -2   8  841.15   36.45
   1   2  -711324.80  158.85
  -1   2   713101.93  182.54
  -1   2   712116.86  168.00
  -1  -2   710612.45  152.16
   1  -2  -712218.08  173.37
  -1  -2   712212.12  169.76
   1  -2  -712481.98  175.11
  -1   2   6 3525.97  116.75
  -1   2   6 3363.48  111.63
   1   2  -6 3399.71  112.94
  -1   2   6 3372.39  109.46
   1   2  -6 4542.92  146.59
   1   2  -6 3094.96  103.30
   1   2  -6 3217.92  106.16
  -1  -2   6 2884.08   97.10
   1  -2  -6 3451.01  113.41
  -1  -2   6 3263.30  107.92
   1  -2  -6 4666.47  151.27
  -1  -2   6 4524.61  147.06
  -1  -2   6 3316.47  108.58
   1  -2  -6 3379.82  112.40
   1  -2  -6 3276.17  106.39
  -1   2   5 3241.65   62.21
   1   2  -5 2798.28   55.55
   1   2  -5 3146.24   60.82
  -1   2   5 3219.74   56.84
  -1   2   5 3126.08   43.80
  -1   2   5 3830.62   54.33
  -1   2   5 3103.41   60.28
   1   2  -5 3145.17   56.98
   1  -2  -5 3125.47   60.77
  -1  -2   5 3025.83   57.02
  -1  -2   5 3979.76   72.72
   1  -2  -5 3271.55   60.13
  -1  -2   5 2676.74   53.92
   1  -2  -5 3102.31   54.89
  -1  -2   5 3147.14   57.38
  -1   2   4   39.52   10.79
   1   2  -4   42.98    8.93
   1   2  -4   56.93    2.46
   1   2  -4   36.09    1.96
   1   2  -4   35.44   10.68
   1   2  -4   48.73   12.24
  -1   2   4   55.87   12.48
   1   2  -4   32.69    9.05
  -1   2   4   38.15    8.25
  -1   2   4   34.09    7.47
  -1   2   4   37.66    9.01
   1  -2  -4   34.50    9.22
  -1  -2   4   29.95    6.56
   1  -2  -4   43.85   11.08
  -1  -2   4   44.38   13.01
  -1  -2   4   44.50   12.25
   1  -2  -4   53.75    3.27
   1  -2  -4   34.69   10.49
   1  -2  -4   36.65    8.04
  -1  -2   4   38.07    7.80
   1   2  -3 3483.92   59.06
  -1   2   3 3060.93   57.09
   1   2  -3 2733.20   43.15
   1   2  -3 2660.59   51.24
  -1   2   3 2717.43   45.53
   1   2  -3 2660.72   51.33
  -1   2   3 2371.59   39.88
   1   2  -3 2792.92   47.65
   1  -2  -3 2773.65   52.88
  -1  -2   3 2336.85   46.75
   1  -2  -3 3074.69   56.97
  -1  -2   3 2557.26   46.15
  -1  -2   3 2840.98   59.58
  -1  -2   3 2774.65   47.66
   1  -2  -3 2785.85   46.06
   1   2  -2 4346.24   67.32
  -1   2   2 3724.10   60.16
  -1   2   2 5022.04   83.10
   1   2  -2 4031.86   69.55
   1   2  -2 4349.79   67.11
   1   2  -2 4202.85   72.03
  -1   2   2 3887.22   68.81
  -1   2   2 4374.95   66.07
  -1  -2   2 4240.81   75.00
  -1  -2   2 3657.96   64.53
   1  -2  -2 4173.08   91.47
   1  -2  -2 4325.28   73.42
   1  -2  -2 4460.38   67.23
  -1  -2   2 3852.15   62.08
   1  -2  -2 4787.02   74.65
  -1  -2   2 4299.72   66.89
  -1   2   110124.74  151.12
   1   2  -1 8696.72  132.52
   1   2  -1 7843.15  126.38
   1   2  -1 8420.49  124.70
  -1   2   1 7279.32  110.42
   1   2  -1 9134.64  132.15
   1   2  -1 8604.89  123.22
  -1   2   1 7669.21  119.07
   1  -2  -1 8583.89  130.40
  -1  -2   110475.08  152.62
  -1  -2   1 8131.81  125.52
   1  -2  -1 8878.39  132.02
  -1  -2   1 7231.11  112.46
   1  -2  -1 7853.08  113.98
   1  -2  -1 7766.64  124.21
  -1  -2   1 8510.83  121.91
  -1  -2   1 7577.80  110.84
   1  -2  -1 8451.17  120.30
  -1   2   0 8850.76  132.92
   1   2   0 6937.01  100.22
  -1   2   0 6945.65  100.77
   1   2   0 6857.82  105.42
   1   2   0 7576.12  116.49
   1   2   0 6451.30  111.74
  -1   2   0 6111.32   99.06
  -1   2   0 5923.63   93.47
   1   2   0 6709.78   97.89
  -1  -2   0 8336.82  125.66
   1  -2   0 6806.35   98.95
  -1  -2   0 5976.79   94.65
   1  -2   0 6340.64  101.58
   1  -2   0 7127.14  110.08
  -1  -2   0 6571.38   95.91
   1  -2   0 6960.44  100.67
   1  -2   0 7001.16  101.46
   1  -2   0 7080.74  108.90
   1   2   1 3211.34   50.09
  -1   2  -1 4890.82   78.06
   1   2   1 3679.38   63.58
   1   2   1 3509.68   62.51
  -1   2  -1 3332.36   51.95
   1   2   1 4258.90   70.20
  -1   2  -1 3170.06   56.97
  -1   2  -1 3286.45   65.35
   1   2   1 3637.38   56.37
   1  -2   1 3712.63   61.67
  -1  -2  -1 3152.00   54.91
  -1  -2  -1 4129.61   70.01
   1  -2   1 4153.20   63.20
   1  -2   1 3682.46   64.34
  -1  -2  -1 3981.35   60.59
   1  -2   1 3086.88   59.33
   1  -2   1 3617.44   56.80
   1  -2   1 3624.31   56.89
   1   2   2 6739.96  107.90
   1   2   2 6637.81   98.88
  -1   2  -2 6691.75  100.69
  -1   2  -2 6240.66   92.87
   1   2   2 6966.72  111.18
   1   2   2 6803.36  101.14
  -1   2  -2 5738.68   94.20
  -1   2  -2 6409.56  103.62
   1   2   2 6036.78   89.18
  -1  -2  -2 7497.61  118.59
  -1  -2  -2 6020.24   98.22
  -1  -2  -2 5743.05   89.78
   1  -2   2 5598.78   92.67
  -1  -2  -2 9108.07  131.11
   1  -2   2 9074.67  131.98
   1  -2   2 6706.00  107.61
   1  -2   2 6735.79  101.28
   1  -2   2 6922.16  104.76
  -1   2  -3 1369.10   33.30
   1   2   3 1591.36   36.68
  -1   2  -3 1578.02   32.22
   1   2   3 1778.33   39.52
   1   2   3 1625.80   31.93
  -1   2  -3 1644.11   37.57
   1   2   3 1477.02   28.18
   1  -2   3 1582.70   36.70
  -1  -2  -3 1802.71   39.95
   1  -2   3 1563.95   32.06
   1  -2   3 1711.45   32.63
  -1  -2  -3 1536.43   30.55
   1  -2   3 1355.90   33.02
  -1   2  -4 2026.72   44.81
   1   2   4 2475.81   44.41
   1   2   4 1857.11   42.34
  -1   2  -4 2713.86   48.66
   1   2   4 2242.54   48.05
   1   2   4 1886.02   37.66
  -1   2  -4 1584.52   37.93
  -1   2  -4 1805.19   37.88
  -1  -2  -4 1652.55   32.24
   1  -2   4 2053.29   37.20
  -1  -2  -4 2088.11   45.79
   1  -2   4 1772.33   37.03
  -1  -2  -4 1806.47   36.53
   1  -2   4 1877.54   42.61
  -1   2  -5 2322.54   77.07
   1   2   5 1641.28   59.87
  -1   2  -5 1901.39   67.66
   1   2   5 2130.40   74.67
  -1   2  -5 1389.71   51.99
   1   2   5 2149.10   71.23
  -1   2  -5 1561.68   55.42
   1   2   5 1653.71   57.46
   1  -2   5 1831.55   59.72
  -1  -2  -5 1501.99   55.47
   1  -2   5 1660.04   60.28
  -1  -2  -5 1433.61   48.07
   1  -2   5 1613.23   56.92
   1  -2   5 1395.69   52.17
  -1  -2  -5 1829.58   65.65
  -1  -2  -5 1563.70   54.60
  -1   2  -6  159.75   37.17
   1   2   6  170.62   34.85
   1   2   6  233.31   15.52
   1   2   6  191.75   39.64
  -1   2  -6  230.13   47.30
   1   2   6  227.32   12.88
  -1   2  -6  166.63   31.25
  -1   2  -6  225.91   47.33
   1  -2   6  207.08    9.97
   1  -2   6  183.85   46.15
   1  -2   6  225.09   10.69
  -1  -2  -6  234.93   11.05
   1  -2   6  152.99   36.75
  -1  -2  -6  169.18   42.47
  -1  -2  -6  161.87    8.55
   1  -2   6  189.97   33.81
  -1  -2  -6  175.86   37.82
  -1  -2  -6  213.14   47.25
   1  -2   7  204.73   45.82
   1  -2   7  235.26   52.64
   1   2   8 2612.27   58.12
   1   2   8 3246.45   60.97
  -1   2  -8 2227.33   51.37
  -1   2  -8 2473.62   54.80
  -1   2  -8 3562.80   66.11
   1   2   8 2661.88   55.38
   1  -2   8 2856.99   43.56
  -1  -2  -8 2292.34   35.56
  -1  -2  -8 2297.12   35.89
   1  -2   8 2492.08   39.29
   1  -2   8 2200.34   52.74
  -1  -2  -8 2363.26   55.30
   1  -2   8 2569.87   55.78
   1  -2   8 2941.92   61.79
  -1  -2  -8 2467.21   52.93
   1   2   9 2557.91  132.69
  -1   2  -9 3461.83  253.57
  -1   2  -9 3400.69  171.68
  -1   2  -9 2383.79  124.07
   1   2   9 3673.72  268.91
  -1   2  -9 2156.86  112.92
   1   2   9 2542.80  131.02
   1   2   9 2976.65  150.34
   1  -2   9 2920.16  149.69
  -1  -2  -9 3130.42  160.14
  -1  -2  -9 2318.18  120.25
  -1  -2  -9 2216.68  116.61
   1  -2   9 2132.12  112.68
   1  -2   9 2549.71  132.12
  -1   2 -10  110.11   29.05
   1   2  10   91.06   15.90
   1   2  10  127.39   30.28
  -1   2 -10  122.13   16.51
   1   2  10   94.69   18.33
  -1   2 -10   74.74   14.17
   1   2  10  107.80   13.72
  -1   2 -10   77.16   18.46
  -1  -2 -10   73.25   20.64
  -1  -2 -10  108.21   18.40
   1  -2  10  104.37   19.18
   1  -2  10   70.16   17.06
   1  -2  10   91.55   17.96
  -1  -2 -10   82.02   18.45
   1   2  11  323.02   55.46
   1   2  11  345.98   51.06
   1   2  11  438.59  103.36
  -1   2 -11  410.91   56.80
  -1   2 -11  275.31   54.81
  -1   2 -11  279.57   54.19
  -1   2 -11  445.51   40.06
   1   2  11  301.79   69.44
   1  -2  11  379.86   62.56
   1  -2  11  279.18   54.83
  -1  -2 -11  386.24   70.27
  -1  -2 -11  275.99   58.00
  -1  -2 -11  289.73   28.72
   1  -2  11  298.37   55.89
   1   2  12   40.33    9.92
  -1   2 -12   55.44   10.13
  -1   2 -12   33.26    8.33
   1   2  12   45.31    7.74
  -1   2 -12   41.48    8.23
   1   2  12   40.58   11.23
  -1  -2 -12   37.73    9.28
  -1  -2 -12   52.97   11.06
   1  -2  12   33.48    7.60
   1  -2  12   49.73    9.74
   1  -2  12   40.94   11.57
  -1  -2 -12   37.09    8.36
  -1   2 -13  362.03   83.03
   1   2  13  378.14   84.58
  -1   2 -13  442.37   92.78
  -1   2 -13  316.71   90.58
   1  -2  13  533.48  105.23
  -1  -2 -13  354.33   90.67
   1  -2  13  328.72   77.99
  -1  -2 -13  364.30   89.87
  -1  -2 -13  525.16  102.44
   1   2  14  517.90   79.57
  -1   2 -14  567.43   85.52
  -1   2 -14  444.62   86.75
   1  -2  14  662.62   88.00
  -1  -2 -14  702.80  107.00
   1  -2  14  429.53   73.57
  -1  -2 -14  462.06  103.45
  -1  -2 -14  444.62   94.30
   1   2  15   31.71    5.72
  -1   2 -15   34.65    7.84
  -1   2 -15   40.99    7.33
   1  -2  15   31.19    6.78
  -1  -2 -15   48.50    8.56
  -1  -2 -15   31.19    8.52
  -1  -2 -15   30.27    7.67
  -1   2 -16   49.74   10.88
   1   2  16   45.67   10.89
  -1   2 -16   52.65   11.19
  -1  -2 -16   48.33   12.78
  -1  -2 -16   76.53   10.09
  -1   2 -17  315.22   43.64
   1   2  17  247.14   36.34
  -1  -2 -17  247.49   49.40
   1   2  18  326.55   47.41
  -1   2 -18  396.09   56.47
  -1  -2 -18  341.73   65.87
   1  -2  18  307.00   53.20
  -1   2 -19   54.72    9.67
   1   2  19   39.76    7.99
   1  -2  19   41.01    7.00
  -1  -2 -19   47.79    9.15
  -1  -2 -19   49.20    9.51
  -1   2 -20   16.92    5.08
  -1   2 -20   17.94    4.63
   1  -2  20   12.53    3.55
  -1  -2 -20   15.60    4.51
  -1  -2 -20   16.91    4.42
  -1   2 -21    7.61    2.79
   1   2  21    7.40    2.91
  -1  -2 -21    8.95    2.96
   1  -2  21    8.55    3.27
  -1   2 -22   21.97    6.26
   1   2  22   26.45    7.17
   1  -2  22   23.44    5.35
  -1  -2 -22   23.28    6.31
   1  -2  22   21.57    8.27
   1   2  23    1.37    1.78
  -1  -2 -23    1.66    1.76
   1  -2  23    2.35    2.26
   1  -2  23    2.33    2.25
  -1  -2 -24    7.71    4.67
   1  -2  24    4.16    5.38
   1   3 -24   65.70   10.31
   1  -3 -24  104.37   17.86
  -1  -3  24   94.68   16.55
   1   3 -23   46.69    8.65
   1   3 -23   51.70    6.72
  -1   3  23   35.56   11.19
  -1  -3  23   43.21    8.27
   1  -3 -23   50.55    7.98
   1   3 -22   58.43   12.41
  -1   3  22   54.16   11.00
   1   3 -22   56.55   11.40
   1  -3 -22   50.12   12.80
  -1  -3  22   44.06   10.84
   1  -3 -22   44.52   10.10
  -1   3  21    8.58    3.16
   1   3 -21    7.86    3.79
   1  -3 -21    8.58    3.62
  -1  -3  21    5.54    2.76
   1  -3 -21    5.37    2.29
   1   3 -20    8.76    2.87
  -1   3  20   11.87    3.12
   1  -3 -20    9.91    3.61
  -1  -3  20    8.15    3.58
   1  -3 -20   10.02    2.80
   1   3 -19   10.01    3.45
  -1   3  19    6.21    2.95
   1  -3 -19    8.35    3.87
  -1  -3  19    7.11    2.84
   1   3 -18   59.95   14.33
  -1   3  18   46.54   11.45
   1   3 -18   52.33   11.13
   1  -3 -18   61.20   12.76
   1  -3 -18   44.14   10.41
  -1  -3  18   38.83    9.24
  -1   3  17  199.99   39.13
   1   3 -17  241.96   38.60
   1   3 -17  203.16   31.31
  -1  -3  17  175.50   32.44
   1  -3 -17  269.80   36.28
   1  -3 -17  183.55   27.70
   1  -3 -17  175.17   37.98
  -1   3  16   24.76    6.32
   1   3 -16   21.25    6.29
   1   3 -16   19.65    6.07
   1  -3 -16   14.48    4.56
   1  -3 -16   19.27    5.89
  -1  -3  16   15.04    5.37
   1  -3 -16   16.50    5.00
  -1  -3  16   18.34    4.76
  -1   3  15   47.14   10.15
   1   3 -15   50.53   11.76
   1  -3 -15   34.29    7.87
  -1  -3  15   44.15    7.85
   1  -3 -15   35.11    9.52
  -1  -3  15   34.11    7.47
   1  -3 -15   35.64    7.93
   1   3 -14    7.24    2.88
  -1   3  14    4.91    2.64
   1   3 -14    4.39    2.20
   1  -3 -14    3.95    2.04
  -1  -3  14    3.74    3.80
   1  -3 -14    6.08    2.55
   1  -3 -14    4.61    2.36
  -1  -3  14    4.92    2.34
   1   3 -13  242.79   49.20
  -1   3  13  302.20   65.00
   1   3 -13  307.39   72.21
  -1   3  13  227.84   68.38
  -1  -3  13  239.20   49.92
   1  -3 -13  215.33   57.61
  -1  -3  13  205.24   50.79
   1  -3 -13  191.44   60.13
   1  -3 -13  250.59   58.38
   1   3 -12  468.21   89.83
   1   3 -12  598.18  138.47
  -1   3  12  481.76   82.48
   1   3 -12  429.06  116.73
  -1   3  12  421.91  110.38
  -1  -3  12  422.34   93.41
   1  -3 -12  387.20   99.62
  -1  -3  12  374.78   92.21
   1  -3 -12  482.44  113.02
   1  -3 -12  359.45  101.97
  -1  -3  12  440.39   98.86
   1   3 -11  550.54   70.67
  -1   3  11  402.97   89.00
  -1   3  11  568.71   72.67
  -1   3  11  342.31   73.83
   1   3 -11  468.73  101.69
  -1   3  11  481.68   62.37
   1   3 -11  325.94   75.95
   1   3 -11  350.68   56.46
  -1  -3  11  291.92   67.85
  -1  -3  11  341.89   61.23
  -1  -3  11  348.81   59.76
   1  -3 -11  299.86   70.28
   1  -3 -11  369.14   76.20
   1  -3 -11  290.18   76.26
  -1   3  10  377.67   68.70
   1   3 -10  493.73   42.79
  -1   3  10  333.88   53.79
   1   3 -10  519.20  108.85
  -1   3  10  471.22   40.84
   1   3 -10  328.42   69.92
   1   3 -10  341.93   52.56
  -1   3  10  465.44   40.59
  -1  -3  10  307.36   53.25
   1  -3 -10  372.60   69.26
   1  -3 -10  306.70   67.24
   1  -3 -10  337.39   29.58
  -1  -3  10  274.20   63.39
  -1  -3  10  341.41   43.58
   1   3  -9 1281.97   71.71
  -1   3   9  995.17   58.27
  -1   3   9  926.80   51.82
   1   3  -9 1336.57   74.59
  -1   3   9 1368.11   75.67
   1   3  -9  868.98   51.75
   1   3  -9  895.23   51.39
  -1  -3   9  813.62   49.09
   1  -3  -9  939.16   55.55
   1  -3  -9 1289.83   71.94
   1  -3  -9  830.40   49.40
  -1  -3   9  762.88   46.35
   1  -3  -9  811.79   46.16
  -1  -3   9  899.39  117.48
  -1   3   8 6093.81  107.28
   1   3  -8 5191.65   95.11
   1   3  -8 5352.93   90.86
  -1   3   8 5439.73   87.15
  -1  -3   8 4957.97   92.15
  -1  -3   8 5365.18   92.03
  -1   3   7 1782.32   46.70
   1   3  -7 1480.70   41.16
  -1   3   7 1565.91   34.74
   1   3  -7 1538.27   36.79
  -1  -3   7 1356.08   39.24
   1  -3  -7 1596.62   43.44
  -1  -3   7 1372.69   37.88
  -1  -3   7 2161.82   51.31
   1  -3  -7 1474.24   33.39
  -1  -3   7 1542.18   37.01
   1  -3  -7 1454.30   38.44
  -1   3   6  230.20   45.84
  -1   3   6  268.49   16.35
   1   3  -6  205.07   31.67
   1   3  -6  187.80   40.65
  -1   3   6  191.48   38.78
   1   3  -6  270.40   16.68
  -1   3   6  202.66   34.00
   1  -3  -6  200.45   45.28
   1  -3  -6  173.17   40.73
  -1  -3   6  175.41   41.76
  -1  -3   6  173.26   37.09
   1  -3  -6  234.64   48.41
   1  -3  -6  185.93   32.37
  -1  -3   6  220.29   27.36
  -1  -3   6  246.87   16.51
   1   3  -5  754.76   33.93
  -1   3   5  878.86   37.80
   1   3  -5 1045.62   41.27
   1   3  -5  757.66   33.25
  -1   3   5 1136.03   43.64
   1   3  -5  764.99   29.77
  -1   3   5  801.66   27.72
  -1   3   5  803.36   29.47
  -1   3   5  732.81   32.50
   1  -3  -5  767.95   34.23
  -1  -3   5  942.95   39.16
   1  -3  -5  954.28   39.47
  -1  -3   5  671.64   29.33
   1  -3  -5  712.19   30.22
  -1  -3   5  780.95   30.29
  -1  -3   5  660.31   30.66
   1  -3  -5  753.59   27.99
   1   3  -4  891.73   30.14
  -1   3   4  866.80   36.76
   1   3  -4  740.41   27.77
  -1   3   4 1057.22   40.10
  -1   3   4  708.75   31.08
   1   3  -4  730.28   31.87
  -1   3   4  707.01   26.31
  -1   3   4  789.47   27.77
   1   3  -4  750.63   33.04
   1   3  -4  972.35   37.87
   1  -3  -4  947.88   33.65
   1  -3  -4  693.12   28.72
  -1  -3   4  859.02   36.09
   1  -3  -4  864.88   36.01
  -1  -3   4  665.16   28.23
  -1  -3   4  640.24   29.53
  -1  -3   4  761.79   28.48
   1  -3  -4  745.89   26.47
   1  -3  -4  746.87   32.94
   1   3  -3  190.92   13.33
  -1   3   3  235.17   50.91
   1   3  -3  207.45   10.31
   1   3  -3  240.59   13.52
   1   3  -3  189.99   45.73
  -1   3   3  145.61    8.98
  -1   3   3  258.28   13.75
   1   3  -3  194.11    9.47
  -1   3   3  194.01   45.09
  -1   3   3  201.12    8.48
  -1  -3   3  266.65   12.25
  -1  -3   3  199.67   53.56
   1  -3  -3  184.48   45.27
   1  -3  -3  212.43   11.41
  -1  -3   3  171.61   36.67
   1  -3  -3  193.77   43.29
  -1  -3   3  196.12    9.57
   1  -3  -3  183.43    7.91
  -1  -3   3  178.57   40.78
   1  -3  -3  181.32   37.21
   1   3  -2  699.01   30.25
  -1   3   2  642.58   28.28
   1   3  -2  729.77   27.82
   1   3  -2  656.47   29.13
   1   3  -2  710.26   24.47
  -1  -3   2  701.19   30.30
   1  -3  -2  647.17   25.76
  -1  -3   2  592.48   26.86
   1  -3  -2  742.14   29.16
  -1  -3   2  895.84   32.87
  -1  -3   2  606.61   24.83
   1  -3  -2  707.93   30.50
   1  -3  -2  706.64   30.16
   1   3  -1  639.38   21.21
   1   3  -1  650.29   26.28
  -1   3   1  777.25   31.85
  -1   3   1  563.79   24.30
  -1   3   1  647.34   34.74
   1   3  -1  676.32   26.38
   1   3  -1  591.80   27.15
   1   3  -1  665.29   28.74
  -1   3   1  536.00   29.63
   1  -3  -1  512.83   29.36
   1  -3  -1  647.62   26.92
  -1  -3   1  524.26   24.16
   1  -3  -1  597.89   26.84
  -1  -3   1  529.25   36.86
  -1  -3   1  564.30   22.90
   1  -3  -1  632.83   27.27
  -1  -3   1  752.71   29.39
   1   3   0 3523.70  114.45
  -1   3   0 3192.57  106.69
   1   3   0 3342.69  109.83
  -1   3   0 4407.41  141.44
   1   3   0 3362.02  112.13
  -1   3   0 3491.11  111.39
   1   3   0 3336.85  106.79
  -1   3   0 2989.65   99.07
   1   3   0 3399.68  103.66
  -1  -3   0 4080.71  131.40
   1  -3   0 3445.72  112.53
  -1  -3   0 2895.12   96.61
  -1  -3   0 3235.11  103.49
   1  -3   0 3356.96  107.13
  -1  -3   0 3218.14  107.87
   1  -3   0 3145.05  104.84
   1  -3   0 3520.08  115.38
   1  -3   0 3582.59  109.37
   1  -3   0 3305.22  101.09
  -1   3  -1 1784.58   61.57
   1   3   1 1330.70   41.95
   1   3   1 1301.18   48.07
   1   3   1 1503.49   53.74
  -1   3  -1 1192.21   45.68
   1   3   1 1221.71   53.92
  -1   3  -1 1275.02   44.17
   1   3   1 1171.69   41.35
  -1   3  -1 1125.90   43.36
   1  -3   1 1437.15   49.26
  -1  -3  -1 1047.51   39.75
   1  -3   1 1273.91   46.00
  -1  -3  -1 1162.50   44.75
   1  -3   1 1282.18   48.17
  -1  -3  -1 1324.91   45.57
   1  -3   1 1092.59   44.15
   1  -3   1 1314.31   42.46
  -1  -3  -1 1492.27   54.03
   1  -3   1 1287.60   41.79
   1   3   2  425.54   15.68
   1   3   2  424.16   15.62
   1   3   2  420.66   21.15
  -1   3  -2  608.85   24.91
  -1   3  -2  391.38   17.09
  -1   3  -2  349.00   18.94
   1   3   2  371.75   16.34
   1   3   2  420.14   21.66
  -1   3  -2  391.01   20.94
   1   3   2  510.50   22.46
  -1  -3  -2  330.61   16.58
   1  -3   2  501.78   20.59
   1  -3   2  403.45   20.90
   1  -3   2  351.31   19.22
  -1  -3  -2  349.68   19.59
   1  -3   2  411.90   16.27
  -1  -3  -2  459.60   22.42
   1  -3   2  402.70   18.31
   1  -3   2  410.12   16.34
   1   3   3  936.42   32.42
  -1   3  -3 1463.31   50.57
  -1   3  -3  784.34   34.05
   1   3   3  916.83   37.92
   1   3   3  814.83   30.49
  -1   3  -3  848.95   31.85
   1   3   3 1007.99   40.85
   1   3   3 1253.04   45.16
  -1   3  -3  929.99   38.64
   1   3   3  918.01   31.87
  -1  -3  -3  836.51   35.63
   1  -3   3  902.37   37.77
   1  -3   3  897.92   33.28
   1  -3   3 1231.62   43.64
   1  -3   3  769.51   33.38
  -1  -3  -3  742.02   29.45
  -1  -3  -3 1040.07   41.92
  -1  -3  -3 1253.92   43.87
   1  -3   3  910.87   32.89
   1  -3   3  905.61   32.77
  -1   3  -4   32.38    7.82
  -1   3  -4   30.07    7.16
   1   3   4   21.26    6.45
   1   3   4   28.29    6.68
  -1   3  -4   20.55    6.63
  -1   3  -4   23.56    4.27
   1   3   4   26.61    6.08
  -1   3  -4   24.98    4.21
   1   3   4   44.16    6.09
  -1   3  -4   23.24    6.49
   1   3   4   31.29    4.93
   1   3   4   23.26    4.46
   1  -3   4   20.63    3.44
   1  -3   4   21.20    6.05
  -1  -3  -4   19.73    4.94
   1  -3   4   17.46    5.80
  -1  -3  -4   56.27    8.09
   1  -3   4   20.46    3.88
  -1  -3  -4   25.19    6.68
  -1  -3  -4   22.74    3.28
  -1   3  -5  218.86   15.75
   1   3   5  265.93   56.18
  -1   3  -5  294.37   18.66
   1   3   5  254.36   36.44
   1   3   5  318.11   19.58
   1   3   5  343.74   16.84
  -1   3  -5  371.08   18.29
  -1   3  -5  276.32   41.32
   1  -3   5  379.70   16.06
  -1  -3  -5  219.85   55.25
   1  -3   5  245.59   11.58
  -1  -3  -5  213.75   36.57
   1  -3   5  209.25   49.85
   1  -3   5  274.71   35.51
  -1  -3  -5  288.48   65.98
   1  -3   5  250.58   16.89
  -1  -3  -5  243.67   12.94
   1   3   6  736.69   28.24
   1   3   6  960.55   32.36
  -1   3  -6  888.67   31.35
   1   3   6  964.65   26.08
  -1   3  -6 1031.49   28.17
   1   3   6  726.05   21.90
  -1   3  -6  696.44   22.93
  -1   3  -6  631.34   25.89
   1  -3   6  762.69   28.67
   1  -3   6  926.20   18.96
  -1  -3  -6  842.89   30.34
   1  -3   6  714.18   15.72
  -1  -3  -6  587.24   15.93
   1  -3   6  607.26   25.29
  -1  -3  -6  691.81   21.29
   1  -3   6  731.89   23.68
   1   3   7  519.48   24.43
   1   3   7  668.71   22.30
  -1   3  -7  723.82   24.41
  -1   3  -7  521.50   70.59
   1   3   7  715.06   28.73
  -1   3  -7  449.07   22.32
  -1   3  -7  655.30   27.54
   1   3   7  526.37   70.90
  -1  -3  -7  470.59   23.00
   1  -3   7  432.77   21.98
  -1  -3  -7  604.41   26.46
   1  -3   7  554.30   68.20
  -1  -3  -7  498.40   19.20
   1  -3   7  540.52   24.66
  -1   3  -8 1219.82   69.42
   1   3   8  984.02   58.06
   1   3   8 1360.36   76.36
  -1   3  -8  922.92  115.14
  -1   3  -8 1317.22   71.15
  -1   3  -8  840.80   50.70
   1   3   8 1000.15   55.41
   1   3   8 1256.86   67.49
   1  -3   8 1029.20   59.85
   1  -3   8  793.34   48.51
   1  -3   8  941.63  119.93
  -1  -3  -8  838.88   50.74
  -1  -3  -8 1151.02   66.12
  -1  -3  -8  894.30   50.26
   1   3   9 3074.99  224.74
   1   3   9 3076.95  227.41
  -1   3  -9 4017.49  291.97
   1   3   9 4435.63  531.38
  -1   3  -9 2647.23  196.60
   1   3   9 3748.61  272.38
  -1   3  -9 4062.71  487.29
  -1   3  -9 2795.18  205.73
  -1  -3  -9 2885.09  213.48
   1  -3   9 3355.08  247.02
   1  -3   9 2445.93  182.61
  -1  -3  -9 2759.68  202.37
  -1  -3  -9 2639.79  196.36
   1  -3   9 2985.94  219.32
   1   3  10  293.09   58.91
   1   3  10  178.23   25.18
   1   3  10  439.48   57.79
  -1   3 -10  399.19   53.05
  -1   3 -10  362.28   57.35
  -1   3 -10  244.55   58.35
   1   3  10  320.89   50.89
  -1   3 -10  274.84   48.90
  -1  -3 -10  343.68   76.24
   1  -3  10  301.98   61.29
   1  -3  10  217.21   49.97
  -1  -3 -10  237.44   55.75
  -1  -3 -10  245.13   49.31
   1  -3  10  266.53   47.45
   1   3  11   15.59    4.15
  -1   3 -11   22.32    4.70
  -1   3 -11    4.42    1.91
   1   3  11   21.28    4.17
  -1   3 -11   15.19    3.97
  -1  -3 -11   10.82    3.55
   1  -3  11   21.09    5.00
   1  -3  11   13.90    4.17
   1  -3  11   16.73    4.10
  -1  -3 -11   17.69    4.56
  -1  -3 -11   19.86    5.30
  -1   3 -12   83.39   17.38
   1   3  12   85.86   17.87
  -1   3 -12  106.97   24.16
   1   3  12   86.14   23.68
   1  -3  12  109.79   22.95
  -1  -3 -12   70.48   21.19
   1  -3  12   73.21   20.45
  -1  -3 -12   71.56   19.28
  -1  -3 -12  113.43   27.24
  -1   3 -13   56.36   11.79
   1   3  13   45.43   11.11
  -1   3 -13   51.62    9.17
   1  -3  13   61.72   12.27
  -1  -3 -13   68.34   13.76
  -1  -3 -13   45.70   10.80
   1  -3  13   45.59    9.48
  -1  -3 -13   41.28   13.03
  -1   3 -14   21.57    4.68
  -1   3 -14   21.33    5.21
  -1  -3 -14   25.54    5.93
   1  -3  14   26.65    5.79
   1  -3  14   16.77    4.82
  -1  -3 -14   18.80    6.09
  -1  -3 -14   19.57    4.51
  -1   3 -15   50.30   11.97
  -1  -3 -15   40.77   11.54
  -1  -3 -15   59.70   15.00
   1  -3  15   61.70    9.15
   1  -3  15   38.02   10.26
  -1  -3 -15   40.57    9.70
  -1   3 -16    3.02    3.13
  -1  -3 -16    5.84    2.69
  -1  -3 -16    4.46    3.57
   1  -3  16    5.53    2.33
   1  -3  16    2.42    3.03
  -1  -3 -16    3.67    2.23
  -1   3 -17  299.95   51.24
  -1  -3 -17  443.38   72.42
  -1  -3 -17  243.85   58.72
   1  -3  17  254.37   47.05
  -1  -3 -17  267.33   49.81
  -1   3 -18  148.47   24.30
  -1   3 -18  129.64   24.42
  -1  -3 -18  121.08   27.07
   1  -3  18  115.26   22.32
  -1  -3 -18  218.02   33.54
  -1  -3 -18  134.40   23.94
   1   3  19   22.38    7.95
  -1   3 -19   18.04    4.50
  -1   3 -19   22.73    6.03
   1  -3  19   14.12    3.70
  -1  -3 -19   16.77    4.91
  -1  -3 -20   33.87    8.06
   1   3  21    8.48    2.69
  -1  -3 -21    9.15    3.66
   1  -3  21   10.76    4.44
  -1  -3 -22   31.26    6.52
   1  -3  22   26.80    6.43
   1  -3  22   29.60    7.19
  -1  -3 -23   23.11    5.68
   1  -3  23   20.83    4.12
   1  -4 -23    8.22    4.30
  -1  -4  23    6.93    5.36
   1   4 -22   11.25    4.39
  -1   4  22    7.53    3.10
  -1  -4  22   10.67    4.68
   1  -4 -22    9.92    4.32
   1   4 -21   21.52    5.76
  -1   4  21   18.26    5.08
   1   4 -21   18.33    6.23
   1  -4 -21   17.83    5.12
  -1  -4  21   15.39    5.55
  -1   4  20   23.40    4.94
   1   4 -20   26.27    5.24
   1   4 -20   23.33    5.59
   1  -4 -20   19.62    5.35
   1  -4 -20   33.91    6.44
  -1  -4  20   19.82    4.59
  -1   4  19   52.31   11.54
   1   4 -19   46.79   11.18
   1   4 -19   48.36   11.95
  -1  -4  19   36.60    8.86
   1  -4 -19   54.06   11.94
   1  -4 -19   37.30    9.84
  -1   4  18  357.41   66.77
   1   4 -18  401.62   68.34
   1  -4 -18  294.40   61.50
  -1  -4  18  272.45   50.20
   1  -4 -18  448.90   70.58
  -1   4  17   27.78    5.07
   1   4 -17   29.20    7.84
   1  -4 -17   20.82    5.63
  -1  -4  17   31.73    5.89
   1  -4 -17   27.53    6.33
  -1  -4  17   23.65    5.20
   1   4 -16   77.62   11.84
   1   4 -16   80.21   18.38
  -1   4  16   86.94   17.00
   1  -4 -16   85.50   14.33
  -1  -4  16   59.26   11.94
  -1  -4  16   93.06   13.81
   1  -4 -16   58.87   12.40
  -1   4  15   85.62   15.24
   1   4 -15   98.69   16.87
   1   4 -15   74.99    9.37
   1  -4 -15   57.84   11.29
  -1  -4  15   72.28   11.04
  -1  -4  15   51.66   11.39
   1  -4 -15   85.32   14.23
  -1   4  14   40.57    8.84
   1   4 -14   42.73    9.07
   1   4 -14   29.10    5.80
   1  -4 -14   26.99    6.34
  -1  -4  14   30.82    6.37
  -1  -4  14   24.49    6.00
   1  -4 -14   33.71    6.92
   1   4 -13  291.72   51.64
  -1   4  13  266.54   67.09
   1   4 -13  249.89   29.08
  -1  -4  13  246.11   36.84
   1  -4 -13  268.65   44.33
   1  -4 -13  190.72   45.28
  -1  -4  13  186.57   40.08
  -1   4  12  446.08  116.60
   1   4 -12  492.84   89.52
   1   4 -12  334.55   77.71
   1  -4 -12  308.50   61.85
  -1  -4  12  374.53   66.82
  -1  -4  12  308.52   63.23
   1  -4 -12  435.38   80.81
  -1   4  11   99.72   27.00
   1   4 -11   70.91   19.03
   1   4 -11  106.58   24.21
   1  -4 -11   65.57   13.92
   1  -4 -11   83.72   22.28
  -1  -4  11   66.21   16.91
  -1  -4  11   56.72   18.92
  -1  -4  11   68.65   20.42
   1   4 -10   74.11   22.46
   1   4 -10  127.85   22.54
  -1   4  10  140.43   39.24
   1   4 -10  149.71   46.65
  -1   4  10  117.48   30.20
   1  -4 -10   77.89   16.67
  -1  -4  10   80.95   22.19
  -1  -4  10   74.37   13.43
   1  -4 -10   94.57   25.97
  -1  -4  10   64.30   19.95
  -1   4   9  643.44   81.99
   1   4  -9  567.44   72.97
   1   4  -9  762.01  138.64
   1   4  -9  519.14   65.16
  -1   4   9  794.05   99.19
   1   4  -9  745.36   93.51
  -1  -4   9  493.36  102.70
   1  -4  -9  554.33  118.53
   1  -4  -9  732.56  126.84
  -1  -4   9  458.83   91.42
  -1  -4   9  486.14   61.33
   1  -4  -9  450.59  102.43
   1   4  -8  406.35   36.14
  -1   4   8  325.35   75.65
  -1   4   8  433.27   92.65
   1   4  -8  283.16   73.51
   1   4  -8  270.30   24.67
   1  -4  -8  256.82   50.77
  -1  -4   8  408.20   36.54
  -1  -4   8  249.59   51.06
   1  -4  -8  287.68   70.15
   1  -4  -8  395.12   57.65
  -1  -4   8  274.62   54.71
  -1  -4   8  277.69   24.57
  -1   4   7   36.46    8.25
   1   4  -7   53.24   11.94
   1   4  -7   19.73    9.92
  -1   4   7   48.69   11.42
   1   4  -7   32.24    9.75
   1  -4  -7   30.79    6.17
  -1  -4   7   29.00    6.36
   1  -4  -7   44.51    9.20
  -1  -4   7   29.58    5.34
   1  -4  -7   34.09    8.95
  -1  -4   7   42.00    9.14
  -1   4   6  863.87   51.95
   1   4  -6 1007.12   57.24
  -1   4   6 1082.41   60.51
   1   4  -6  727.83   45.34
  -1  -4   6  950.87   55.67
  -1  -4   6  621.95   38.40
   1  -4  -6  978.43   56.53
   1  -4  -6  669.49   40.39
  -1   4   5  501.48   33.45
   1   4  -5  575.06   35.41
  -1   4   5  629.56   37.88
   1   4  -5  432.58   30.11
   1  -4  -5  395.25   70.58
  -1  -4   5  526.21   34.05
  -1  -4   5  383.40   79.89
  -1  -4   5  383.96   68.97
   1  -4  -5  492.14   89.30
   1  -4  -5  455.84   31.12
   1   4  -4  271.15   55.37
  -1   4   4  224.81   48.51
   1   4  -4  196.48    8.69
   1   4  -4  185.45   41.96
  -1   4   4  275.77   45.58
   1   4  -4  196.46   49.58
  -1   4   4  183.17   28.73
  -1   4   4  177.02   38.52
  -1  -4   4  224.22   52.29
   1  -4  -4  232.48   11.44
   1  -4  -4  201.69   40.90
  -1  -4   4  171.47   29.13
  -1  -4   4  180.69   37.21
   1  -4  -4  215.35   40.79
   1  -4  -4  206.91   35.09
   1   4  -3  133.89   28.29
  -1   4   3  149.14   32.28
  -1   4   3  173.80   27.08
  -1   4   3  129.14   19.47
   1   4  -3  126.23   32.89
   1   4  -3  169.00   31.77
  -1   4   3  121.32   25.09
   1   4  -3  128.33   31.92
   1  -4  -3  129.15   28.66
  -1  -4   3  118.74   25.80
   1  -4  -3  151.58   27.26
  -1  -4   3  157.42   29.41
   1  -4  -3  135.51   27.55
   1  -4  -3  134.86   20.40
  -1  -4   3  129.59   21.60
  -1  -4   3  139.86   31.28
   1   4  -2  456.27   21.24
   1   4  -2  428.25   20.37
  -1   4   2  538.21   22.57
   1   4  -2  479.93   65.47
  -1   4   2  544.76   19.68
   1   4  -2  501.25   19.14
  -1   4   2  405.34   17.40
  -1   4   2  411.04   84.70
   1  -4  -2  409.51   16.83
   1  -4  -2  431.10   20.02
  -1  -4   2  412.46   25.52
   1  -4  -2  459.39   18.52
  -1  -4   2  540.37   18.70
  -1  -4   2  374.24   19.12
  -1  -4   2  389.33   16.74
   1  -4  -2  435.93   21.02
  -1   4   1 2603.88   55.08
   1   4  -1 2237.66   46.52
   1   4  -1 2151.92   44.93
  -1   4   1 2157.59   58.51
   1   4  -1 1859.41   62.02
   1   4  -1 2201.80   50.82
  -1   4   1 1873.15   46.60
  -1  -4   1 2483.52   49.57
  -1  -4   1 1987.71   59.98
   1  -4  -1 1911.14   40.40
   1  -4  -1 2132.86   47.20
  -1  -4   1 1698.28   43.35
   1  -4  -1 1876.49   51.03
   1  -4  -1 2002.45   46.65
  -1   4   0 3817.99   73.57
   1   4   0 4292.28   75.27
   1   4   0 4009.48   80.88
  -1   4   0 4174.49   72.18
  -1  -4   0 3820.54   81.03
   1  -4   0 4113.57   68.42
   1  -4   0 4232.54   77.38
  -1  -4   0 3360.76   66.12
   1  -4   0 3972.65   72.28
   1  -4   0 3716.63   73.64
  -1  -4   0 3945.59   66.69
   1   4   1  994.44   29.99
   1   4   1  872.09   28.28
   1   4   1  885.16   30.55
  -1   4  -1 1163.84   31.38
   1   4   1  812.49   23.40
  -1   4  -1  814.38   25.41
  -1   4  -1  734.09   43.84
  -1   4  -1  762.47   27.38
  -1  -4  -1  996.42   30.69
   1  -4   1  863.96   25.56
  -1  -4  -1  698.75   24.90
   1  -4   1  870.52   29.45
   1  -4   1  744.14   27.59
  -1  -4  -1  878.30   24.46
   1  -4   1  821.48   25.71
   1   4   2  971.00   31.43
  -1   4  -2 1377.44   33.64
   1   4   2  996.29   34.04
   1   4   2  897.93   24.67
  -1   4  -2  895.36   26.02
  -1   4  -2  817.58   29.45
  -1   4  -2  912.95   31.76
  -1  -4  -2  862.83   30.22
  -1  -4  -2 1103.48   33.92
  -1  -4  -2  780.86   25.60
   1  -4   2  816.67   29.75
   1  -4   2  925.25   26.52
   1  -4   2  960.97   32.06
  -1  -4  -2 1069.15   27.41
   1   4   3  195.27   28.40
  -1   4  -3  127.11   36.96
  -1   4  -3  243.26   12.12
   1   4   3  159.81   34.95
  -1   4  -3  142.29   22.30
   1   4   3  165.88   42.93
   1   4   3  147.88   18.98
  -1   4  -3  171.46   37.40
  -1  -4  -3  143.66   35.18
   1  -4   3  194.07   29.18
  -1  -4  -3  178.89   42.34
  -1  -4  -3  139.52   20.25
  -1  -4  -3  177.81   21.28
   1  -4   3  130.01   24.45
   1  -4   3  130.35   29.16
   1  -4   3  160.61   42.99
  -1   4  -4  439.03   25.61
   1   4   4  266.70   61.86
   1   4   4  377.34   23.73
  -1   4  -4  234.27   42.25
   1   4   4  284.86   67.72
  -1   4  -4  225.95   19.12
   1   4   4  223.72   34.36
  -1   4  -4  293.99   22.75
  -1  -4  -4  303.14   64.25
   1  -4   4  332.64   56.81
   1  -4   4  260.51   16.80
   1  -4   4  270.93   21.75
  -1  -4  -4  224.68   33.24
   1  -4   4  220.42   46.02
  -1  -4  -4  228.90   55.08
  -1  -4  -4  314.20   45.38
  -1   4  -5   17.06    4.50
   1   4   5   21.91    4.90
  -1   4  -5   18.09    4.38
   1   4   5   27.91    7.89
   1   4   5   17.72    3.51
  -1   4  -5   25.06    8.60
   1   4   5   21.63    7.60
  -1   4  -5   24.89    6.09
   1  -4   5   22.76    6.85
  -1  -4  -5   26.22    5.32
   1  -4   5   19.16    5.37
  -1  -4  -5   15.39    4.19
  -1  -4  -5   18.85    6.71
  -1  -4  -5   26.11    5.28
   1   4   6  274.66   62.60
  -1   4  -6  337.62   31.45
   1   4   6  333.66   84.17
  -1   4  -6  396.95   33.26
   1   4   6  380.66   31.62
  -1   4  -6  233.75   65.43
  -1   4  -6  248.91   57.69
   1  -4   6  275.92   65.07
   1  -4   6  216.49   51.16
  -1  -4  -6  317.66   74.54
  -1  -4  -6  232.14   58.26
  -1   4  -7   52.15   15.22
   1   4   7   51.26   12.71
  -1   4  -7   50.98   16.95
  -1   4  -7   42.71    8.62
   1   4   7   65.27   15.77
  -1   4  -7   42.04   11.65
  -1  -4  -7   39.65   10.86
   1  -4   7   39.46    8.78
  -1  -4  -7   59.00   12.82
   1  -4   7   46.27   11.83
   1   4   8 1623.84  198.27
  -1   4  -8  865.10  108.41
  -1   4  -8 2044.82  246.62
  -1   4  -8 2131.46  258.59
   1   4   8 2314.64  280.42
  -1  -4  -8 1774.27  216.24
   1  -4   8 1576.39  192.61
  -1  -4  -8 1257.79  154.86
   1  -4   8 1202.57  148.34
   1  -4   8 1384.01  167.74
  -1   4  -9 1351.11  222.88
  -1   4  -9  878.60  173.47
  -1  -4  -9 1171.92  195.10
  -1  -4  -9  805.40  135.42
   1  -4   9  760.33  180.94
   1  -4   9 1061.90  177.12
   1  -4   9  886.40  147.11
  -1   4 -10  158.03   41.70
  -1   4 -10  165.08   30.66
  -1  -4 -10  195.31   47.82
   1  -4  10  183.68   40.77
   1  -4  10  128.47   32.71
  -1  -4 -10  129.08   34.91
   1  -4  10  110.88   35.37
  -1   4 -11  305.25   42.96
  -1  -4 -11  248.50   58.83
   1  -4  11  360.93   64.59
   1  -4  11  240.34   46.02
  -1  -4 -11  377.40   81.69
  -1   4 -12  160.49   28.81
  -1  -4 -12  125.92   31.46
   1  -4  12  188.66   40.78
   1  -4  12  124.85   27.96
  -1  -4 -12  205.53   46.77
  -1   4 -13   41.96    8.06
  -1  -4 -13   32.40    8.80
   1  -4  13   50.58    9.17
   1  -4  13   31.54    8.66
  -1  -4 -13   49.24   11.33
  -1   4 -14   32.12    8.09
  -1  -4 -14   55.45   14.27
   1  -4  14   47.76   12.02
  -1  -4 -14   30.63    9.21
  -1   4 -15   28.08    6.19
  -1  -4 -15   37.65    8.78
   1  -4  15   35.30    8.58
  -1  -4 -15   23.97    7.05
  -1   4 -16   48.19   10.59
  -1  -4 -16   37.81    9.18
   1  -4  16   65.80   13.80
   1  -4  16   39.37    9.30
  -1  -4 -16   62.46   14.12
  -1   4 -17  387.95   59.94
  -1  -4 -17  311.10   68.51
   1  -4  17  522.99   80.67
   1  -4  17  311.17   57.65
  -1  -4 -17  556.58   89.03
  -1   4 -18   56.56   22.97
  -1  -4 -18   55.60   17.45
  -1  -4 -18   99.20   20.26
   1  -4  18   51.11   12.22
   1  -4  18   51.35   14.35
   1   4  19   26.78    8.31
  -1  -4 -19   18.43    5.37
   1  -4  19   19.15    4.53
   1  -4  19   15.07    3.70
  -1  -4 -20   19.26    5.80
   1  -4  20   17.54    5.53
   1  -4  20   10.97    4.00
  -1  -4 -21   23.90    4.92
   1  -4  21   23.39    5.23
   1  -4  21   16.99    6.49
  -1  -4 -22    8.24    2.52
   1  -4  22    4.02    2.56
   1  -5 -22    9.79    4.26
   1   5 -21   -0.01    1.69
   1  -5 -21    0.86    1.43
   1  -5 -21    1.70    1.56
  -1  -5  21   -0.11    3.03
   1   5 -20   29.17    8.08
   1  -5 -20   41.48    9.95
   1  -5 -20   28.53    7.69
  -1  -5  20   26.85    7.06
   1   5 -19   11.53    3.83
   1  -5 -19    7.54    3.25
   1  -5 -19   13.43    5.30
  -1  -5  19   15.58    4.88
  -1  -5  19   10.77    3.83
   1   5 -18    3.49    2.70
   1  -5 -18    3.94    2.98
   1  -5 -18    4.68    3.15
  -1  -5  18    2.29    2.23
  -1  -5  18    4.12    3.11
   1   5 -17  162.59   35.57
  -1   5  17  125.48   33.85
   1  -5 -17  179.17   39.87
  -1  -5  17  165.69   34.64
  -1  -5  17  112.82   25.47
   1  -5 -17  120.74   26.11
  -1   5  16    6.95    2.65
   1   5 -16    9.81    3.65
   1  -5 -16    6.02    2.87
  -1  -5  16    7.49    4.22
   1  -5 -16   11.12    4.63
  -1  -5  16    5.34    3.03
  -1   5  15   27.93    6.21
   1   5 -15   30.97    6.31
   1  -5 -15   18.90    4.80
  -1  -5  15   26.36    6.90
   1  -5 -15   26.91    7.34
  -1  -5  15   17.38    4.21
  -1   5  14  123.93   22.41
   1   5 -14  139.77   23.44
   1  -5 -14   81.44   15.28
  -1  -5  14  112.10   21.08
   1  -5 -14  121.00   22.00
  -1  -5  14   75.70   14.61
   1   5 -13   53.85   13.77
  -1   5  13   54.15   12.08
   1  -5 -13   53.11   13.26
   1  -5 -13   35.91    9.35
  -1  -5  13   30.16    7.88
  -1  -5  13   43.25   10.78
   1   5 -12   33.18    7.48
  -1   5  12   29.17    5.70
   1  -5 -12   28.86    7.95
  -1  -5  12   23.33    6.03
  -1  -5  12   18.69    4.17
   1  -5 -12   18.81    4.96
  -1   5  11  110.25   24.84
   1   5 -11  118.09   23.17
   1  -5 -11   70.49   16.36
  -1  -5  11   83.44   21.13
   1  -5 -11   94.17   23.54
  -1  -5  11   69.29   17.15
  -1   5  10  189.65   53.32
   1   5 -10  216.09   44.71
   1  -5 -10  116.97   27.66
  -1  -5  10  141.42   37.94
   1  -5 -10  163.62   39.71
  -1  -5  10  122.48   27.66
   1   5  -9   90.94   19.91
   1  -5  -9   66.88   18.63
   1  -5  -9   58.94   11.48
  -1  -5   9   59.35   14.96
  -1  -5   9   53.16   10.00
   1  -5  -9   89.89   21.25
  -1   5   8   16.36    5.64
   1  -5  -8   12.28    3.98
  -1  -5   8   20.48    5.49
   1  -5  -8    8.47    2.43
  -1  -5   8   12.11    3.81
  -1  -5   8    9.78    2.60
   1  -5  -8   18.59    6.02
   1   5  -7  116.87   34.55
  -1   5   7  114.01   37.31
   1  -5  -7  100.25   23.52
  -1  -5   7  126.36   25.53
  -1  -5   7   88.51   19.44
   1  -5  -7   92.68   17.69
  -1  -5   7   80.13   15.51
   1  -5  -7  124.09   22.72
  -1   5   6  548.41   92.55
   1   5  -6  513.80   87.10
   1  -5  -6  384.87   93.61
   1  -5  -6  319.74   72.14
  -1  -5   6  308.87   79.42
  -1  -5   6  461.38  119.04
   1  -5  -6  472.63   86.07
  -1  -5   6  301.67   67.23
  -1   5   5  117.04   31.54
  -1   5   5   74.80   18.85
   1   5  -5  100.56   30.84
  -1   5   5  105.57   33.46
   1   5  -5  111.29   29.35
   1  -5  -5   97.88   21.89
  -1  -5   5   82.28   17.67
   1  -5  -5   81.22   15.80
  -1  -5   5  117.68   23.72
   1  -5  -5  116.09   24.14
  -1  -5   5   80.85   15.61
  -1   5   4  285.91   79.91
  -1   5   4  197.32   55.59
  -1   5   4  353.18   45.81
   1   5  -4  325.90   42.73
  -1  -5   4  267.69   58.53
   1  -5  -4  213.28   38.89
   1  -5  -4  284.71   59.08
  -1  -5   4  221.17   51.58
  -1  -5   4  220.39   36.40
   1  -5  -4  251.96   53.54
  -1   5   3 1025.25   80.76
   1   5  -3  872.57   70.26
  -1   5   3  819.83   63.80
   1   5  -3  770.20   62.47
   1   5  -3 1017.93   78.60
  -1   5   3  890.37   69.14
  -1   5   3  745.71   60.63
   1  -5  -3  669.50  125.49
  -1  -5   3  676.89   85.48
   1  -5  -3  810.98   65.47
   1  -5  -3  891.12   71.18
   1  -5  -3  910.81   70.29
  -1  -5   3  863.06  107.18
  -1  -5   3  680.89  113.74
  -1   5   2  269.99   54.97
  -1   5   2  373.75   84.19
  -1   5   2  259.89   64.77
   1   5  -2  252.03   80.08
  -1   5   2  297.32   72.36
   1   5  -2  245.68   57.25
   1   5  -2  360.29   31.24
  -1  -5   2  279.79   66.61
  -1  -5   2  246.67   55.76
   1  -5  -2  304.41   52.12
   1  -5  -2  256.08   45.63
   1  -5  -2  287.31   59.50
   1  -5  -2  285.33   49.54
  -1  -5   2  258.03   37.06
  -1   5   1 1827.45  135.44
   1   5  -1 1714.10  127.63
  -1   5   1 1959.46  146.39
  -1   5   1 1418.13  108.79
   1   5  -1 1530.47  116.88
  -1   5   1 1439.51  109.06
   1   5  -1 1706.91  129.09
   1   5  -1 1651.20  123.04
  -1  -5   1 1797.81  133.65
  -1  -5   1 1411.01  110.74
   1  -5  -1 1473.39  111.78
  -1  -5   1 1235.81   95.48
   1  -5  -1 1609.08  121.14
  -1  -5   1 1394.22  104.78
   1  -5  -1 1465.28  112.07
   1  -5  -1 1409.11  105.80
  -1   5   0  901.48   73.00
  -1   5   0 1363.32  103.53
  -1   5   0  931.83   73.29
   1   5   0 1122.41   86.14
   1   5   0 1005.14   79.58
   1   5   0 1072.61   81.63
  -1   5   0 1115.19   84.75
   1   5   0 1162.95   89.95
  -1  -5   0 1200.44   91.76
  -1  -5   0  841.97   67.00
   1  -5   0  962.13   74.85
   1  -5   0 1035.34   80.78
  -1  -5   0  898.29   72.89
   1  -5   0  967.05   74.87
  -1  -5   0  991.99   75.90
   1  -5   0  922.36   73.62
  -1   5  -1  659.98   54.28
  -1   5  -1 1018.25   78.40
   1   5   1  779.83   62.22
   1   5   1  716.08   62.11
   1   5   1  647.04   54.03
  -1   5  -1  684.32   56.67
  -1   5  -1  705.80   58.32
   1   5   1  859.02   67.85
   1  -5   1  635.62   92.91
  -1  -5  -1  555.75  100.52
  -1  -5  -1  828.47   65.68
   1  -5   1  600.24  113.29
  -1  -5  -1  648.36   53.74
   1  -5   1  718.50   58.52
   1   5   2  184.83   41.51
   1   5   2  197.60   47.94
  -1   5  -2  307.37   26.99
   1   5   2  190.09   63.57
  -1   5  -2  199.50   56.94
  -1   5  -2  165.45   46.25
   1  -5   2  165.45   34.99
  -1  -5  -2  166.47   39.85
  -1  -5  -2  233.25   42.49
  -1  -5  -2  180.73   23.23
   1  -5   2  177.29   33.32
   1  -5   2  195.42   45.59
   1   5   3  322.92   74.04
  -1   5  -3  356.67   47.45
  -1   5  -3  277.50   84.56
   1   5   3  395.43   52.03
   1   5   3  432.09   54.89
  -1  -5  -3  294.33   70.39
   1  -5   3  322.68   77.94
  -1  -5  -3  253.36   43.56
   1  -5   3  273.07   58.91
  -1  -5  -3  389.40   84.02
   1   5   4  102.93   26.74
   1   5   4  117.70   39.65
  -1   5  -4   92.65   30.17
  -1   5  -4   99.95   33.08
  -1  -5  -4  110.96   23.73
  -1  -5  -4   90.11   24.73
   1  -5   4  104.59   24.82
   1  -5   4   83.33   19.82
   1   5   5  752.59  126.57
   1   5   5  962.13  160.64
  -1   5  -5  864.42  144.80
  -1  -5  -5  784.18  131.68
  -1  -5  -5  572.64  145.66
   1  -5   5  689.91  116.56
   1  -5   5  551.08  124.12
  -1  -5  -6 1014.86  169.48
  -1  -5  -6  742.98  125.19
   1  -5   6  893.68  149.91
   1  -5   6  399.76   69.38
  -1  -5  -7  691.93  153.89
  -1  -5  -7  518.27  121.08
   1  -5   7  628.11  140.18
   1  -5   7  502.95  103.69
  -1  -5  -8  341.52   72.57
  -1  -5  -8  245.96   55.95
   1  -5   8  302.79   70.03
   1  -5   8  239.36   46.85
  -1  -5  -9  508.03  107.59
  -1  -5  -9  339.08   74.68
   1  -5   9  474.80  110.76
   1  -5   9  339.09   64.55
  -1  -5 -10  514.60   96.53
  -1  -5 -10  351.52   64.21
   1  -5  10  474.64   82.25
   1  -5  10  338.17   62.85
  -1  -5 -11  602.40  113.31
   1  -5  11  596.09  114.86
   1  -5  11  391.73   63.24
  -1  -5 -12  202.33   36.66
  -1  -5 -12  120.14   27.49
   1  -5  12  175.10   34.39
   1  -5  12  115.62   20.68
  -1  -5 -13   85.40   15.89
  -1  -5 -13   57.02   14.11
   1  -5  13   82.42   16.21
   1  -5  13   53.15   10.25
  -1  -5 -14  110.88   26.26
  -1  -5 -14   65.68   15.76
   1  -5  14  110.46   26.27
   1  -5  14   68.29   14.60
  -1  -5 -15  135.05   28.58
  -1  -5 -15   82.28   15.62
   1  -5  15  126.12   22.52
   1  -5  15   75.03   13.67
  -1  -5 -16  100.45   24.19
  -1  -5 -16   58.29   15.83
   1  -5  16   96.78   20.62
   1  -5  16   55.79   13.42
  -1  -5 -17   62.45   10.96
   1  -5  17   54.92   10.61
   1  -5  17   33.60    6.85
  -1   5 -18   11.50    4.17
  -1  -5 -18    9.13    3.17
  -1  -5 -18   14.74    5.32
   1   5  19   39.92   11.69
  -1   5 -19   25.94    7.46
  -1  -5 -19   25.07    7.87
   1   5  20    2.42    1.92
  -1  -5 -20   -0.09    3.66
   1  -5  20    1.13    1.78
  -1  -5 -21    2.96    2.15
   1  -5  21    2.52    2.02
   1  -6 -20    2.87    1.83
  -1  -6  20    0.84    1.50
   1  -6 -19   -0.20    4.08
   1  -6 -19    1.99    1.47
  -1  -6  19    0.73    1.44
  -1  -6  19    3.44    1.80
   1  -6 -18    7.22    2.99
   1  -6 -18    5.73    2.40
  -1  -6  18    8.17    3.19
  -1  -6  18    6.04    2.80
   1  -6 -17   13.78    4.87
   1  -6 -17    7.70    2.62
  -1  -6  17   14.82    4.54
  -1  -6  17    9.72    3.42
   1   6 -16    8.57    3.30
   1  -6 -16   10.75    5.18
  -1  -6  16    9.53    4.20
  -1  -6  16    5.17    2.79
   1   6 -15   27.24    7.23
   1  -6 -15   20.93    5.84
   1  -6 -15   30.98    7.90
  -1  -6  15   31.92    8.14
  -1  -6  15   10.83    5.60
   1   6 -14   17.18    4.89
   1  -6 -14   13.89    4.21
   1  -6 -14   23.21    6.69
  -1  -6  14   22.30    6.90
  -1  -6  14   11.15    4.01
   1   6 -13   12.94    3.59
   1  -6 -13    6.97    2.33
   1  -6 -13   15.20    3.90
  -1  -6  13   16.60    5.12
  -1  -6  13    8.35    2.73
   1   6 -12   86.97   18.42
   1  -6 -12   84.99   17.39
   1  -6 -12   54.81   10.57
  -1  -6  12   79.59   16.46
  -1  -6  12   53.51   10.64
  -1   6  11  170.13   38.26
   1   6 -11  197.86   36.17
   1  -6 -11  122.08   21.89
  -1  -6  11  166.33   38.70
   1  -6 -11  188.08   37.49
  -1  -6  11  130.60   22.19
   1   6 -10   41.94   12.49
  -1   6  10   40.47   10.33
   1  -6 -10   40.77   11.46
   1  -6 -10   28.36    7.80
  -1  -6  10   28.46    7.19
  -1  -6  10   39.16   11.88
   1   6  -9 2081.55   79.55
   1  -6  -9 1466.55   78.04
   1  -6  -9 1172.38   50.65
  -1  -6   9 1301.70  268.46
  -1  -6   9 1096.41  119.07
   1   6  -8   91.59   20.49
   1  -6  -8   81.94   21.91
   1  -6  -8   92.92   17.34
  -1  -6   8   64.10   10.74
  -1  -6   7  252.29   67.36
   1  -6  -7  249.28   49.25
  -1  -6   7  153.45   32.28
  -1  -6   6   21.65    5.03
  -1  -6   6   12.73    3.98
  -1  -6   6   11.07    2.80
   1  -6  -6    7.04    3.01
   1  -6  -5   10.79    4.60
  -1  -6   5    7.30    2.50
  -1  -6   5    8.91    3.14
  -1  -6   5    6.21    2.12
   1  -6  -5    9.52    2.95
   1  -6  -4  225.66   52.15
  -1  -6   4  261.40   71.50
  -1  -6   4  219.04   54.76
   1  -6  -4  280.85   59.65
   1  -6  -3   19.76    4.59
  -1  -6   3   15.86    4.60
  -1  -6   3   16.30    4.02
   1  -6  -3   18.12    5.29
   1  -6  -2  125.98   27.02
  -1  -6   2  138.65   32.99
  -1  -6   2  100.72   22.58
   1  -6  -2  118.08   30.00
  -1   6   1   41.08   14.75
  -1  -6   1   48.28   12.07
   1  -6  -1   49.57   11.58
  -1  -6   1   40.19   10.28
   1  -6  -1   48.72   10.11
   1  -6  -1   50.36   11.99
   1  -6   0  219.32   53.02
  -1  -6   0  230.96   60.30
  -1  -6   0  248.25   45.31
   1  -6   0  274.44   57.53
   1  -6   0  286.39   62.51
  -1  -6  -1  118.96   26.16
  -1  -6  -1   91.29   23.76
  -1  -6  -1   97.16   19.65
   1  -6   1  123.97   31.01
   1  -6   1  101.21   21.73
  -1  -6  -2  470.14   71.69
  -1  -6  -2  358.24   69.23
   1  -6   2  385.71   86.40
   1  -6   2  354.58   61.49
  -1  -6  -3  460.70   82.98
  -1  -6  -3  310.10   69.34
   1  -6   3  368.50   77.95
   1  -6   3  312.40   50.73
  -1  -6  -4   77.71   17.24
  -1  -6  -4   60.97   14.66
   1  -6   4   75.32   18.40
   1  -6   4   60.25   13.66
  -1  -6  -5  140.36   35.81
  -1  -6  -5  109.34   27.68
   1  -6   5  132.38   33.11
   1  -6   5  109.36   25.73
  -1  -6  -6   77.31   18.41
  -1  -6  -6   55.83   13.16
   1  -6   6   72.43   16.94
   1  -6   6   60.56   13.74
  -1  -6  -7 1497.71  117.61
  -1  -6  -7  982.63  179.21
   1  -6   7 1363.08  108.40
   1  -6   7  993.30  169.46
  -1  -6  -8  265.06   43.22
  -1  -6  -8  187.38   31.82
   1  -6   8  250.24   51.38
   1  -6   8  163.88   34.24
  -1  -6  -9  293.35   51.73
  -1  -6  -9  208.66   34.19
   1  -6   9  288.50   50.50
   1  -6   9  184.35   34.92
  -1  -6 -10  388.55   75.17
  -1  -6 -10  254.72   49.05
   1  -6  10  365.77   77.14
   1  -6  10  253.40   41.23
  -1  -6 -11  204.90   39.35
  -1  -6 -11  125.30   28.19
   1  -6  11  183.16   40.22
   1  -6  11  124.92   22.44
  -1  -6 -12   65.95   17.23
  -1  -6 -12   37.61    9.44
   1  -6  12   62.90   15.04
   1  -6  12   44.92   11.05
  -1  -6 -13   28.93    9.37
  -1  -6 -13   23.60    6.82
   1  -6  13   42.36   11.34
   1  -6  13   21.63    5.19
  -1  -6 -14  188.97   44.93
  -1  -6 -14  106.28   24.68
   1  -6  14  177.89   42.28
   1  -6  14  102.63   23.95
  -1  -6 -15   42.06    9.22
  -1  -6 -15   22.92    5.59
   1  -6  15   36.30    8.26
   1  -6  15   23.98    6.97
  -1  -6 -16   49.07   14.32
  -1  -6 -16   27.59    5.92
   1  -6  16   42.81   11.33
   1  -6  16   27.72    7.85
  -1   6 -17    3.25    2.23
  -1  -6 -17    3.47    2.53
  -1  -6 -17    3.82    2.55
   1  -6  17    2.50    1.97
   1   6  18   11.18    5.95
  -1   6 -18    7.64    3.44
  -1  -6 -18    8.60    3.79
   1  -6  18    5.07    3.50
   1   6  19   54.39   18.69
   1  -6  19   39.13    8.07
   1  -6  20    3.92    4.63
   1  -7 -18   34.22    6.69
  -1  -7  18   29.86    7.87
   1  -7 -17    3.63    3.21
  -1  -7  17    4.02    2.88
  -1  -7  17    1.07    1.03
   1  -7 -16   39.24    9.43
  -1  -7  16   34.98    8.73
  -1  -7  16   19.08    5.55
   1  -7 -15   75.01   19.76
  -1  -7  15   44.34   11.65
   1  -7 -14    7.17    3.72
  -1  -7  14   11.48    5.07
  -1  -7  14    5.75    2.63
   1  -7 -13   11.10    5.40
  -1  -7  13    7.59    6.75
  -1  -7  13    6.40    2.41
   1  -7 -12    2.72    3.09
  -1  -7  12    3.45    3.94
  -1  -7  12    1.66    2.08
   1  -7 -11    1.97    2.93
  -1  -7  11    1.91    2.24
  -1  -7  11    2.36    2.19
   1  -7 -10   79.01   17.02
  -1  -7  10   71.70   17.33
   1  -7  -9   36.73   10.28
  -1  -7   9   35.25   11.32
   1  -7  -8  117.65   22.55
  -1  -7   8   98.58   23.03
   1   7  -7  101.40   37.16
   1  -7  -7  153.33   24.18
  -1  -7   7  125.34   27.73
   1  -7  -6  305.25   60.45
  -1  -7   6  309.76   61.23
   1  -7  -5    7.76    2.79
  -1  -7   5    8.14    2.74
  -1  -7   5    6.40    3.71
   1  -7  -5    9.77    3.69
   1  -7  -4  158.57   20.82
  -1  -7   4  160.37   31.47
  -1  -7   4  128.87   25.89
   1  -7  -4  148.11   28.71
   1  -7  -3   15.98    4.55
  -1  -7   3    5.37    2.22
  -1  -7   3   14.47    4.67
   1  -7  -3   16.72    5.00
  -1  -7   2    8.61    3.05
  -1  -7   2    6.97    2.47
   1  -7  -2    8.26    3.44
  -1  -7   1    5.73    2.60
  -1  -7   1    3.98    2.67
   1  -7  -1    5.73    2.05
  -1  -7   0    1.73    2.09
  -1  -7   0    1.08    1.93
   1  -7   0    3.06    2.16
   1  -7   0    2.82    1.86
  -1  -7  -1   67.71   11.75
   1  -7   1   74.22   16.29
   1  -7   1   73.94   12.88
  -1  -7  -2  114.38   19.62
   1  -7   2  134.18   24.69
   1  -7   2  137.01   24.10
  -1  -7  -3   56.85   12.32
  -1  -7  -3   45.87   11.99
   1  -7   3   52.09   12.07
   1  -7   3   44.33   11.73
  -1  -7  -4   43.86   10.15
  -1  -7  -4   40.17    8.64
   1  -7   4   43.03   10.72
   1  -7   4   38.28    9.53
  -1  -7  -5  333.48   55.77
  -1  -7  -5  214.91   39.64
   1  -7   5  268.41   60.95
   1  -7   5  221.59   37.96
  -1  -7  -6  145.75   30.47
  -1  -7  -6  106.03   20.04
   1  -7   6  135.78   26.33
   1  -7   6  101.13   21.11
  -1  -7  -7  174.38   34.47
  -1  -7  -7  126.43   23.00
   1  -7   7  160.60   37.84
   1  -7   7  124.92   24.30
  -1  -7  -8  382.63   71.72
  -1  -7  -8  261.88   52.50
   1  -7   8  347.50   73.79
   1  -7   8  257.36   49.59
  -1  -7  -9   32.44    7.60
  -1  -7  -9   24.52    5.95
   1  -7   9   31.11    8.47
   1  -7   9   22.23    5.47
  -1  -7 -10   39.80    9.98
  -1  -7 -10   28.46    6.82
   1  -7  10   39.28   10.04
   1  -7  10   27.09    5.95
  -1  -7 -11  142.60   33.34
  -1  -7 -11   80.14   19.68
   1  -7  11  132.32   29.57
   1  -7  11   86.18   19.39
  -1  -7 -12   84.13   17.04
  -1  -7 -12   46.78    9.24
   1  -7  12   77.77   18.45
   1  -7  12   45.17    8.60
  -1  -7 -13  128.66   28.66
  -1  -7 -13   66.60   15.17
   1  -7  13  124.38   29.06
   1  -7  13   70.49   12.51
  -1  -7 -14   31.61    9.75
  -1  -7 -14   14.35    5.05
   1  -7  14   26.34    8.13
   1  -7  14   17.67    5.42
  -1  -7 -15   30.60    8.28
  -1  -7 -15   19.62    5.69
   1  -7  15   28.88    8.04
   1  -7  15   15.78    4.88
  -1   7 -16   11.03    6.10
  -1  -7 -16    8.07    4.02
  -1  -7 -16   14.57    5.77
   1  -7  16    9.95    4.67
   1   7  17   16.46    6.02
  -1   7 -17   11.07    3.90
  -1  -7 -17    8.40    4.18
   1  -7  17    9.58    3.71
   1   7  18   -7.83    7.35
   1  -8 -16   35.48   15.58
  -1  -8  16   38.10   11.87
   1  -8 -15   10.62    6.72
  -1  -8  15   14.12    5.91
   1  -8 -14    2.65    2.73
  -1  -8  14    1.99    2.39
   1  -8 -13   -0.59    4.09
  -1  -8  13   -0.02    4.05
   1  -8 -12    1.12    2.27
  -1  -8  12   -2.55    3.72
   1  -8 -11    2.28    2.19
  -1  -8  11    3.92    1.99
   1  -8 -10    2.89    2.74
  -1  -8  10    6.23    3.70
   1  -8  -9   12.64    4.93
  -1  -8   9   12.36    4.96
   1  -8  -8   25.74    6.55
  -1  -8   8   23.38    6.50
   1  -8  -7   82.59   19.91
  -1  -8   7   81.60   20.19
   1  -8  -6   13.20    4.22
  -1  -8   6   15.52    5.18
   1  -8  -5   42.62    8.63
  -1  -8   5   41.80    9.85
  -1  -8   4  120.31   36.04
  -1  -8   3   66.90   14.02
  -1  -8   2    2.59    2.39
   1  -8   1    9.50    3.50
   1  -8   2   46.36    9.95
   1  -8   2   37.68    9.03
  -1  -8  -3  138.44   25.31
   1  -8   3  192.85   35.46
   1  -8   3  127.28   32.78
  -1  -8  -4   18.07    5.34
   1  -8   4   22.01    7.06
   1  -8   4   15.84    4.96
  -1  -8  -5   25.85    6.95
  -1  -8  -5   17.05    6.03
   1  -8   5   25.06    7.59
   1  -8   5   17.17    5.63
  -1  -8  -6   56.04   12.70
  -1  -8  -6   33.99   10.55
   1  -8   6   59.51   14.11
   1  -8   6   37.12   11.45
  -1  -8  -7   54.49   13.14
  -1  -8  -7   34.80   10.17
   1  -8   7   52.74   13.43
   1  -8   7   37.19   11.06
  -1  -8  -8   13.03    4.87
  -1  -8  -8    7.69    3.62
   1  -8   8   16.81    4.86
   1  -8   8    7.81    3.20
  -1  -8  -9   48.75    9.78
  -1  -8  -9   28.61    6.90
   1  -8   9   42.49   12.67
   1  -8   9   32.78    6.70
  -1  -8 -10   62.54   17.07
  -1  -8 -10   28.00    5.59
   1  -8  10   53.81   16.23
   1  -8  10   32.68    9.51
  -1  -8 -11   19.16    7.96
  -1  -8 -11   10.19    3.63
   1  -8  11   20.39    7.09
   1  -8  11   11.30    3.79
  -1  -8 -12   19.36    8.00
  -1  -8 -12    7.84    3.70
   1  -8  12   21.12    7.93
   1  -8  12    8.46    3.83
  -1  -8 -13   61.95    8.87
  -1  -8 -13   22.79    9.07
   1  -8  13   58.79   11.77
   1  -8  13   29.25    7.80
   1   8  14   28.54    9.80
  -1   8 -14   21.14    7.84
   1  -8  14   15.26    5.02
   1   8  15   12.23    3.95
  -1   8 -15    9.48    2.91
  -1  -9  12   32.27    8.32
   1  -9 -11   22.80    8.21
  -1  -9  11   27.86    6.46
   1  -9 -10   24.32    8.52
  -1  -9  10   29.86    6.65
   1  -9  -9    5.10    2.58
  -1  -9   9    7.14    3.06
   1  -9  -8   35.66    8.49
  -1  -9   8   50.22   10.24
   1  -9  -7    1.61    1.53
  -1  -9   7    3.71    1.97
  -1  -9   6    9.75    3.74
  -1  -9   5    6.51    2.17
  -1  -9   4    0.54    1.47
  -1  -9   3   12.86    4.48
   1  -9   4    6.88    3.25
   1  -9   5   12.42    4.21
   1  -9   6   16.03    5.95
   1  -9   7   14.82    5.69
   1  -9   7    6.97    3.13
   1  -9   8    3.21    2.35
   1  -9   8    2.42    1.72
   1  -9   9    3.56    2.15
  -1   9 -10    4.60    2.73
  -1   9 -11    2.43    1.94
   2   0 -26   32.78   22.42
   2   0 -25   53.77   10.78
  -2   0  25   47.74    7.75
   2   0 -25   53.61   11.46
   2   0 -24   96.34   17.43
  -2   0  24   84.56   13.69
   2   0 -24   90.18   16.57
   2   0 -23   41.54   11.38
  -2   0  23   32.22    8.60
   2   0 -23   37.43   10.94
   2   0 -22    2.48    2.20
  -2   0  22    1.31    1.98
   2   0 -22    2.80    2.88
   2   0 -21    6.75    3.20
  -2   0  21    1.92    2.18
   2   0 -21    4.11    2.71
   2   0 -20   13.87    5.55
  -2   0  20   10.75    3.54
   2   0 -20    9.07    3.82
   2   0 -19   63.23   17.89
  -2   0  19   59.98   11.50
   2   0 -19   57.37   12.37
   2   0 -18 2444.89   92.43
  -2   0  18 2198.09   85.49
   2   0 -17 3071.55  229.10
  -2   0  17 2770.77  207.37
   2   0 -16 7946.05 1012.57
  -2   0  16 7059.24  900.37
   2   0 -16 6128.39  782.84
   2   0 -15  127.62   35.55
  -2   0  15  123.11   31.75
   2   0 -15  102.49   30.36
   2   0 -14   16.97    5.16
  -2   0  14   33.37   10.30
   2   0 -14   13.62    4.38
   2   0 -13  111.04   30.24
   2   0 -13  121.68   31.08
  -2   0  13  121.22   30.56
  -2   0  13  114.62   27.27
   2   0 -13   94.97   25.41
  -2   0  13   96.39   25.78
   2   0 -12    8.79    2.02
  -2   0  12   10.52    2.27
   2   0 -12    9.67    3.18
   2   0 -12   12.09    5.99
  -2   0  12    9.54    3.18
  -2   0  12   13.12    3.26
  -2   0  12    7.78    2.57
   2   0 -12    6.81    3.08
  -2   0  11   60.09    8.18
   2   0 -11   51.04    9.83
   2   0 -11   56.08   13.44
   2   0 -11   64.88   14.49
  -2   0  11   38.46    7.30
   2   0 -11   46.55   13.10
  -2   0  11   54.22   12.00
  -2   0  11   63.23   16.52
  -2   0  11   44.39   12.23
   2   0 -11   40.48   10.42
  -2   0  10  866.69   24.71
   2   0 -10  638.32   20.73
   2   0 -10  780.14   28.89
   2   0 -10  883.19   30.93
  -2   0  10  570.63   17.59
   2   0 -10  836.70   22.02
  -2   0  10  838.00   30.25
  -2   0  10  831.38   30.30
  -2   0  10  644.57   26.38
   2   0 -10  625.29   25.87
  -2   0   9 1475.72   52.69
   2   0  -9 1104.53   41.28
   2   0  -9 1567.41   59.55
   2   0  -9 1331.99   52.25
   2   0  -9 1450.25   50.62
  -2   0   9  957.00   35.45
  -2   0   9 1467.63   56.78
  -2   0   9 1408.11   54.80
  -2   0   9 1116.52   46.11
   2   0  -9 1079.19   44.68
  -2   0   8 1777.21   61.18
   2   0  -8 1339.32   47.94
   2   0  -8 1625.23   59.88
   2   0  -8 1896.12   68.24
   2   0  -8 1716.25   58.36
  -2   0   8 1113.97   39.99
  -2   0   8 1693.69   62.18
  -2   0   8 1736.68   63.55
  -2   0   8 1359.55   52.55
   2   0  -8 1284.53   49.97
  -2   0   7 2995.76   55.02
   2   0  -7 2283.09   44.75
   2   0  -7 3208.18   63.00
   2   0  -7 2675.08   54.99
   2   0  -7 2867.96   51.84
  -2   0   7 1967.01   38.77
  -2   0   7 3020.23   60.78
  -2   0   7 2832.81   57.65
   2   0  -7 2211.92   49.58
  -2   0   7 2250.19   50.02
  -2   0   6   42.11    9.28
   2   0  -6   27.38    6.31
   2   0  -6   39.64    8.58
   2   0  -6   43.67   12.05
   2   0  -6   52.49   10.80
  -2   0   6   25.64    5.44
  -2   0   6   37.16    8.10
  -2   0   6   44.99   14.03
   2   0  -6   28.19    7.88
  -2   0   6   29.68    7.70
  -2   0   5 7065.11  110.95
   2   0  -5 5688.75   90.50
   2   0  -5 5741.62   93.37
   2   0  -5 7449.22  117.31
  -2   0   5 5012.04   80.37
  -2   0   5 6065.89   97.86
  -2   0   5 6369.25  102.33
  -2   0   5 5191.92   88.64
   2   0  -5 5141.46   87.63
   2   0  -4  258.44   10.81
  -2   0   4  330.14   12.48
  -2   0   4  306.83   11.83
   2   0  -4  242.19   10.57
  -2   0   4  236.58   10.08
   2   0  -4  304.39   11.63
  -2   0   4  248.86   10.90
   2   0  -4  302.93   12.11
   2   0  -4  215.54   10.79
  -2   0   4  206.01   10.71
  -2   0   3   52.71   12.03
   2   0  -3   42.34    8.76
  -2   0   3   40.86   10.13
   2   0  -3   35.71    8.81
  -2   0   3   39.13    9.58
   2   0  -3   40.01   10.42
  -2   0   3   37.90    9.16
  -2   0   3   37.10    9.55
   2   0  -3   33.90    9.40
  -2   0   2 7068.46  108.23
   2   0  -2 6353.87   98.96
  -2   0   2 5228.43   79.96
   2   0  -2 4266.87   66.80
  -2   0   2 5900.69   92.45
  -2   0   2 4400.00   68.98
   2   0  -2 5671.64   86.35
  -2   0   2 4769.53   78.67
   2   0  -2 4497.41   74.00
   2   0  -120628.31  291.83
  -2   0   114730.94  207.60
   2   0  -113459.93  190.07
  -2   0   119232.11  273.14
  -2   0   113212.91  186.90
   2   0  -115937.93  224.07
   2   0  -114449.92  209.31
  -2   0   0  547.99   17.13
  -2   0   0  333.41   10.02
   2   0   0  335.18   10.03
  -2   0   0  482.37   15.84
   2   0   0  333.46    9.98
  -2   0   0  309.26    9.60
   2   0   0  338.67   12.95
   2   0   153019.08 1601.61
   2   0   148948.46 1479.86
  -2   0  -130838.33  931.14
   2   0   136864.13 1112.79
  -2   0  -145097.84 1364.02
  -2   0  -145390.84 1373.08
  -2   0  -133027.47  997.08
   2   0   130802.23  930.04
   2   0   133779.94 1022.87
   2   0   135660.52 1080.10
   2   0   2 4196.56   71.46
   2   0   2 3647.80   59.25
  -2   0  -2 3943.19   67.97
  -2   0  -2 3242.30   53.11
   2   0   2 3224.76   58.32
   2   0   2 2939.84   56.51
   2   0   3  785.93   22.46
  -2   0  -3  576.41   16.52
   2   0   3  778.13   19.87
  -2   0  -3  733.99   21.49
  -2   0  -3  698.48   18.08
   2   0   3  512.23   14.92
  -2   0  -3  582.40   19.39
   2   0   3  611.29   19.88
   2   0   4   73.86   18.07
   2   0   4   88.60   24.82
  -2   0  -4   49.66   10.87
   2   0   4   83.76   16.88
  -2   0  -4   67.68   14.74
  -2   0  -4   70.41   18.26
  -2   0  -4   47.94   13.43
   2   0   4   56.15   11.70
   2   0   4   58.71   15.67
  -2   0  -4   54.04   15.26
   2   0   5 1482.02   35.76
   2   0   5 1747.47   38.49
  -2   0  -5 1212.61   29.98
  -2   0  -5 1357.69   33.52
  -2   0  -5 1635.35   36.00
   2   0   5 1259.80   33.84
   2   0   6    1.63    3.55
   2   0   6   -0.82    3.57
  -2   0  -6    5.98    2.72
  -2   0  -6   -0.11    3.74
  -2   0  -6    1.95    2.39
   2   0   6    0.60    2.32
   2   0   6    0.29    2.49
  -2   0  -6   -0.84    3.57
   2   0   7  539.87   25.53
   2   0   7  709.18   31.13
  -2   0  -7  490.96   23.97
   2   0   7  721.56   31.54
  -2   0  -7  613.89   27.69
  -2   0  -7  485.04   23.31
   2   0   7  442.71   21.83
  -2   0  -7  678.67   29.65
   2   0   7  496.78   25.75
  -2   0  -7  461.28   24.44
   2   0   8  586.32   75.70
   2   0   8  803.93   27.53
  -2   0  -8  531.16   21.80
  -2   0  -8  532.50   67.63
   2   0   8  478.55   78.38
  -2   0  -8  727.22   95.76
  -2   0  -8  495.31   22.77
   2   0   9   20.95    4.69
   2   0   9   14.04    3.99
   2   0   9   27.11    7.13
  -2   0  -9   14.38    3.23
  -2   0  -9   10.85    1.96
  -2   0  -9   16.70    3.46
  -2   0  -9   20.06    4.94
   2   0   9   12.26    3.18
  -2   0  -9   13.09    4.02
   2   0   9   15.90    4.19
   2   0  10 5046.43  602.25
   2   0  10 3453.61  413.35
   2   0  10 5172.28  617.91
  -2   0 -10 3428.58  251.01
  -2   0 -10 4386.29  523.66
  -2   0 -10 2954.17  353.77
  -2   0 -10 3190.77  233.65
   2   0  10 3036.77  222.71
   2   0  10 3410.61  409.56
  -2   0 -10 3121.00  230.64
   2   0  11   -0.96    3.52
   2   0  11   -1.04    4.21
  -2   0 -11    1.44    2.41
   2   0  11    2.99    3.42
  -2   0 -11    0.55    1.81
  -2   0 -11   -0.26    3.05
   2   0  11    0.70    1.76
   2   0  11   -1.28    4.38
  -2   0 -11    6.29    4.88
   2   0  12  112.67   28.25
   2   0  12   68.50   11.43
  -2   0 -12   91.66   37.07
  -2   0 -12   73.91   14.18
   2   0  12   71.00   11.81
  -2   0 -12   70.87   20.74
  -2   0 -13  191.33   38.67
   2   0  13  166.90   34.56
  -2   0 -13  174.47   48.70
  -2   0 -14   19.48    4.98
   2   0  14   15.94    3.88
  -2   0 -14   19.32    6.61
  -2   0 -15   71.72   12.42
   2   0  15   66.24   11.66
  -2   0 -15   64.06   14.49
  -2   0 -16    5.41    2.27
   2   0  16    4.77    2.72
  -2   0 -16    4.86    2.50
  -2   0 -17  339.80   48.69
   2   0  17  305.92   38.21
  -2   0 -18   37.08    7.94
   2   0  18   36.54    8.08
  -2   0 -19    6.32    2.92
   2   0  19    7.15    3.14
  -2   0 -19    7.23    3.76
  -2   0 -20    9.50    3.85
   2   0  20    8.06    3.20
   2   0  20   10.36    4.70
  -2   0 -21    4.23    1.96
   2   0  21    2.39    1.62
   2   0  21    3.54    2.23
  -2   0 -22   17.48    5.19
   2   0  22   12.83    4.29
   2   0  22   19.90    6.14
   2   0  23    1.63    1.81
   2   0  24   30.32   12.24
   2   1 -25   17.53    5.72
  -2   1  25   14.84    4.71
   2  -1 -25   15.92    5.19
  -2  -1  25   14.75    4.90
   2  -1 -25   11.91    5.52
   2   1 -24   60.29    9.79
  -2   1  24   49.03    7.38
   2   1 -24   51.70   10.15
   2  -1 -24   57.89   13.36
  -2  -1  24   50.84    9.18
   2  -1 -24   53.93   11.62
   2   1 -23   37.39    9.40
  -2   1  23   32.79    9.71
   2   1 -23   34.07   10.41
   2  -1 -23   36.65   10.04
  -2  -1  23   29.99    8.61
   2  -1 -23   34.10   10.47
   2   1 -22   22.31    6.46
  -2   1  22   23.75    5.74
   2   1 -22   23.27    6.32
   2  -1 -22   25.67    5.96
  -2  -1  22   18.13    4.62
   2  -1 -22   21.41    5.32
   2   1 -21    6.30    2.99
  -2   1  21    1.96    2.52
   2   1 -21    5.90    2.73
   2  -1 -21    4.65    3.68
  -2  -1  21    6.68    2.80
   2   1 -20  357.00   68.97
  -2   1  20  336.28   57.10
   2   1 -20  301.14   63.54
   2  -1 -20  336.14   66.40
  -2  -1  20  319.20   59.06
   2  -1 -20  306.88   64.03
   2   1 -19  108.99   19.98
   2   1 -19  129.93   28.29
  -2   1  19  120.26   22.22
  -2  -1  19  107.30   19.52
   2  -1 -19  111.25   22.82
   2  -1 -19  102.82   21.58
  -2   1  18 1865.91   75.74
   2   1 -18 2052.85   81.65
   2  -1 -18 1791.38   73.44
  -2  -1  18 1625.16  193.49
  -2   1  17  342.11   57.49
   2   1 -17  445.84   82.07
   2  -1 -17  332.08   63.35
  -2  -1  17  318.60   48.54
   2   1 -16 1029.73  119.15
  -2   1  16  897.49  174.10
   2   1 -16  747.58  165.91
   2  -1 -16  903.99  105.35
  -2  -1  16  807.38  159.73
   2  -1 -16  709.47  159.21
   2   1 -15 1106.52  126.90
  -2   1  15 1001.41  115.49
   2   1 -15  790.87   92.70
   2  -1 -15  936.59  108.30
  -2  -1  15  840.79  171.07
   2  -1 -15  783.69   91.69
  -2   1  14   86.51   20.39
   2   1 -14  100.33   24.20
   2   1 -14   76.99   17.98
  -2   1  14  100.70   25.73
   2  -1 -14   75.68   18.94
  -2  -1  14   88.93   20.11
   2  -1 -14   90.02   25.51
   2  -1 -14   79.38   18.64
  -2   1  13   43.27   12.52
  -2   1  13   48.23   11.02
   2   1 -13   35.82   10.47
   2   1 -13   43.72   11.50
   2   1 -13   51.83   12.31
  -2   1  13   36.59   11.05
  -2   1  13   42.31   13.14
   2  -1 -13   45.06   11.03
  -2  -1  13   50.70   16.93
   2  -1 -13   43.19    7.38
   2  -1 -13   49.57   13.48
  -2  -1  13   42.68   11.45
   2  -1 -13   32.60   11.26
  -2  -1  13   35.66   10.52
  -2   1  12  161.33   42.83
  -2   1  12  236.36   42.55
   2   1 -12  186.59   49.25
   2   1 -12  238.79   54.82
   2   1 -12  191.56   35.80
  -2   1  12  193.88   47.24
  -2   1  12  214.17   55.89
   2   1 -12  159.53   37.00
   2  -1 -12  177.77   28.78
   2  -1 -12  219.75   48.62
   2  -1 -12  216.51   51.26
  -2  -1  12  199.82   45.98
  -2  -1  12  241.67   54.73
  -2  -1  12  169.51   39.78
  -2  -1  12  174.66   23.94
  -2   1  11  689.73   43.34
  -2   1  11  759.68  101.81
   2   1 -11  871.31   52.38
   2   1 -11  680.61   42.78
   2   1 -11  590.15   38.26
  -2   1  11  618.86   39.38
  -2   1  11  808.68   49.15
   2   1 -11  721.66   90.67
   2  -1 -11  647.10   88.35
  -2  -1  11  873.90   52.06
  -2  -1  11  510.01   84.61
  -2  -1  11  724.52   44.79
   2  -1 -11  842.83   50.28
   2  -1 -11  790.20   47.75
   2  -1 -11  591.48   38.04
  -2  -1  11  616.97   39.60
  -2   1  10 1325.63   39.14
  -2   1  10 1625.44   40.97
  -2   1  10 1750.09   46.90
   2   1 -10 1405.13   26.54
   2   1 -10 1909.15   49.71
   2   1 -10 1423.70   41.59
   2   1 -10 1260.81   38.55
   2   1 -10 1498.31   37.03
  -2   1  10 1442.02   41.79
   2  -1 -10 1761.45   45.86
  -2  -1  10 1132.65   31.22
   2  -1 -10 1319.83   36.11
  -2  -1  10 1528.13   42.40
  -2  -1  10 1860.16   47.76
  -2  -1  10 1329.69   39.89
   2  -1 -10 1697.30   44.94
  -2  -1  10 1672.94   30.25
   2  -1 -10 1250.11   38.04
   2   1  -8 4024.24  126.12
  -2   1   8 4818.60  156.18
   2   1  -8 3920.69  131.32
   2   1  -8 4224.72  139.94
   2   1  -8 4482.85  144.88
  -2   1   8 4008.45  132.92
  -2   1   8 4379.75  145.58
   2  -1  -8 5370.06  173.22
  -2  -1   8 4771.05  155.37
  -2  -1   8 3362.82  111.27
   2  -1  -8 4051.03  132.78
   2  -1  -8 3930.41  130.43
  -2  -1   8 3997.68  133.44
   2  -1  -8 5192.71  167.97
   2   1  -7 3727.32  123.75
   2   1  -7 3913.28  122.64
  -2   1   7 4604.95  149.08
  -2   1   7 3868.38  127.51
   2   1  -7 5635.61  181.84
   2   1  -7 4075.33  134.20
   2   1  -7 4252.67  137.32
  -2   1   7 3381.29  105.77
  -2   1   7 4130.69  136.57
  -2  -1   7 5529.34  171.32
   2  -1  -7 5180.05  165.84
  -2  -1   7 5380.15  172.33
  -2  -1   7 3326.86  109.36
  -2  -1   7 4642.63  150.20
  -2  -1   7 3920.52  128.94
   2  -1  -7 5066.18  162.45
   2  -1  -7 3871.82  126.57
   2  -1  -7 3824.64  125.82
  -2   1   6 2876.41   56.46
  -2   1   6 2245.54   39.17
   2   1  -6 2533.24   44.03
  -2   1   6 2415.67   51.65
   2   1  -6 2357.17   50.09
   2   1  -6 2600.67   51.53
  -2   1   6 2293.12   48.76
   2   1  -6 2246.85   48.45
   2  -1  -6 2342.52   48.63
  -2  -1   6 3123.12   61.48
  -2  -1   6 3304.15   54.81
  -2  -1   6 3150.66   59.51
  -2  -1   6 2762.69   53.81
   2  -1  -6 2993.20   56.27
   2  -1  -6 2951.78   55.79
   2  -1  -6 2227.18   47.10
  -2  -1   6 1954.04   42.04
  -2  -1   6 2301.41   49.19
   2  -1  -6 3191.42   62.89
   2   1  -5 2547.38   44.39
   2   1  -5 2062.29   43.59
  -2   1   5 2655.93   52.16
  -2   1   5 2395.14   41.80
   2   1  -5 2495.52   49.15
   2   1  -5 2120.01   44.93
  -2   1   5 2142.69   44.31
  -2   1   5 2139.65   45.66
  -2  -1   5 2696.59   53.46
   2  -1  -5 2681.75   49.40
  -2  -1   5 2858.14   52.78
   2  -1  -5 2811.39   55.20
   2  -1  -5 2731.15   49.98
  -2  -1   5 1821.19   39.34
   2  -1  -5 2069.93   43.27
  -2  -1   5 2114.62   44.29
  -2  -1   5 2470.95   47.25
   2  -1  -5 2200.24   45.59
   2   1  -4 1268.22   30.21
  -2   1   4 1689.86   37.04
   2   1  -4 1276.70   30.74
  -2   1   4 1285.72   30.13
   2   1  -4 1545.21   34.39
  -2   1   4 1261.85   30.76
   2  -1  -4 1358.27   31.94
  -2  -1   4 1521.00   34.50
  -2  -1   4 1504.14   30.95
   2  -1  -4 1577.19   35.59
   2  -1  -4 1257.90   29.59
  -2  -1   4 1262.64   30.12
   2  -1  -4 1650.73   32.20
  -2  -1   4 1173.19   28.71
  -2   1   3  728.76   21.29
  -2   1   3  533.15   16.89
   2   1  -3  663.49   19.94
   2   1  -3  493.46   16.64
   2   1  -3  511.09   16.63
  -2   1   3  492.06   16.71
   2  -1  -3  628.57   14.91
   2  -1  -3  565.21   18.26
  -2  -1   3  693.90   16.64
   2  -1  -3  542.54   19.71
  -2  -1   3  626.10   15.61
  -2  -1   3  516.28   16.73
   2  -1  -3  674.59   15.76
  -2  -1   3  549.90   17.61
  -2   1   123954.33  727.93
   2   1  -121350.36  649.43
  -2   1   116003.50  231.45
   2   1  -113269.17  379.77
  -2   1   114043.63  205.20
   2   1  -115603.22  226.08
  -2  -1   117126.31  247.31
   2  -1  -119411.63  278.48
  -2  -1   114920.78  204.88
  -2  -1   119088.00  261.45
  -2  -1   114893.63  217.22
   2  -1  -115166.25  219.62
   2  -1  -115478.86  223.53
   2   1   071954.98 2173.77
   2   1   054270.87 1643.19
   2   1   051953.34 1576.14
  -2   1   049434.59 1497.30
  -2   1   055250.53 1670.76
  -2  -1   062660.11 1891.80
   2  -1   051548.79 1557.07
   2  -1   055743.85 1683.60
   2  -1   056765.94 1719.62
  -2  -1   050232.83 1520.11
   2   1   123567.07  716.80
  -2   1  -116708.88  548.34
  -2   1  -130059.09  912.06
   2   1   117952.86  600.14
   2   1   118821.74  573.47
  -2   1  -119833.21  604.66
  -2  -1  -116437.20  538.55
  -2  -1  -122941.42  697.71
   2  -1   116635.32  507.10
   2  -1   126174.04  794.88
   2  -1   118954.98  577.20
  -2  -1  -127839.67  845.70
   2  -1   118277.68  630.59
  -2   1  -3  510.77   18.59
   2   1   3  598.15   20.49
   2   1   3  466.61   11.52
   2   1   3  478.01   17.21
   2   1   3  580.80   19.14
  -2   1  -3  528.62   13.54
  -2   1  -3  528.06   17.92
  -2   1  -3  487.51   17.71
  -2  -1  -3  457.04   16.67
   2  -1   3  680.18   15.96
  -2  -1  -3  627.19   19.43
   2  -1   3  433.41   16.00
   2  -1   3  725.40   21.29
   2  -1   3  522.41   18.35
  -2  -1  -3  713.27   22.59
   2  -1   3  676.18   21.94
  -2   1  -4 2565.59   52.92
  -2   1  -4 2780.48   54.31
   2   1   4 2886.21   57.80
  -2   1  -4 2746.59   48.09
   2   1   4 3133.67   60.14
   2   1   4 2377.08   41.38
   2  -1   4 3686.40   65.94
   2  -1   4 3422.04   57.49
  -2  -1  -4 2380.97   49.18
  -2  -1  -4 3115.77   58.01
   2  -1   4 3487.39   63.05
  -2  -1  -4 3498.61   66.67
  -2  -1  -4 2498.38   51.06
   2  -1   4 2637.07   53.46
  -2   1  -5 6427.98  203.61
   2   1   5 5094.82  159.41
  -2   1  -5 5727.89  179.21
   2   1   5 5853.82  187.17
  -2   1  -5 5159.83  166.29
   2   1   5 7003.26  221.41
  -2  -1  -5 7309.57  231.25
   2  -1   5 6900.14  216.49
  -2  -1  -5 6544.74  205.47
  -2  -1  -5 6858.30  214.93
   2  -1   5 7536.12  235.70
   2  -1   5 4632.90  149.64
   2  -1   5 7080.63  220.73
  -2  -1  -5 4965.69  159.94
   2  -1   5 7080.04  224.08
  -2  -1  -5 5197.58  167.05
   2  -1   5 5443.93  174.65
  -2   1  -6 1250.97   47.99
   2   1   6  959.15   35.87
   2   1   6 1067.33   42.98
  -2   1  -6  931.06   38.39
   2   1   6 1404.80   53.25
  -2   1  -6 1050.11   39.46
  -2   1  -6  941.78   39.15
   2  -1   6 1225.76   45.51
  -2  -1  -6 1166.32   43.54
  -2  -1  -6 1323.59   50.95
  -2  -1  -6 1180.18   43.91
   2  -1   6 1352.05   51.59
  -2  -1  -6  917.85   37.91
   2  -1   6 1400.80   50.25
  -2  -1  -6  941.20   38.98
   2  -1   6 1402.50   50.99
   2  -1   6 1002.82   41.05
  -2   1  -7  508.26   26.16
  -2   1  -7  581.29   25.99
   2   1   7  575.85   28.12
  -2   1  -7  705.49   32.11
   2   1   7  773.15   34.52
   2   1   7  512.24   23.07
  -2   1  -7  496.32   25.06
  -2  -1  -7  630.17   27.17
  -2  -1  -7  507.46   25.77
  -2  -1  -7  742.96   33.62
  -2  -1  -7  597.92   26.16
   2  -1   7  758.35   31.66
   2  -1   7  467.02   24.05
   2  -1   7  751.74   33.47
  -2  -1  -7  511.43   26.01
   2  -1   7  560.15   27.95
   2  -1   7  634.74   27.63
  -2   1  -8   39.25    7.47
   2   1   8   43.90    7.97
  -2   1  -8   47.84    8.04
  -2   1  -8   59.50   11.74
  -2   1  -8   41.27   10.49
   2   1   8   59.79    9.88
   2   1   8   47.95   10.64
   2   1   8   46.40    5.54
  -2  -1  -8   57.28   13.66
   2  -1   8   55.73   10.88
   2  -1   8   51.50    7.30
  -2  -1  -8   54.71    8.68
   2  -1   8   36.90    6.96
  -2  -1  -8   55.75   10.32
  -2  -1  -8   45.03    6.70
  -2  -1  -8   39.40   10.06
   2  -1   8   41.59   10.49
   2  -1   8   59.03   11.26
  -2   1  -9  479.14   70.44
  -2   1  -9  599.20   37.91
   2   1   9  432.16   68.09
   2   1   9  436.23   55.70
   2   1   9  634.73   39.99
  -2   1  -9  371.13   62.94
  -2  -1  -9  543.42   98.05
   2  -1   9  454.50   54.51
  -2  -1  -9  576.21   33.76
  -2  -1  -9  376.91   41.21
   2  -1   9  578.28   34.44
   2  -1   9  361.12   57.15
   2  -1   9  622.05   88.25
  -2  -1  -9  402.87   72.65
  -2  -1  -9  386.94   27.64
   2  -1   9  413.21   87.06
  -2   1 -10 1935.22  144.13
  -2   1 -10 1537.93  116.15
   2   1  10 1827.34  137.29
   2   1  10 1728.66  129.06
  -2   1 -10 2453.51  182.17
   2   1  10 2661.89  197.31
  -2  -1 -10 1674.61  126.79
  -2  -1 -10 2118.53  155.24
   2  -1  10 2442.13  178.87
  -2  -1 -10 2528.10  187.14
   2  -1  10 1532.27  116.53
   2  -1  10 1809.60  133.82
  -2  -1 -10 1497.61  111.11
  -2  -1 -10 1578.02  120.81
   2  -1  10 1808.93  136.97
   2   1  11  100.46   17.07
   2   1  11   96.86   19.47
  -2   1 -11  112.37   19.19
  -2   1 -11   79.48   18.08
   2   1  11  149.21   37.46
  -2   1 -11  134.32   35.57
  -2   1 -11  110.56   29.80
  -2   1 -11   90.02   24.73
  -2  -1 -11   90.77   23.74
   2  -1  11   82.56   14.97
  -2  -1 -11  132.49   26.43
  -2  -1 -11   87.24   28.47
   2  -1  11   96.31   27.08
   2   1  12   18.37    5.12
  -2   1 -12   14.62    4.89
   2   1  12   17.00    3.24
  -2   1 -12   18.10    3.77
  -2   1 -12   22.83    6.11
  -2   1 -12   12.99    4.37
  -2  -1 -12   18.96    4.86
   2  -1  12   17.94    3.53
  -2  -1 -12   18.50    5.63
  -2  -1 -12   28.37    4.93
   2   1  13  289.86   65.67
  -2   1 -13  202.96   40.46
   2   1  13  160.27   34.95
  -2   1 -13  113.03   39.01
  -2   1 -13  179.30   56.18
  -2   1 -13  153.47   44.43
   2  -1  13  156.00   31.26
  -2  -1 -13  155.96   44.39
  -2  -1 -13  161.85   37.61
   2   1  14  119.15   29.53
  -2   1 -14   86.61   17.15
  -2   1 -14   81.63   20.96
   2   1  14   73.10   16.55
   2  -1  14   77.92   16.60
  -2  -1 -14   76.83   21.06
  -2  -1 -14   84.97   18.57
   2   1  15   55.21   13.22
  -2   1 -15   69.14   11.60
  -2   1 -15   62.91   15.06
  -2  -1 -15   66.58   14.12
  -2  -1 -15   61.43   15.47
  -2   1 -16  401.66   77.64
  -2   1 -16  434.82   43.92
   2   1  16  374.50   54.15
   2  -1  16  365.84   34.74
  -2  -1 -16  425.86   54.64
  -2   1 -17 1153.84  137.04
   2   1  17  885.58  140.46
  -2  -1 -17 1055.42  155.81
   2  -1  17  905.55  125.75
  -2   1 -18  450.34   61.70
  -2  -1 -18  431.02   74.24
   2  -1  18  381.24   53.54
  -2   1 -19  267.81   53.99
  -2   1 -19  272.77   39.75
   2  -1  19  227.93   34.04
  -2  -1 -19  186.14   30.34
  -2  -1 -19  247.78   42.33
  -2   1 -20  140.08   20.05
   2   1  20  152.42   33.38
  -2  -1 -20  131.46   20.45
   2  -1  20  137.29   37.83
   2  -1  20  129.57   21.99
  -2   1 -21   50.87   12.05
   2   1  21   60.82   16.41
  -2  -1 -21   51.08   12.65
   2  -1  21   59.16   18.40
   2  -1  21   52.98   12.11
   2   1  22    4.58    3.04
  -2   1 -22    5.39    2.24
   2  -1  22    3.95    1.86
   2  -1  22    4.71    3.85
  -2  -1 -22    5.13    2.47
   2   1  23    1.83    2.17
  -2  -1 -23    2.06    2.12
   2  -1  23    1.52    1.41
   2   2 -25   94.58   20.11
  -2   2  25   73.22   21.81
   2  -2 -25   90.54   15.98
  -2  -2  25   83.34   12.75
   2   2 -24    6.96    4.51
   2   2 -24   12.18    4.55
  -2   2  24    7.93    3.61
  -2  -2  24   10.95    4.98
   2  -2 -24   10.24    4.19
   2  -2 -24    7.43    4.57
   2   2 -23    2.83    2.49
   2   2 -23    1.46    1.57
  -2   2  23    2.62    2.18
  -2  -2  23    2.36    1.97
   2  -2 -23    1.83    1.97
   2  -2 -23    3.16    2.38
   2   2 -22   11.50    4.75
  -2   2  22    7.87    3.60
   2   2 -22    7.15    2.47
   2  -2 -22    9.34    3.97
  -2  -2  22    6.87    2.91
   2  -2 -22    8.79    2.54
  -2   2  21    4.69    2.71
   2   2 -21    0.73    2.92
   2  -2 -21    3.65    3.07
  -2  -2  21    3.34    3.34
   2   2 -20   14.61    5.10
  -2   2  20   11.14    3.77
   2  -2 -20   12.58    4.86
  -2  -2  20   12.65    5.21
   2   2 -19  180.42   37.11
  -2   2  19  167.60   31.08
   2   2 -19  148.94   27.93
   2  -2 -19  165.64   32.22
  -2  -2  19  149.39   23.69
   2  -2 -19  147.96   28.26
   2   2 -18  173.42   31.56
  -2   2  18  159.37   27.98
   2   2 -18  137.17   25.61
   2  -2 -18  146.25   31.10
  -2  -2  18  134.48   23.12
   2  -2 -18  142.48   24.37
   2   2 -17  144.58   29.61
  -2   2  17  129.42   29.63
   2  -2 -17  114.97   23.19
  -2  -2  17  109.14   20.00
   2  -2 -17  106.52   18.54
   2   2 -16  285.33   55.04
  -2   2  16  262.82   51.08
   2  -2 -16  254.17   27.45
   2  -2 -16  230.22   51.75
  -2  -2  16  221.78   31.17
  -2   2  15  186.08   46.27
   2   2 -15  200.20   47.17
   2   2 -15  147.21   33.18
  -2  -2  15  150.11   35.43
   2  -2 -15  173.86   34.37
   2  -2 -15  131.31   31.27
   2  -2 -15  160.42   38.18
   2   2 -14  270.11   80.96
   2   2 -14  404.77   85.33
  -2   2  14  385.42   92.18
   2   2 -14  285.76   48.44
   2  -2 -14  323.65   46.19
  -2  -2  14  301.21   63.52
   2  -2 -14  322.13   68.68
  -2  -2  14  279.58   41.85
   2  -2 -14  270.14   52.74
  -2   2  13  214.14   54.12
   2   2 -13  193.22   51.95
  -2   2  13  177.77   55.75
  -2   2  13  256.85   71.38
   2   2 -13  248.88   63.45
   2   2 -13  179.96   40.27
   2  -2 -13  219.32   42.54
   2  -2 -13  189.83   49.56
  -2  -2  13  184.24   39.46
  -2  -2  13  182.08   53.56
   2  -2 -13  248.94   75.92
   2  -2 -13  180.78   43.61
  -2  -2  13  184.53   47.64
  -2   2  12  242.11   47.28
   2   2 -12  170.88   54.15
   2   2 -12  187.05   34.35
   2   2 -12  195.50   41.39
   2   2 -12  263.32   60.50
  -2   2  12  234.36   74.36
  -2   2  12  152.26   57.15
  -2   2  12  172.80   47.75
   2  -2 -12  248.68   67.51
   2  -2 -12  192.25   34.74
  -2  -2  12  286.63   66.13
   2  -2 -12  207.00   49.13
  -2  -2  12  184.96   44.15
  -2  -2  12  189.37   44.52
  -2  -2  12  187.93   31.53
   2  -2 -12  172.35   41.15
   2   2 -11  394.75   35.84
  -2   2  11  471.07   87.95
   2   2 -11  573.86   48.84
   2   2 -11  354.11   66.08
   2   2 -11  415.79   65.79
  -2   2  11  349.08   86.82
  -2   2  11  524.41   45.30
  -2   2  11  398.32   35.16
   2  -2 -11  409.31   65.95
   2  -2 -11  570.84   47.82
  -2  -2  11  356.33   51.63
  -2  -2  11  596.75   49.96
  -2  -2  11  389.11   82.23
  -2  -2  11  380.33   81.08
   2  -2 -11  339.90   70.98
   2  -2 -11  406.53   87.20
  -2   2  10 1222.36   69.23
  -2   2  10 1544.12   83.95
   2   2 -10 1251.25   70.66
   2   2 -10 1372.99   75.01
   2   2 -10 1882.08  101.51
  -2   2  10 1263.75   69.83
   2   2 -10 1214.72   68.16
  -2   2  10 1718.21   93.23
  -2  -2  10 1102.34   61.94
   2  -2 -10 1853.58   98.53
  -2  -2  10 1244.08   69.46
  -2  -2  10 1189.02   66.71
   2  -2 -10 1312.30   72.67
   2  -2 -10 1283.51   71.02
   2  -2 -10 1206.12   67.25
  -2   2   9 3824.61   74.53
   2   2  -9 3200.19   67.01
   2   2  -9 3257.12   69.63
   2   2  -9 3477.79   68.80
  -2   2   9 3341.99   66.76
   2  -2  -9 3356.84   68.72
  -2  -2   9 3267.59   67.55
  -2  -2   9 2803.93   60.08
   2  -2  -9 3128.33   64.12
   2   2  -8 4311.08   78.34
  -2   2   8 4722.96  155.78
   2   2  -8 3958.05  133.82
  -2   2   8 4080.49  134.97
  -2   2   8 3843.73   75.15
   2   2  -8 3887.63  130.86
   2  -2  -8 3748.31  126.21
   2  -2  -8 3996.47  132.36
  -2  -2   8 5552.72  182.62
   2  -2  -8 3828.65  127.33
  -2  -2   8 3970.36  132.97
  -2  -2   8 3385.86  114.76
  -2   2   7 2188.89   78.23
  -2   2   7 1781.03   66.35
   2   2  -7 1810.67   67.04
  -2   2   7 1843.21   65.67
   2   2  -7 1748.46   63.92
   2   2  -7 1959.87   70.79
  -2   2   7 1489.93   47.21
  -2  -2   7 1504.54   56.94
   2  -2  -7 2552.81   89.89
   2  -2  -7 1809.25   66.68
  -2  -2   7 2194.70   76.49
   2  -2  -7 1882.44   66.54
  -2  -2   7 2439.20   86.52
  -2  -2   7 1841.97   66.38
   2  -2  -7 1768.10   63.45
  -2   2   6 2623.99   90.62
  -2   2   6 2031.68   73.11
   2   2  -6 2411.49   75.68
   2   2  -6 2295.80   80.31
  -2   2   6 2128.62   73.23
   2   2  -6 2056.36   73.63
  -2   2   6 2294.19   72.51
   2   2  -6 2053.18   72.02
  -2  -2   6 1727.50   63.03
  -2  -2   6 2626.33   91.13
  -2  -2   6 2054.70   70.86
   2  -2  -6 2773.53   95.49
   2  -2  -6 2238.29   75.84
   2  -2  -6 2113.20   75.15
  -2  -2   6 2102.49   73.17
   2  -2  -6 2017.32   69.90
  -2   2   5  599.99   22.47
   2   2  -5  607.80   22.24
  -2   2   5  536.60   25.47
  -2   2   5  659.37   26.32
  -2   2   5  429.81   19.93
   2   2  -5  426.57   21.90
   2   2  -5  483.27   23.53
   2   2  -5  417.98   20.03
   2   2  -5  602.27   25.00
  -2   2   5  416.75   21.42
  -2  -2   5  521.37   24.98
   2  -2  -5  426.73   21.68
  -2  -2   5  424.33   19.29
   2  -2  -5  536.25   25.74
   2  -2  -5  463.38   20.06
   2  -2  -5  416.61   19.37
  -2  -2   5  439.49   20.73
  -2  -2   5  372.25   19.75
   2   2  -4  308.12   11.90
  -2   2   4  283.19   14.51
   2   2  -4  250.20   13.54
  -2   2   4  338.87   11.87
   2   2  -4  217.81   41.92
  -2   2   4  223.33   10.88
  -2   2   4  197.19   12.21
   2  -2  -4  226.19   12.90
  -2  -2   4  247.70   13.61
   2  -2  -4  254.93   13.60
  -2  -2   4  211.76    9.66
   2  -2  -4  214.79   10.55
  -2  -2   4  227.98   43.24
  -2  -2   4  194.60   45.06
   2  -2  -4  229.16    9.53
  -2   2   3 1223.89   32.19
   2   2  -3 1058.85   29.47
   2   2  -3  879.42   23.25
   2   2  -3  824.30   26.44
  -2   2   3  932.72   23.59
  -2   2   3  822.05   25.27
   2  -2  -3  979.07   28.10
   2  -2  -3  928.52   27.13
  -2  -2   3  856.69   19.73
   2  -2  -3  912.33   23.21
  -2  -2   3  931.14   27.74
  -2  -2   3  891.05   23.40
   2  -2  -3  927.94   19.72
  -2   2   115924.66  235.70
   2   2  -110515.34  163.54
   2   2  -114398.25  215.42
   2   2  -111058.43  163.99
  -2   2   1 9976.74  157.26
   2  -2  -110499.14  162.98
   2  -2  -110866.63  163.28
  -2  -2   111151.79  165.04
   2  -2  -110630.68  161.75
  -2  -2   110358.13  143.42
   2   2   0 5271.43   85.14
  -2   2   0 4699.09   81.10
   2   2   0 4887.58   93.25
  -2   2   0 4592.20   84.27
   2  -2   0 5932.60   98.60
  -2  -2   0 4983.50   85.87
   2  -2   0 6838.92  111.55
   2  -2   0 4630.22   83.78
  -2  -2   0 7271.35  117.12
   2  -2   0 4772.41  100.32
   2  -2   0 5097.26   97.79
   2   2   1 5153.50   84.11
   2   2   1 5577.80   94.82
   2   2   1 4991.09   95.72
  -2   2  -1 4689.91   82.97
  -2   2  -1 4561.24   91.87
  -2  -2  -1 5070.25   86.80
   2  -2   1 6567.11  108.44
   2  -2   1 4422.79   82.13
  -2  -2  -1 7091.17  116.09
   2  -2   1 5049.62   83.20
   2  -2   1 5292.31   86.47
   2   2   2  455.36   18.47
   2   2   2  485.20   19.04
  -2   2  -2  425.06   17.67
  -2   2  -2  438.92    7.47
  -2   2  -2  495.77    8.39
  -2   2  -2  406.25   17.51
   2   2   2  427.64   15.53
  -2  -2  -2  587.65   21.08
   2  -2   2  544.61   20.50
  -2  -2  -2  430.06   16.47
   2  -2   2  519.61   18.03
   2  -2   2  364.57   16.22
   2  -2   2  425.08   15.67
   2  -2   2  444.96   16.13
  -2   2  -3  579.43   26.85
   2   2   3  702.44   30.72
   2   2   3  584.24   18.99
  -2   2  -3  647.98   22.37
  -2   2  -3  655.59   29.04
   2   2   3  716.92   31.06
  -2   2  -3  810.37   27.31
   2   2   3  657.69   21.16
   2   2   3  624.87   26.15
   2  -2   3  808.17   34.25
  -2  -2  -3  883.35   36.54
   2  -2   3  547.53   25.43
  -2  -2  -3  580.01   26.66
  -2  -2  -3  635.82   26.76
   2  -2   3  793.49   31.46
   2  -2   3  621.59   26.40
   2  -2   3  662.48   27.74
   2   2   4  569.18   27.17
  -2   2  -4  668.99   24.46
  -2   2  -4  583.40   27.45
   2   2   4  582.74   20.70
   2   2   4  645.22   29.52
   2   2   4  522.54   23.70
  -2   2  -4  489.39   24.53
  -2   2  -4  528.15   24.27
  -2  -2  -4  689.19   31.18
   2  -2   4  655.17   29.99
   2  -2   4  447.78   22.80
  -2  -2  -4  473.96   23.76
   2  -2   4  647.14   26.98
   2  -2   4  542.59   24.78
  -2  -2  -4  516.67   23.01
   2   2   5  615.57   23.10
  -2   2  -5  504.12   25.59
  -2   2  -5  705.62   26.91
   2   2   5  590.96   28.60
  -2   2  -5  546.41   25.75
   2   2   5  713.91   32.53
  -2   2  -5  654.39   30.38
  -2  -2  -5  751.22   34.00
   2  -2   5  703.53   32.23
   2  -2   5  810.33   32.16
   2  -2   5  673.38   27.82
  -2  -2  -5  551.40   24.15
  -2  -2  -5  501.69   25.45
  -2  -2  -5  553.00   25.49
   2  -2   5  479.10   24.52
   2  -2   5  578.84   26.86
  -2   2  -6  700.78   31.90
  -2   2  -6  872.16   33.42
   2   2   6  941.17   40.61
   2   2   6  760.05   35.02
   2   2   6  774.50   29.33
  -2   2  -6  882.73   38.76
  -2   2  -6  641.23   31.00
  -2  -2  -6  950.29   41.26
  -2  -2  -6  984.53   37.85
   2  -2   6  973.21   37.38
  -2  -2  -6  671.44   27.99
   2  -2   6  607.71   29.76
  -2  -2  -6  658.84   31.51
   2  -2   6  909.77   39.73
   2  -2   6  745.97   33.35
  -2  -2  -6  694.99   31.08
   2  -2   6  834.04   33.01
   2   2   7 1264.09   29.35
   2   2   7 1256.78   38.61
   2   2   7 1224.94   35.41
  -2   2  -7 1426.24   33.67
  -2   2  -7 1065.98   34.85
  -2   2  -7 1147.32   35.11
  -2  -2  -7 1407.46   32.60
  -2  -2  -7 1097.94   28.04
  -2  -2  -7 1598.28   44.37
   2  -2   7 1210.67   36.14
  -2  -2  -7 1095.78   35.46
   2  -2   7 1008.74   33.55
  -2  -2  -7 1124.99   33.85
  -2   2  -8  705.84   43.71
   2   2   8  549.62   34.95
   2   2   8  558.80   90.55
  -2   2  -8  474.69   31.98
   2   2   8  771.19   47.05
  -2   2  -8  696.87   87.31
  -2   2  -8  508.42   33.40
   2   2   8  570.48   33.12
   2  -2   8  564.62   32.61
   2  -2   8  606.06   34.54
   2  -2   8  725.54   44.55
   2  -2   8  457.55   31.26
  -2  -2  -8  483.91   32.68
  -2  -2  -8  577.81   32.98
  -2  -2  -8  522.73   30.31
   2  -2   8  555.45   35.79
  -2  -2  -8  513.27   33.20
  -2  -2  -8  735.92   45.29
   2   2   9  520.36   78.59
   2   2   9  556.21   97.15
   2   2   9  786.32   63.93
  -2   2  -9  752.14   61.31
  -2   2  -9  626.15   74.24
  -2   2  -9  478.82   95.31
  -2   2  -9  487.78  101.97
  -2  -2  -9  486.99   42.36
   2  -2   9  440.73   83.65
   2  -2   9  739.62   60.05
  -2  -2  -9  734.46   59.97
  -2  -2  -9  512.19   43.34
   2  -2   9  514.13   96.58
   2   2  10  291.83   51.51
   2   2  10  303.78   68.85
  -2   2 -10  272.35   62.74
  -2   2 -10  356.41   51.95
   2   2  10  454.16  114.25
  -2   2 -10  449.23   58.62
  -2   2 -10  304.05   62.23
  -2  -2 -10  287.80   70.35
  -2  -2 -10  442.75   92.55
   2  -2  10  419.58   79.80
  -2  -2 -10  290.82   68.71
   2  -2  10  279.67   55.97
   2  -2  10  303.82   70.55
  -2   2 -11   81.28   14.14
   2   2  11   97.40   20.60
   2   2  11   88.94   22.93
  -2   2 -11  104.19   16.66
  -2   2 -11   77.39   19.00
   2  -2  11  125.38   20.92
   2  -2  11   69.57   13.65
  -2  -2 -11   80.94   19.08
  -2  -2 -11  120.29   24.99
   2  -2  11   89.53   21.56
  -2  -2 -11   75.86   16.72
  -2   2 -12  192.26   41.45
  -2   2 -12  171.01   40.04
  -2  -2 -12  244.22   57.45
   2  -2  12  257.94   55.21
   2  -2  12  158.99   34.79
  -2  -2 -12  167.20   42.41
  -2  -2 -12  177.54   44.59
  -2   2 -13   93.97   21.07
  -2   2 -13   86.71   20.11
  -2  -2 -13   83.25   20.81
   2  -2  13  150.99   31.70
  -2  -2 -13  136.93   29.61
  -2  -2 -13   84.91   22.45
   2  -2  13   80.89   17.21
  -2   2 -14  307.14   59.24
  -2   2 -14  323.57   59.18
  -2   2 -14  393.39   81.06
  -2  -2 -14  502.28   58.42
   2  -2  14  285.03   35.91
  -2  -2 -14  308.12   63.33
  -2  -2 -14  306.36   63.98
   2   2  15   58.75   13.13
  -2   2 -15   34.69    9.62
  -2   2 -15   39.10   10.17
  -2  -2 -15   36.92    9.86
   2  -2  15   38.83    8.75
   2   2  16  556.36   93.81
  -2   2 -16  332.22   65.83
  -2  -2 -16  349.52   53.00
   2  -2  16  322.83   41.83
   2   2  17  490.56  111.98
  -2  -2 -17  325.65   81.36
   2  -2  17  336.41   54.94
   2   2  18   23.38    7.11
   2  -2  18   25.08    5.48
  -2  -2 -18   23.60    5.91
   2   2  19  102.64   25.66
  -2  -2 -19   79.91   18.76
   2  -2  19   78.47   21.16
   2  -2  19   10.29    6.27
   2   2  20    9.44    3.56
   2  -2  20   11.79    4.02
  -2  -2 -20    7.33    2.73
   2   2  21   42.36   10.64
   2  -2  21   41.99    9.05
  -2  -2 -21   44.74   11.08
   2  -2  21   46.34   12.96
   2   2  22    7.39    3.13
  -2  -2 -22   11.65    4.66
   2  -2  22   10.32    4.49
   2  -2  22    8.04    3.56
  -2  -2 -23   38.31   10.31
   2   3 -24  135.04   39.95
   2   3 -24  157.79   18.54
  -2   3  24  115.64   35.71
  -2  -3  24  124.56   21.18
   2  -3 -24  131.26   24.87
   2   3 -23   11.06    4.72
   2   3 -23   14.79    5.50
  -2   3  23   12.43    5.39
  -2  -3  23   11.97    5.33
   2  -3 -23   11.12    4.38
   2  -3 -23    8.85    3.64
   2   3 -22   12.62    4.28
  -2   3  22   13.74    4.57
   2   3 -22   13.72    4.44
   2  -3 -22    6.96    3.54
  -2  -3  22   10.17    4.35
   2  -3 -22    9.00    3.85
   2   3 -21   50.89    9.54
  -2   3  21   42.49    7.56
   2   3 -21   45.43    9.73
   2  -3 -21   40.60    8.48
  -2  -3  21   38.45    7.56
   2  -3 -21   38.08    7.51
  -2   3  20   22.83    5.86
   2   3 -20   24.53    7.73
   2  -3 -20   21.97    6.15
  -2  -3  20   19.61    5.91
   2  -3 -20   19.71    6.52
  -2   3  19   58.14   11.22
   2   3 -19   60.65   13.68
   2  -3 -19   51.90   11.20
  -2  -3  19   49.71    9.60
   2   3 -18   51.06   13.94
   2   3 -18   37.20    8.59
  -2   3  18   45.25    9.69
   2  -3 -18   43.11    9.53
  -2  -3  18   33.74    8.49
   2  -3 -18   36.34    9.70
  -2   3  17    5.98    2.60
   2   3 -17    5.45    2.38
   2   3 -17    8.29    4.83
  -2  -3  17    5.32    2.75
   2  -3 -17    6.37    3.02
   2  -3 -17    5.09    3.00
   2  -3 -17    5.54    3.29
  -2   3  16   37.40   11.61
   2   3 -16   38.96    9.39
   2   3 -16   31.91    8.21
   2  -3 -16   27.68    8.37
  -2  -3  16   29.28    7.47
  -2  -3  16   23.21    7.46
   2  -3 -16   39.21    8.94
   2  -3 -16   29.39    7.19
  -2   3  15  204.96   54.45
   2   3 -15  239.16   49.92
   2  -3 -15  157.52   38.06
  -2  -3  15  186.21   33.83
   2  -3 -15  195.32   35.49
  -2  -3  15  150.98   33.11
   2  -3 -15  159.39   33.80
  -2   3  14   14.60    4.72
   2   3 -14   14.02    5.48
   2   3 -14   14.29    3.72
   2  -3 -14   12.34    4.44
  -2  -3  14   13.70    3.20
  -2  -3  14   12.65    3.52
   2  -3 -14   14.02    3.80
   2  -3 -14   13.20    3.83
  -2   3  13   63.50   20.71
   2   3 -13   63.39   14.79
   2   3 -13   49.25    9.60
  -2  -3  13   48.73    8.67
   2  -3 -13   53.24   10.92
  -2  -3  13   45.90   10.46
   2  -3 -13   48.46   11.21
   2  -3 -13   49.35    9.28
   2   3 -12   83.88   19.27
  -2   3  12   60.79   14.53
   2   3 -12   66.28   15.64
  -2   3  12   81.55   20.46
   2   3 -12   58.78    9.61
   2  -3 -12   66.12   12.18
   2  -3 -12   83.93   22.53
  -2  -3  12   61.20   10.45
  -2  -3  12   55.93   10.50
  -2  -3  12   59.16   13.27
   2  -3 -12   56.83    9.72
   2  -3 -12   53.91   11.42
  -2   3  11   47.65   13.15
  -2   3  11   40.45   12.34
   2   3 -11   34.61    8.56
   2   3 -11   39.88   10.03
   2   3 -11   32.09    6.25
  -2   3  11   31.72    7.65
  -2   3  11   36.91    9.88
   2  -3 -11   33.33    8.63
   2  -3 -11   28.10    6.57
  -2  -3  11   25.68    6.31
  -2  -3  11   33.05    6.39
  -2  -3  11   45.11   10.19
   2  -3 -11   31.04    6.25
  -2  -3  11   27.18    6.66
  -2   3  10   32.94   10.17
  -2   3  10   22.81    4.39
   2   3 -10   29.95    6.74
   2   3 -10   22.35    4.02
   2   3 -10   22.00    5.42
  -2   3  10   21.94    3.93
   2  -3 -10   20.49    4.29
   2  -3 -10   32.28    7.90
   2  -3 -10   25.68    6.65
  -2  -3  10   33.53    7.91
  -2  -3  10   19.39    3.84
   2  -3 -10   20.23    4.43
  -2  -3  10   23.28    3.94
  -2  -3  10   20.15    4.79
  -2   3   9  633.46   52.62
   2   3  -9  556.57   76.21
   2   3  -9  529.80   45.22
  -2   3   9  864.17   67.82
   2   3  -9  590.58   49.37
   2   3  -9  802.99   63.84
  -2   3   9  566.62   45.76
   2  -3  -9  549.27   46.72
  -2  -3   9  465.19   93.14
  -2  -3   9  473.86   40.16
   2  -3  -9  781.24   63.46
   2  -3  -9  508.79   95.13
  -2  -3   9  561.17   76.83
   2  -3  -9  467.76   78.48
  -2   3   8  258.23   66.46
   2   3  -8  464.97   30.39
   2   3  -8  348.81   72.51
   2   3  -8  297.20   75.14
  -2   3   8  507.02   31.99
   2   3  -8  336.59   46.58
  -2   3   8  328.72   52.07
  -2   3   8  281.30   64.05
  -2  -3   8  429.96   30.22
  -2  -3   8  320.40   54.86
   2  -3  -8  423.07   78.70
   2  -3  -8  310.69   68.40
  -2  -3   8  336.33   42.09
   2  -3  -8  294.69   53.68
   2  -3  -8  286.00   47.21
  -2  -3   8  282.33   52.65
  -2   3   7   45.50    9.81
   2   3  -7   32.15    9.01
   2   3  -7   35.89    5.33
  -2   3   7   54.69   10.63
  -2   3   7   36.59    4.96
   2   3  -7   38.90    9.08
   2   3  -7   53.94   10.67
  -2   3   7   30.31    7.95
  -2  -3   7   45.48   10.44
   2  -3  -7   36.58    7.73
   2  -3  -7   45.80   10.90
  -2  -3   7   29.44    6.72
   2  -3  -7   37.63    6.50
  -2  -3   7   36.54    5.06
  -2  -3   7   30.93    5.96
   2  -3  -7   30.71    4.41
  -2   3   6 1204.23   29.55
  -2   3   6 1104.14   34.87
  -2  -3   6 1000.44   33.02
  -2  -3   6 1062.40   29.65
   2  -3  -6 1117.10   29.52
   2   3  -5  227.77   10.42
  -2   3   5  290.39   56.65
   2   3  -5  344.88   14.16
   2   3  -5  319.07   16.87
   2   3  -5  232.29   33.19
   2   3  -5  213.38   53.01
   2   3  -5  249.99   17.06
  -2   3   5  326.93   51.87
  -2   3   5  228.28   39.19
  -2   3   5  198.69   32.49
  -2   3   5  202.67   45.05
  -2  -3   5  242.85   17.25
   2  -3  -5  248.09   50.68
   2  -3  -5  224.54   50.69
   2  -3  -5  226.22   37.13
  -2  -3   5  240.72   30.87
  -2  -3   5  192.12   44.06
   2  -3  -5  209.42   35.59
  -2  -3   5  226.13   38.06
  -2   3   4  343.88   16.38
   2   3  -4  411.37   17.59
  -2   3   4  518.55   26.27
  -2   3   4  580.66   23.68
   2   3  -4  376.57   21.33
   2   3  -4  547.15   23.34
   2   3  -4  460.64   24.43
   2   3  -4  407.75   18.95
  -2   3   4  342.63   20.46
  -2   3   4  401.28   17.88
   2  -3  -4  377.21   17.17
   2  -3  -4  405.76   22.36
   2  -3  -4  432.07   23.62
  -2  -3   4  353.95   17.02
  -2  -3   4  438.60   57.48
  -2  -3   4  425.55   23.06
   2  -3  -4  399.97   17.84
  -2  -3   4  341.62   20.15
  -2   3   3 1064.39   43.46
   2   3  -3  810.93   31.16
  -2   3   3  702.70   32.81
  -2   3   3 1162.42   40.37
   2   3  -3  928.15   39.42
   2   3  -3 1090.92   38.93
   2   3  -3  734.64   33.75
  -2   3   3  809.22   30.14
   2   3  -3  798.19   30.61
   2  -3  -3  725.87   26.96
   2  -3  -3  792.03   34.80
   2  -3  -3  829.16   36.31
  -2  -3   3  830.93   36.30
   2  -3  -3  796.92   29.75
  -2  -3   3  814.03   31.06
  -2  -3   3  669.62   30.99
  -2  -3   3  692.29   26.69
   2   3  -2  621.76   23.42
   2   3  -2  466.99   21.20
  -2   3   2  638.89   29.44
   2   3  -2  572.71   27.59
   2   3  -2  420.12   26.55
  -2   3   2  406.90   22.48
   2   3  -2  462.98   19.62
  -2  -3   2  461.20   24.36
   2  -3  -2  636.31   27.48
   2  -3  -2  454.34   17.48
   2  -3  -2  463.62   24.43
  -2  -3   2  483.32   20.24
   2  -3  -2  462.30   23.49
   2  -3  -2  469.93   19.35
   2  -3  -2  472.70   19.43
   2   3  -1 1365.05   47.07
   2   3  -1 1243.20   49.52
  -2   3   1 1960.27   70.11
  -2   3   1 1842.70   58.66
  -2   3   1 1169.62   48.78
   2   3  -1 1779.42   57.56
   2   3  -1 1776.60   64.83
   2  -3  -1 1744.24   62.48
  -2  -3   1 1240.16   51.77
  -2  -3   1 1969.79   68.56
   2  -3  -1 1270.08   49.93
  -2  -3   1 1337.60   43.91
   2  -3  -1 1501.74   48.10
  -2  -3   1 1165.42   46.19
   2  -3  -1 1266.46   49.31
   2  -3  -1 1414.47   48.53
   2  -3  -1 1376.34   52.41
  -2   3   0 5376.45  173.26
  -2   3   0 4608.60  143.97
   2   3   0 4767.88  155.41
   2   3   0 3556.22  113.45
   2   3   0 3424.36  118.81
  -2   3   0 3248.03  111.29
  -2   3   0 3089.23  104.30
   2   3   0 4260.33  133.00
  -2  -3   0 3322.64  113.08
  -2  -3   0 4850.62  156.77
   2  -3   0 3661.35  121.36
   2  -3   0 3154.19  109.72
  -2  -3   0 4172.77  128.02
  -2  -3   0 3073.32  104.10
   2  -3   0 3469.85  110.69
   2  -3   0 4495.32  147.01
   2  -3   0 3420.99  110.17
  -2   3  -1 4586.63  150.48
  -2   3  -1 7991.28  251.44
  -2   3  -1 6056.08  186.72
  -2   3  -1 6659.69  212.10
   2   3   1 5999.46  200.84
   2   3   1 5199.63  171.06
   2   3   1 5123.43  160.72
   2   3   1 7245.56  230.02
  -2   3  -1 4986.79  163.37
  -2  -3  -1 6974.51  222.28
   2  -3   1 5406.42  173.62
   2  -3   1 4513.21  151.30
  -2  -3  -1 4870.10  159.84
   2  -3   1 6243.14  200.75
  -2  -3  -1 4517.07  147.42
   2  -3   1 5178.62  163.02
   2  -3   1 5227.43  164.61
   2   3   2  370.66   64.17
  -2   3  -2  455.46   22.12
   2   3   2  279.81   17.41
  -2   3  -2  293.77   10.95
  -2   3  -2  379.81   14.13
  -2   3  -2  298.37   94.77
   2   3   2  272.37   19.24
   2   3   2  265.82   13.61
  -2   3  -2  234.37   15.83
   2  -3   2  263.67   54.25
  -2  -3  -2  241.07   43.47
  -2  -3  -2  355.22   20.15
   2  -3   2  237.38   67.10
  -2  -3  -2  241.39   59.83
   2  -3   2  268.29   14.12
   2  -3   2  331.03   19.61
   2  -3   2  288.78   47.56
  -2   3  -3 2135.75   77.88
   2   3   3 2202.83   74.21
   2   3   3 2182.51   79.02
  -2   3  -3 2055.83   65.24
  -2   3  -3 1876.14   70.11
   2   3   3 2074.85   70.45
   2   3   3 1942.49   60.51
   2  -3   3 2160.33   74.51
   2  -3   3 2597.97   92.22
  -2  -3  -3 1797.60   64.42
   2  -3   3 1796.02   67.29
  -2  -3  -3 1915.32   71.33
  -2  -3  -3 2837.18   99.15
   2  -3   3 2091.95   71.74
   2  -3   3 2207.28   75.33
  -2   3  -4 1897.07   48.65
  -2   3  -4 2370.62   55.16
   2   3   4 2270.82   53.91
  -2   3  -4 2094.24   34.88
   2   3   4 2618.46   58.90
  -2   3  -4 3026.58   47.10
   2   3   4 2637.65   39.05
   2   3   4 2141.28   43.31
   2   3   4 2239.63   44.58
   2   3   4 1918.13   29.83
  -2  -3  -4 2873.69   62.50
  -2  -3  -4 1801.35   40.24
   2  -3   4 2128.19   44.74
   2  -3   4 2178.64   44.34
   2  -3   4 2214.67   45.98
   2  -3   4 2616.48   59.73
   2   3   5 1400.31   41.58
  -2   3  -5 1254.68   38.94
   2   3   5 1133.34   36.81
  -2   3  -5  958.31   33.41
   2   3   5 1061.50   29.15
  -2   3  -5 1487.54   29.91
   2   3   5 1231.32   39.36
  -2  -3  -5  990.20   34.14
  -2  -3  -5 1448.49   42.43
   2  -3   5 1090.05   28.15
  -2  -3  -5  903.80   26.22
   2  -3   5  908.77   32.35
   2  -3   5 1040.34   30.21
   2  -3   5 1106.71   31.37
   2  -3   5 1323.50   40.40
  -2   3  -6  688.63   43.13
   2   3   6 1019.49   59.32
   2   3   6  807.77   49.01
  -2   3  -6  758.53   94.55
  -2   3  -6 1052.95   55.28
   2   3   6  812.28  100.38
  -2   3  -6  943.43   55.62
   2   3   6  761.10   43.50
   2  -3   6  777.49   42.58
   2  -3   6 1085.50   57.41
  -2  -3  -6  715.03   44.59
   2  -3   6  658.57   41.46
  -2  -3  -6 1020.69   59.50
  -2  -3  -6  643.81   36.65
   2  -3   6  775.83  105.59
   2  -3   6  948.45   55.91
  -2   3  -7  265.20   75.48
   2   3   7  236.77   49.00
  -2   3  -7  226.42   28.53
   2   3   7  309.65   72.72
  -2   3  -7  288.52   25.06
   2   3   7  208.36   41.00
  -2   3  -7  199.74   51.78
   2   3   7  244.79   32.08
   2  -3   7  182.31   43.30
   2  -3   7  266.52   60.38
  -2  -3  -7  197.02   50.51
   2  -3   7  227.09   35.16
  -2  -3  -7  289.29   58.80
   2   3   8  708.35   58.69
  -2   3  -8  603.11   50.97
  -2   3  -8  650.81   93.89
   2   3   8  969.02   77.53
   2   3   8  657.00   52.97
  -2   3  -8  918.34   73.86
   2  -3   8  576.26  104.72
  -2  -3  -8  930.94   74.80
   2  -3   8  889.74   71.72
   2  -3   8  662.63   97.17
  -2  -3  -8  597.57   50.81
   2   3   9 1213.93  149.79
   2   3   9 1686.98  205.91
  -2   3  -9 1029.02  127.64
  -2   3  -9 1564.42  191.41
   2   3   9 1104.59  135.35
  -2   3  -9 1043.40  166.45
  -2  -3  -9 1459.96  179.03
  -2  -3  -9  915.62  114.34
   2  -3   9 1378.82  169.16
   2  -3   9  883.36  110.46
  -2  -3  -9  833.41  103.13
   2  -3   9 1016.11  178.82
  -2   3 -10  395.92   76.24
   2   3  10  391.48   92.30
  -2  -3 -10  542.81  134.31
   2  -3  10  544.95  125.41
  -2  -3 -10  353.81   88.45
  -2  -3 -10  339.93   91.25
   2  -3  10  388.36   82.97
   2  -3  10  321.95   76.38
  -2   3 -11  291.00   46.74
  -2  -3 -11  395.89   74.31
   2  -3  11  374.04   74.93
   2  -3  11  240.32   48.76
  -2  -3 -11  290.49   54.22
  -2  -3 -11  244.32   51.08
  -2   3 -12  385.24   63.53
  -2  -3 -12  535.06  106.44
   2  -3  12  556.61   93.38
   2  -3  12  335.55   54.25
  -2  -3 -12  384.05   69.21
  -2  -3 -12  349.89   74.49
  -2  -3 -13    0.61    2.34
  -2  -3 -13    0.91    2.73
   2  -3  13    3.00    3.10
   2  -3  13   -0.51    5.14
  -2  -3 -13    1.19    2.75
   2   3  14   81.59   13.31
  -2  -3 -14  125.70   23.09
   2  -3  14  131.08   17.23
  -2  -3 -14   81.05   17.43
  -2   3 -15  170.95   31.40
   2   3  15  130.13   25.04
  -2  -3 -15  200.64   32.59
  -2  -3 -15  126.32   22.72
   2   3  16   76.72   17.88
  -2   3 -16   82.40   23.50
  -2  -3 -16   76.53   16.96
   2  -3  16   17.32   11.36
  -2  -3 -16  112.23   26.04
   2   3  17   72.72   14.57
   2   3  17   41.20    8.45
   2  -3  17   40.06    7.78
  -2  -3 -17   43.09   10.48
   2  -3  17   41.71    9.65
   2   3  18   30.60    8.71
  -2  -3 -18   24.62    6.71
   2  -3  18   20.05    5.68
   2  -3  18   26.61    7.77
  -2  -3 -19   34.96    6.95
   2  -3  19   30.92    7.03
   2  -3  19   40.05    9.27
   2   3  20    6.09    2.64
  -2  -3 -20    7.20    3.07
   2  -3  20    9.49    3.28
   2  -3  20    5.44    3.55
   2   3  21   18.23    8.20
  -2  -3 -21   27.14    5.38
   2  -3  21   25.56    5.91
   2  -3  21   24.03    4.78
  -2  -3 -22   10.39    6.23
   2  -3  22   10.20    3.96
   2   4 -23    0.33    1.88
   2  -4 -23    1.03    1.59
  -2  -4  23    1.17    2.26
   2   4 -22    8.91    4.01
   2   4 -22    9.47    5.29
  -2   4  22   11.89    4.40
  -2  -4  22   12.04    5.63
   2  -4 -22    8.66    3.83
   2   4 -21    1.95    1.57
   2   4 -21    3.86    3.15
  -2   4  21    1.35    2.11
  -2  -4  21    3.56    2.49
   2  -4 -21    2.11    1.97
  -2   4  20   38.28    7.78
   2   4 -20   30.40    8.64
   2   4 -20   38.48    7.87
  -2  -4  20   31.13    6.15
   2  -4 -20   42.88    8.27
   2  -4 -20   31.36    7.16
  -2   4  19   11.40    4.06
   2   4 -19    6.67    3.74
   2   4 -19   13.26    3.79
  -2  -4  19    5.26    3.22
   2  -4 -19   11.28    3.17
   2  -4 -19    8.84    2.78
   2   4 -18  236.78   46.08
  -2   4  18  195.38   48.13
   2  -4 -18  224.25   41.86
   2  -4 -18  160.58   28.97
  -2  -4  18  156.06   28.30
   2   4 -17   13.22    5.04
  -2   4  17    9.80    3.35
   2  -4 -17   10.86    3.91
   2  -4 -17    6.23    2.70
  -2  -4  17    8.67    3.54
  -2  -4  17    9.99    3.08
   2   4 -16   32.81    6.86
   2   4 -16   43.39   10.62
  -2   4  16   39.89    9.49
   2  -4 -16   33.94    7.15
  -2  -4  16   28.13    6.78
  -2  -4  16   35.56    7.71
   2  -4 -16   29.66    6.64
   2   4 -15    3.69    1.54
   2   4 -15    2.87    3.24
  -2   4  15    4.90    3.50
   2  -4 -15    4.72    3.32
  -2  -4  15    3.21    2.50
  -2  -4  15    3.75    2.64
   2  -4 -15    1.26    1.59
   2   4 -14   34.35    8.57
  -2   4  14   38.11    8.37
   2   4 -14   31.37    6.29
  -2  -4  14   28.48    6.83
   2  -4 -14   27.78    6.35
   2  -4 -14   24.53    6.37
  -2  -4  14   21.99    5.42
  -2   4  13  472.64  127.31
   2   4 -13  537.81   80.58
   2   4 -13  331.14   68.90
   2  -4 -13  292.50   55.02
  -2  -4  13  395.01   54.63
  -2  -4  13  296.93   43.78
   2  -4 -13  438.10   66.62
   2   4 -12  401.76   96.05
   2   4 -12  640.83  125.04
  -2   4  12  663.18   79.06
   2  -4 -12  535.26  100.19
  -2  -4  12  356.96   57.72
  -2  -4  12  469.70   83.92
   2  -4 -12  401.64   77.02
   2   4 -11  476.76   92.05
  -2   4  11  482.70   59.03
   2  -4 -11  368.66   71.73
  -2  -4  11  326.46   60.81
  -2  -4  11  280.47   45.25
   2  -4 -11  328.14   59.08
  -2  -4  11  239.42   61.57
   2   4 -10 1254.00  208.67
  -2   4  10 1298.96  214.87
   2   4 -10  816.83  136.01
   2   4 -10 1220.80  202.35
   2  -4 -10  832.26  192.85
   2  -4 -10  747.06  163.07
  -2  -4  10  756.51  165.58
  -2  -4  10  671.71  133.06
  -2  -4  10  781.48  130.38
   2  -4 -10 1099.18  217.69
  -2   4   9  180.44   55.22
   2   4  -9  194.19   51.30
   2   4  -9  110.23   29.03
   2  -4  -9  143.73   29.65
   2  -4  -9  121.96   23.02
  -2  -4   9  126.23   26.95
   2  -4  -9  197.80   34.95
  -2  -4   9  195.13   52.19
  -2  -4   9  104.83   33.10
  -2  -4   9  117.00   22.94
  -2   4   8  247.87   76.45
  -2   4   8  263.19   66.56
   2   4  -8  156.57   49.72
   2   4  -8  230.28   61.59
   2   4  -8  278.13   71.44
   2  -4  -8  220.13   49.95
  -2  -4   8  265.41   73.36
  -2  -4   8  186.54   41.95
  -2  -4   8  186.46   32.82
   2  -4  -8  254.34   49.07
  -2  -4   8  148.35   48.89
   2  -4  -8  179.44   34.05
  -2   4   7   54.07   17.62
  -2   4   7   55.00   15.56
   2   4  -7   42.44   10.37
   2   4  -7   29.74   11.50
   2   4  -7   52.91   12.56
  -2   4   7   35.81   10.19
   2  -4  -7   39.47   10.36
  -2  -4   7   53.11   13.15
  -2  -4   7   37.14    5.52
  -2  -4   7   37.74    7.95
   2  -4  -7   51.87   10.38
   2  -4  -7   36.66    5.91
  -2   4   6  351.32   29.91
  -2   4   6  287.09   60.71
   2   4  -6  245.41   60.26
  -2   4   6  193.25   45.93
   2   4  -6  290.79   70.10
   2  -4  -6  223.95   54.72
   2  -4  -6  195.58   33.43
  -2  -4   6  251.87   63.09
  -2  -4   6  198.88   27.63
  -2  -4   6  196.51   42.14
   2  -4  -6  279.09   46.65
  -2   4   5 1097.59   59.29
  -2   4   5  958.93   56.76
  -2   4   5  656.54   41.62
   2   4  -5  854.30   51.71
   2   4  -5  679.57   42.90
   2   4  -5 1023.31   56.20
   2  -4  -5  708.34   44.23
   2  -4  -5  648.25   37.22
  -2  -4   5  613.77   89.36
  -2  -4   5  799.33   48.96
  -2  -4   5  632.30   40.68
   2   4  -4 1096.98   65.25
  -2   4   4  666.84   37.83
  -2   4   4  983.79   57.47
  -2   4   4 1078.65   57.69
   2   4  -4  690.40   43.61
  -2   4   4  659.24   41.45
   2   4  -4  839.16   50.39
   2   4  -4  986.64   53.67
  -2  -4   4  614.00   39.41
   2  -4  -4  733.19   44.95
  -2  -4   4  782.29   47.90
   2  -4  -4  834.28   50.17
   2  -4  -4 1038.28   55.88
   2  -4  -4  671.56   37.53
  -2  -4   4  622.37   35.78
  -2   4   3   85.43   30.31
  -2   4   3  104.51   24.67
   2   4  -3   78.80   13.81
   2   4  -3   95.64   25.52
   2   4  -3   91.04   25.24
   2   4  -3   74.93   18.43
  -2   4   3   76.89   13.53
  -2   4   3   68.80   17.36
  -2  -4   3  123.40   21.85
  -2  -4   3   78.34   21.83
   2  -4  -3   71.42   18.70
   2  -4  -3  117.48   20.55
  -2  -4   3   74.82   18.19
   2  -4  -3   86.23   22.50
  -2  -4   3   67.60   14.32
   2  -4  -3   83.64   17.98
  -2   4   2 1722.41   92.10
  -2   4   2 1109.83   60.82
   2   4  -2 1500.80   81.90
   2   4  -2 1285.80   68.30
  -2   4   2 1130.56   64.24
   2   4  -2 1129.21   64.04
   2   4  -2 1589.09   81.80
  -2  -4   2 1789.31   92.61
  -2  -4   2 1041.94   59.59
   2  -4  -2 1609.58   84.86
   2  -4  -2 1241.59   69.75
  -2  -4   2 1154.65   59.89
  -2  -4   2 1249.10   70.18
   2  -4  -2 1251.28   69.49
  -2   4   1   64.60   16.15
   2   4  -1   61.68   10.46
  -2   4   1   43.97   12.75
   2   4  -1   48.14    8.65
  -2   4   1   47.01   10.46
   2   4  -1   46.59   15.99
   2   4  -1   43.06   13.99
   2  -4  -1   52.16    9.55
   2  -4  -1   64.08   12.08
  -2  -4   1   74.53   12.74
   2  -4  -1   48.10   11.77
  -2  -4   1   39.39    7.93
  -2  -4   1   52.29    9.77
  -2   4   0 3544.40  178.80
   2   4   0 2336.44  122.69
  -2   4   0 2162.30  114.06
   2   4   0 2321.36  119.63
   2   4   0 3078.43  157.07
  -2  -4   0 3177.10  160.87
  -2  -4   0 2158.35  114.55
  -2  -4   0 1888.18   99.83
   2  -4   0 2868.42  146.97
   2  -4   0 2121.68  112.42
   2  -4   0 2227.91  115.55
   2   4   1  227.66   52.88
  -2   4  -1  204.85   58.76
  -2   4  -1  354.75   24.32
   2   4   1  327.69   55.31
  -2  -4  -1  192.11   59.75
   2  -4   1  258.46   54.57
   2  -4   1  222.86   36.79
  -2  -4  -1  186.11   34.11
   2  -4   1  210.12   48.87
  -2  -4  -1  281.06   58.20
   2   4   2   92.34   22.03
  -2   4  -2  119.10   29.06
  -2   4  -2   83.43   20.49
  -2   4  -2   72.92   19.42
   2   4   2  122.01   17.58
  -2  -4  -2  118.40   24.86
   2  -4   2   99.73   22.26
  -2  -4  -2   69.07   18.80
  -2  -4  -2   69.90   11.39
   2  -4   2   76.61   17.98
   2  -4   2   89.91   13.60
  -2   4  -3  134.19   45.11
   2   4   3  105.13   22.08
   2   4   3  142.64   20.75
  -2   4  -3  106.36   29.84
   2   4   3  112.13   26.81
  -2   4  -3   84.76   26.35
  -2  -4  -3  142.02   29.76
  -2  -4  -3   93.11   24.29
   2  -4   3  128.86   29.68
  -2  -4  -3   96.22   15.65
   2  -4   3   89.86   20.16
   2  -4   3   99.48   15.04
  -2   4  -4  529.52   42.33
   2   4   4  291.19   69.68
  -2   4  -4  274.48   26.81
  -2   4  -4  341.14   31.80
   2   4   4  380.80   34.75
   2   4   4  477.67   39.29
  -2  -4  -4  384.33   88.39
   2  -4   4  352.97   32.64
  -2  -4  -4  268.94   62.23
  -2  -4  -4  255.26   29.45
   2  -4   4  254.24   68.52
   2  -4   4  249.39   53.67
  -2   4  -5  887.37   71.61
   2   4   5  772.16   63.16
   2   4   5  982.53   78.40
  -2   4  -5  661.09   55.35
  -2  -4  -5  681.34   56.75
   2  -4   5  896.84   72.23
  -2  -4  -5  600.75   47.67
   2  -4   5  637.45   53.66
  -2  -4  -5  988.23   78.62
   2   4   6  418.58  101.57
   2   4   6  328.60   85.40
  -2   4  -6  418.21   55.28
  -2   4  -6  302.44   41.29
  -2  -4  -6  417.03   97.62
  -2  -4  -6  287.06   69.89
   2  -4   6  398.46   95.87
   2  -4   6  278.48   65.73
  -2  -4  -7  781.88   98.59
  -2  -4  -7  524.52  122.80
   2  -4   7  727.33   92.22
   2  -4   7  510.81   66.39
  -2  -4  -8  267.71   80.12
  -2  -4  -8  179.91   51.69
   2  -4   8  252.28   68.11
   2  -4   8  174.91   45.68
   2  -4   8  155.52   51.48
   2  -4   8  145.21   53.69
  -2  -4  -9  164.41   44.53
  -2  -4  -9  113.12   28.69
   2  -4   9  159.53   40.30
   2  -4   9  103.22   27.77
   2  -4   9   97.74   30.04
   2  -4   9   87.56   33.00
  -2  -4 -10   23.56    7.01
  -2  -4 -10   12.32    4.17
   2  -4  10   14.51    5.73
   2  -4  10   14.08    4.67
   2  -4  10   13.14    4.46
  -2  -4 -11  250.80   56.87
  -2  -4 -11  148.15   36.60
   2  -4  11  236.58   51.15
   2  -4  11  145.47   31.75
   2  -4  11  134.82   35.36
  -2  -4 -12   97.40   19.65
  -2  -4 -12   54.27   12.94
   2  -4  12   92.71   20.40
   2  -4  12   58.35   12.66
   2  -4  12   50.98   12.75
  -2  -4 -13    9.43    4.12
  -2  -4 -13    4.97    2.24
   2  -4  13   11.17    4.27
   2  -4  13    4.98    4.48
   2  -4  13    3.60    1.78
  -2  -4 -14   48.35   11.31
  -2  -4 -14   30.12    7.26
   2  -4  14   41.55   10.49
   2  -4  14   25.63    7.12
   2  -4  14   24.41    6.97
  -2  -4 -15   49.81   11.88
  -2  -4 -15   29.22    8.14
   2  -4  15   47.93   10.68
   2  -4  15   26.16    6.22
   2  -4  15   25.36    7.39
  -2   4 -16    9.53    5.80
  -2  -4 -16    9.29    4.92
  -2  -4 -16   13.73    5.15
   2  -4  16    6.29    4.32
   2  -4  16    5.00    2.63
   2   4  17  215.49   53.03
  -2   4 -17  161.04   40.36
  -2  -4 -17  111.31   27.53
   2  -4  17  104.53   26.04
   2  -4  17   98.23   27.93
   2   4  18   43.86   10.68
  -2   4 -18   27.28    6.77
  -2  -4 -18   22.08    6.15
   2  -4  18   20.02    5.89
   2   4  19   55.32   15.67
  -2  -4 -19   34.90    9.09
   2  -4  19   33.83    8.75
  -2  -4 -20   13.39    5.75
   2  -4  20   12.49    5.21
   2  -4  20   11.32    4.42
  -2  -4 -21    0.30    1.83
   2  -4  21    1.70    1.71
  -2  -4 -22   -3.67    4.75
  -2  -5  22   10.08    3.88
  -2   5  21    4.48    2.18
   2   5 -21    5.50    2.79
   2  -5 -21    4.55    2.07
  -2  -5  21    3.96    2.18
   2  -5 -21    4.96    2.40
   2   5 -20    2.56    2.60
  -2   5  20    0.91    1.75
   2  -5 -20    2.30    1.73
   2  -5 -20    1.96    1.63
  -2  -5  20    1.23    1.69
   2   5 -19   36.69    9.65
  -2   5  19   32.16    8.22
   2  -5 -19   37.48   10.03
  -2  -5  19   28.33    7.72
  -2  -5  19   27.02    7.54
   2  -5 -19   14.99    6.49
   2   5 -18    3.01    2.96
  -2   5  18    3.88    2.01
   2  -5 -18    5.72    2.96
   2  -5 -18    4.65    2.47
   2   5 -17  194.89   43.11
  -2   5  17  161.81   40.64
   2  -5 -17  205.32   45.91
  -2  -5  17  172.42   36.56
  -2  -5  17  115.27   24.90
   2  -5 -17  129.76   27.13
   2   5 -16   37.49    9.20
  -2   5  16   32.78    8.38
   2  -5 -16   34.10    8.24
  -2  -5  16   36.22    7.09
  -2  -5  16   23.28    6.11
   2  -5 -16   25.03    4.50
   2   5 -15   10.17    3.82
  -2   5  15    9.78    3.04
   2  -5 -15   12.32    3.64
  -2  -5  15   10.16    3.61
  -2  -5  15    8.68    2.93
   2  -5 -15    5.05    2.02
  -2   5  14   77.31   20.40
   2   5 -14   86.26   19.94
   2  -5 -14   48.31    8.71
  -2  -5  14   70.02   14.25
   2  -5 -14   79.80   15.77
  -2   5  13   93.17   17.80
   2   5 -13   99.87   20.78
   2  -5 -13   58.58   11.67
  -2  -5  13   75.36   15.19
   2  -5 -13   80.85   17.23
   2   5 -12   48.71   13.03
  -2   5  12   43.75   11.74
   2  -5 -12   44.36   12.06
   2  -5 -12   27.02    8.33
  -2  -5  12   31.41    7.50
  -2  -5  12   29.73   10.53
   2   5 -11  185.70   40.46
  -2   5  11  169.37   63.99
   2  -5 -11  159.19   35.31
   2  -5 -11  104.97   23.32
  -2  -5  11  113.48   21.67
  -2  -5  11  135.85   31.04
   2   5 -10  216.87   47.72
   2  -5 -10  180.05   38.12
  -2  -5  10  152.73   34.77
   2  -5 -10  220.15   42.28
  -2  -5  10  120.15   22.17
   2  -5  -9  686.76  136.24
  -2  -5   9  943.90  109.39
  -2  -5   9  594.17  124.05
  -2  -5   9  496.54   79.06
   2  -5  -9  893.20  138.75
   2   5  -8  408.04   49.45
   2  -5  -8  308.35   60.27
  -2  -5   8  266.15   53.01
   2  -5  -8  394.90   60.03
  -2  -5   8  220.01   49.57
  -2  -5   8  388.27   92.91
   2   5  -7    2.59    1.67
   2  -5  -7    2.33    2.88
  -2  -5   7    1.19    2.19
  -2  -5   7    1.07    2.20
   2  -5  -7    2.35    4.28
   2  -5  -6  300.23   73.29
  -2  -5   6  351.09  103.40
  -2  -5   6  263.92   64.63
   2  -5  -6  353.98   73.96
   2  -5  -5  348.29   82.16
  -2  -5   5  365.72   97.41
  -2  -5   5  284.68   70.39
   2  -5  -5  387.99   78.79
  -2   5   4   50.99   15.91
  -2   5   4   39.18   11.90
   2   5  -4   44.83   14.39
  -2  -5   4   36.41    8.03
  -2  -5   4   42.09   12.03
   2  -5  -4   40.31    7.48
   2  -5  -4   40.97   12.40
  -2   5   3    1.96    4.61
  -2   5   3    0.31    1.84
   2   5  -3    0.92    3.35
  -2   5   3   -0.03    5.44
   2   5  -3    0.84    3.47
  -2  -5   3    1.69    4.66
   2  -5  -3   -0.63    4.23
   2  -5  -3    1.44    3.86
   2  -5  -3    1.80    1.77
  -2   5   2  237.01   63.76
  -2   5   2  134.82   37.88
  -2   5   2  142.83   38.05
   2   5  -2  168.59   52.81
   2   5  -2  207.49   60.29
   2  -5  -2  211.71   43.83
  -2  -5   2  179.74   43.89
  -2  -5   2  145.06   31.30
   2  -5  -2  186.75   40.98
   2  -5  -2  168.13   36.02
  -2   5   1  513.10   65.24
  -2   5   1  822.86  102.32
  -2   5   1  566.35   72.59
   2   5  -1  614.98   76.85
   2   5  -1  619.66   79.03
   2   5  -1  657.10   82.94
  -2  -5   1  529.95  126.67
   2  -5  -1  705.56  136.64
  -2  -5   1  677.95  130.01
  -2  -5   1  436.86   86.59
   2  -5  -1  480.13  102.13
   2  -5  -1  554.60  107.20
   2   5   0  256.24   78.85
   2   5   0  248.47   54.07
  -2   5   0  345.81   88.83
  -2   5   0  255.33   73.79
   2   5   0  325.79   74.32
   2  -5   0  242.51   43.32
  -2  -5   0  332.56   62.20
  -2  -5   0  195.54   39.83
   2  -5   0  286.17   68.23
  -2  -5   0  245.30   54.49
   2  -5   0  245.31   49.09
   2   5   1  139.97   35.31
  -2   5  -1  241.78   66.61
  -2   5  -1  189.42   59.56
   2   5   1  183.38   64.55
   2   5   1  228.21   52.77
   2  -5   1  168.00   30.16
  -2  -5  -1  187.97   49.97
  -2  -5  -1  136.39   29.58
   2  -5   1  221.62   51.13
   2  -5   1  177.19   37.57
  -2  -5  -1  236.97   51.20
  -2   5  -2  653.06   81.38
  -2   5  -2  491.59   64.12
   2   5   2  513.19   66.58
   2   5   2  596.93   75.35
  -2  -5  -2  536.91  109.31
   2  -5   2  459.26  112.10
  -2  -5  -2  336.27   57.97
  -2  -5  -2  370.79   90.73
   2  -5   2  383.38   82.72
   2  -5   2  321.67   71.19
   2   5   3    7.68    3.51
  -2  -5  -3    7.39    2.96
  -2  -5  -3   11.58    3.94
   2  -5   3   10.38    3.37
  -2  -5  -3    8.58    2.16
   2  -5   3    6.11    2.37
  -2  -5  -4   77.94   18.28
  -2  -5  -4   53.86   15.78
   2  -5   4   74.22   17.03
   2  -5   4   55.07   12.50
  -2  -5  -5  131.33   30.41
  -2  -5  -5   88.48   21.51
   2  -5   5  122.17   32.12
   2  -5   5   91.61   19.89
  -2  -5  -6  115.99   29.48
  -2  -5  -6   77.14   20.18
   2  -5   6  109.40   34.08
   2  -5   6   76.98   19.04
  -2  -5  -7  344.30   76.92
  -2  -5  -7  227.88   60.40
   2  -5   7  310.89   75.62
   2  -5   7  220.96   52.16
  -2  -5  -8 2174.34  165.14
  -2  -5  -8 1408.41  111.14
   2  -5   8 2048.65  156.74
   2  -5   8 1365.16  107.68
  -2  -5  -9  577.96  115.07
  -2  -5  -9  359.64   77.51
   2  -5   9  546.49  120.29
   2  -5   9  358.94   66.82
  -2  -5 -10  771.48  149.17
  -2  -5 -10  804.77  124.60
   2  -5  10 1187.43  202.00
   2  -5  10  761.74  109.28
  -2  -5 -11  747.19  139.52
  -2  -5 -11  464.50   90.70
   2  -5  11  754.93  119.15
   2  -5  11  469.23   69.80
  -2  -5 -12   16.82    5.74
  -2  -5 -12    5.37    3.00
   2  -5  12   10.87    4.56
   2  -5  12    9.14    4.23
  -2  -5 -13  132.13   29.92
  -2  -5 -13   73.46   17.94
   2  -5  13  125.74   29.37
   2  -5  13   74.22   17.69
  -2  -5 -14    3.20    2.81
  -2  -5 -14    2.42    2.46
   2  -5  14    2.70    2.72
   2  -5  14    3.44    2.70
  -2  -5 -15  151.91   35.96
  -2  -5 -15   91.74   22.99
   2  -5  15  148.17   32.58
   2  -5  15   87.77   20.94
  -2   5 -16   87.43   16.67
  -2  -5 -16   47.84   10.45
  -2  -5 -16   83.60   14.12
   2  -5  16   51.48    9.88
   2   5  17    4.16    2.89
  -2   5 -17    6.79    2.54
  -2  -5 -17    4.46    2.50
   2  -5  17    4.50    2.26
   2   5  18    7.85    3.43
  -2   5 -18    4.55    2.78
  -2  -5 -18    4.04    2.50
   2  -5  18    5.69    2.84
   2   5  19   27.68    8.40
  -2   5 -19   15.91    5.77
  -2  -5 -19   18.05    7.51
   2  -5  19   19.16    6.83
  -2  -5 -20   12.09    6.38
   2  -5  20   10.20    3.84
   2  -6 -20    0.80    1.67
  -2   6  19    7.57    3.22
   2   6 -19   12.09    4.50
  -2  -6  19   13.91    5.24
  -2  -6  19    7.13    2.96
   2  -6 -19    7.84    4.18
   2   6 -18    1.69    1.89
  -2   6  18    1.55    1.44
   2  -6 -18    4.84    2.77
  -2  -6  18    3.88    2.46
  -2  -6  18    2.64    1.82
  -2   6  17   14.19    4.47
   2   6 -17   16.40    5.62
  -2  -6  17   15.49    5.52
  -2  -6  17   11.29    3.52
   2  -6 -17   15.93    5.96
  -2   6  16   21.26    4.77
   2   6 -16   25.80    6.07
  -2  -6  16   26.44    5.71
  -2  -6  16    9.39    4.23
   2  -6 -16   24.12    6.86
  -2   6  15   25.33    6.44
   2   6 -15   23.18    8.90
  -2  -6  15   24.09    7.03
  -2  -6  15   12.73    3.89
   2  -6 -15   27.43    6.63
   2   6 -14   14.57    4.58
  -2   6  14   15.81    4.79
   2  -6 -14   17.43    5.31
  -2  -6  14   13.66    4.36
  -2   6  13   16.58    4.36
   2   6 -13   12.01    5.01
  -2  -6  13   13.39    4.93
  -2  -6  13    8.77    2.55
   2  -6 -13   13.58    3.89
   2   6 -12   23.81    6.43
  -2   6  12   29.43    6.69
   2  -6 -12   19.59    5.96
  -2  -6  12   17.44    5.27
   2   6 -11   16.36    5.49
  -2   6  11   18.79    5.72
   2  -6 -11   15.27    6.09
  -2  -6  11   13.13    5.64
   2   6 -10 1705.70  230.81
   2  -6 -10 1359.97   61.31
  -2  -6  10 1131.16  186.23
   2  -6 -10 1425.27  196.19
   2   6  -9  434.87   58.00
   2  -6  -9  360.24   61.40
  -2  -6   9  299.62   48.76
   2  -6  -9  412.37   40.40
   2  -6  -8  552.00   75.87
  -2  -6   8  657.64  133.89
  -2  -6   8  465.32   77.50
   2  -6  -8  669.42   55.35
   2  -6  -7  306.82   54.05
  -2  -6   7  395.52   77.31
  -2  -6   7  298.09   56.43
   2  -6  -7  423.41   43.23
   2  -6  -6  572.40   93.14
  -2  -6   6  688.60  143.33
  -2  -6   6  499.94   93.49
   2  -6  -6  735.55   70.83
   2  -6  -5   74.73   19.98
  -2  -6   5   86.35   17.85
  -2  -6   5   63.97   14.69
   2  -6  -5   99.30   23.83
   2  -6  -4  108.15   26.19
  -2  -6   4  125.52   30.50
  -2  -6   4  102.74   24.00
   2  -6  -4  125.22   32.53
   2  -6  -3  259.55   46.15
  -2  -6   3  293.56   55.53
  -2  -6   3  230.43   44.70
   2  -6  -3  302.54   52.41
   2  -6  -2  382.47   61.50
  -2  -6   2  415.80   82.11
  -2  -6   2  313.81   59.18
   2  -6  -2  411.29   96.43
   2  -6  -1   41.95    8.60
  -2  -6   1   48.37   10.46
  -2  -6   1   39.23    8.90
   2  -6  -1   53.22   14.05
   2  -6  -1   50.54   14.14
   2  -6   0   44.47    8.90
  -2  -6   0   56.53   11.42
   2  -6   0   66.62   14.15
  -2  -6   0   46.32    8.53
   2  -6   0   42.73   13.47
  -2  -6  -1   91.48   20.69
  -2  -6  -1   77.44   20.37
  -2  -6  -1   65.80   14.77
   2  -6   1   93.85   22.90
   2  -6   1   81.40   18.75
  -2  -6  -2   18.20    4.56
  -2  -6  -2   12.21    3.81
   2  -6   2   16.15    4.29
  -2  -6  -2   10.09    2.84
   2  -6   2   12.77    3.90
  -2  -6  -3  495.77   80.27
  -2  -6  -3  370.10   74.61
   2  -6   3  440.36   92.39
   2  -6   3  353.80   52.47
  -2  -6  -4  155.90   37.27
  -2  -6  -4  126.70   31.04
   2  -6   4  159.67   41.10
   2  -6   4  118.50   25.45
  -2  -6  -5    6.36    2.37
  -2  -6  -5    5.37    2.73
   2  -6   5    5.40    3.10
   2  -6   5    4.73    3.25
  -2  -6  -6  192.54   45.65
  -2  -6  -6  133.15   33.91
   2  -6   6  176.76   37.62
   2  -6   6  136.91   30.41
  -2  -6  -7  287.99   54.02
  -2  -6  -7  231.09   45.16
   2  -6   7  320.21   71.24
   2  -6   7  230.42   37.65
  -2  -6  -8 1227.27   57.63
  -2  -6  -8  737.82  143.97
   2  -6   8 1030.55  182.64
   2  -6   8  743.08  108.55
  -2  -6  -9  161.39   35.56
  -2  -6  -9  102.26   23.03
   2  -6   9  157.69   40.03
   2  -6   9  103.39   20.00
  -2  -6 -10  895.51  187.53
  -2  -6 -10  561.04  137.15
   2  -6  10  833.25  202.30
   2  -6  10  543.46  103.37
  -2  -6 -11  127.76   31.47
  -2  -6 -11   71.43   19.63
   2  -6  11  115.17   27.78
   2  -6  11   74.11   16.23
  -2  -6 -12   59.18   12.96
  -2  -6 -12   33.57    9.59
   2  -6  12   52.69   12.02
   2  -6  12   30.58    6.21
  -2  -6 -13   38.20   10.29
  -2  -6 -13   22.50    7.76
   2  -6  13   39.11   11.03
   2  -6  13   25.38    7.34
  -2  -6 -14   80.63   16.16
   2  -6  14   75.52   14.89
   2  -6  14   40.51    9.12
  -2   6 -15   15.27    5.26
  -2  -6 -15   19.36    6.95
   2  -6  15   10.10    3.91
   2   6  16    6.93    3.14
  -2   6 -16    6.74    2.86
  -2  -6 -16    5.33    2.85
   2  -6  16    3.84    2.80
   2   6  17    6.96    3.27
  -2   6 -17    5.63    3.34
  -2  -6 -17    3.30    2.69
   2  -6  17    1.13    1.88
   2   6  18    9.57    3.10
  -2   6 -18    7.01    3.44
  -2  -6 -18    5.71    3.19
   2  -6  18    2.82    3.27
  -2  -6 -19   30.09   11.43
   2  -6  19   32.49    7.51
   2  -7 -18   29.98    7.30
  -2  -7  18   25.94    8.21
   2  -7 -17   17.05    7.18
  -2  -7  17   14.31    5.69
   2   7 -16    0.67    1.32
   2  -7 -16    2.02    2.91
  -2  -7  16    1.33    1.58
   2   7 -15   24.89    8.71
   2  -7 -15   29.18   11.57
  -2  -7  15   29.44    8.88
   2   7 -14    4.85    2.33
  -2   7  14    6.28    2.81
   2  -7 -14    4.13    2.97
  -2  -7  14    7.90    3.32
   2   7 -13    7.76    2.93
  -2   7  13    7.99    3.13
   2  -7 -13   11.53    4.29
  -2  -7  13    6.05    3.66
   2   7 -12    6.45    3.46
  -2   7  12    5.91    2.97
   2  -7 -12    6.15    2.77
  -2  -7  12    5.80    2.58
   2   7 -11    5.86    3.10
  -2   7  11    6.51    2.80
   2  -7 -11    7.13    3.10
  -2  -7  11    7.16    3.65
   2   7 -10  290.15   55.79
  -2   7  10  252.28   65.02
   2  -7 -10  242.76   51.30
  -2  -7  10  223.42   48.11
   2   7  -9  713.53  124.68
  -2   7   9  609.69  135.34
   2  -7  -9  558.13  114.66
  -2  -7   9  524.67  109.68
   2   7  -8 1300.09  167.91
   2  -7  -8  948.12  179.33
  -2  -7   8  846.76  184.24
   2  -7  -8 1123.60  189.79
   2  -7  -7  518.87   84.32
  -2  -7   7  556.99  128.99
  -2  -7   7  434.54   90.40
   2  -7  -7  621.36   90.20
   2  -7  -6   24.50    7.34
  -2  -7   6   31.44    8.75
  -2  -7   6   19.33    5.77
   2  -7  -6   26.39    8.83
   2  -7  -5   22.43    6.19
  -2  -7   5   28.69    7.51
  -2  -7   5   22.30    6.07
   2  -7  -5   28.78    7.36
   2  -7  -4    2.86    2.13
  -2  -7   4    3.17    3.48
  -2  -7   4    1.76    2.24
   2  -7  -4    2.07    2.32
   2  -7  -3   69.64   12.24
  -2  -7   3   91.83   17.55
  -2  -7   3   75.24   13.35
   2  -7  -3  109.46   22.54
   2  -7  -2  117.61   36.07
  -2  -7   2  155.93   26.47
  -2  -7   2  126.58   22.09
   2  -7  -2  155.14   33.22
  -2  -7   1  365.91   65.92
  -2  -7   1  317.43   39.88
   2  -7  -1  388.14   68.89
  -2  -7   0   70.34   13.35
  -2  -7   0   50.65   11.72
   2  -7   0   76.33   17.90
  -2  -7  -1  209.85   40.91
   2  -7   1  253.84   51.42
   2  -7   1  214.98   45.63
  -2  -7  -2   49.76   11.22
   2  -7   2   70.76   13.55
   2  -7   2   47.87   12.17
  -2  -7  -3   20.00    4.92
  -2  -7  -3   16.17    4.93
   2  -7   3   25.24    6.74
   2  -7   3   14.56    4.92
  -2  -7  -4   82.08   15.18
  -2  -7  -4   57.29   12.08
   2  -7   4   77.53   18.75
   2  -7   4   57.10   12.55
  -2  -7  -5   42.81   11.28
  -2  -7  -5   27.69    8.17
   2  -7   5   37.85    9.83
   2  -7   5   33.18    8.15
  -2  -7  -6  182.42   34.07
  -2  -7  -6  118.45   25.65
   2  -7   6  172.63   35.40
   2  -7   6  115.32   22.97
  -2  -7  -7  277.00   50.97
  -2  -7  -7  180.34   42.38
   2  -7   7  238.41   57.10
   2  -7   7  183.41   39.76
  -2  -7  -8   82.83   17.18
  -2  -7  -8   50.02   12.68
   2  -7   8   74.75   17.56
   2  -7   8   53.85   11.70
  -2  -7  -9  121.64   23.86
  -2  -7  -9   85.57   19.47
   2  -7   9  113.41   26.95
   2  -7   9   77.17   15.69
  -2  -7 -10  128.05   30.52
  -2  -7 -10   76.73   20.52
   2  -7  10  125.53   32.23
   2  -7  10   73.42   17.16
  -2  -7 -11    7.73    3.64
  -2  -7 -11    5.33    3.17
   2  -7  11   10.10    4.71
   2  -7  11    4.34    3.41
  -2  -7 -12   34.12   10.29
  -2  -7 -12   23.52    7.20
   2  -7  12   33.93   10.73
   2  -7  12   20.22    5.86
  -2  -7 -13   -0.77    4.48
  -2  -7 -13    2.53    2.07
   2  -7  13   -0.80    4.59
   2  -7  13    0.69    2.24
   2   7  14   28.18    7.17
  -2   7 -14   24.62    5.98
  -2  -7 -14   17.84    5.41
   2  -7  14   12.93    3.78
   2   7  15   67.22   13.90
  -2   7 -15   51.68   13.90
  -2  -7 -15   35.71    6.79
   2  -7  15   36.86    7.24
   2   7  16   35.02    8.83
  -2   7 -16   27.02   10.86
  -2  -7 -16   30.86    8.79
   2  -7  16   21.23    5.64
   2   7  17   31.83    6.03
   2  -7  17   11.95    7.91
   2  -8 -16   77.48   15.53
  -2  -8  16   65.00   20.38
   2  -8 -15    1.32    2.01
  -2  -8  15    0.54    3.14
   2  -8 -14    1.63    2.80
  -2  -8  14    1.51    2.45
   2  -8 -13    7.58    3.64
  -2  -8  13    5.79    3.91
   2  -8 -12    2.94    2.54
  -2  -8  12   -0.47    3.68
   2  -8 -11    4.56    3.15
  -2  -8  11    2.26    2.29
   2  -8 -10  107.41   25.18
  -2  -8  10  103.18   26.07
   2   8  -9   58.58   14.87
   2  -8  -9   64.76   12.28
  -2  -8   9   61.79   14.45
   2   8  -8  111.15   28.18
  -2   8   8   88.68   24.58
   2  -8  -8  125.70   20.40
  -2  -8   8  111.62   23.61
   2   8  -7   38.35   10.06
   2  -8  -7   40.52    9.96
  -2  -8   7   39.90   10.45
   2  -8  -7   25.98   11.41
   2   8  -6   31.11    8.95
   2  -8  -6   26.09    6.81
  -2  -8   6   27.66    7.67
   2  -8  -6   20.46    6.04
   2  -8  -5   25.61    6.41
  -2  -8   5   32.95    7.52
  -2  -8   5   24.12    7.26
   2  -8  -5   26.05    8.67
  -2  -8   4   44.80    8.32
  -2  -8   4   34.46    7.96
   2  -8  -4   42.11    8.78
  -2  -8   3   44.19    8.77
  -2  -8   3   34.66    6.32
   2  -8  -3   39.59    8.49
  -2  -8   2  334.16   61.92
  -2  -8   2  236.45   45.38
   2  -8  -2  299.27   66.77
  -2  -8   1  108.89   19.62
   2  -8  -1  105.92   19.39
  -2  -8   0   37.45    7.63
   2  -8   0   35.48    8.59
  -2  -8  -1  126.70   24.02
   2  -8   1  122.05   27.13
  -2  -8  -2   15.02    5.10
   2  -8   2   19.31    5.17
   2  -8   2   18.12    6.11
  -2  -8  -3   -1.04    3.87
   2  -8   3    1.46    2.69
   2  -8   3    2.91    1.83
  -2  -8  -4   18.03    4.97
   2  -8   4   27.04    7.09
   2  -8   4   20.98    6.60
  -2  -8  -5  147.84   35.46
  -2  -8  -5  117.56   29.30
   2  -8   5  162.87   40.91
   2  -8   5  122.33   25.72
  -2  -8  -6    7.68    2.91
  -2  -8  -6    3.67    1.89
   2  -8   6    5.33    2.58
   2  -8   6    4.30    3.64
  -2  -8  -7  106.44   17.62
  -2  -8  -7   60.83   11.53
   2  -8   7   94.02   18.69
   2  -8   7   64.15   13.54
  -2  -8  -8   83.81   20.10
  -2  -8  -8   48.31   13.78
   2  -8   8   79.98   22.53
   2  -8   8    7.34    3.74
   2   8   9   71.10   22.14
  -2  -8  -9   63.12   17.14
   2  -8   9   94.75   26.40
   2  -8   9   60.69   17.55
   2   8  10  118.91   25.28
  -2  -8 -10   67.39   17.11
   2  -8  10  106.46   30.06
   2  -8  10   71.44   17.56
   2   8  11    4.63    3.04
  -2   8 -11    4.73    2.89
  -2  -8 -11    3.39    2.23
   2  -8  11    3.01    2.37
   2   8  12    4.98    3.25
  -2   8 -12    3.64    2.34
  -2  -8 -12    0.82    1.49
   2  -8  12   -0.83    2.96
   2   8  13   11.47    4.17
  -2   8 -13    8.59    3.02
  -2  -8 -13    4.38    2.54
   2  -8  13    4.51    2.59
   2   8  14   30.64    9.21
  -2   8 -14   26.64   10.24
   2  -8  14    0.03    0.18
  -2  -9  12    4.88    2.86
   2  -9 -11    5.01    3.18
  -2  -9  11    0.99    2.09
   2  -9 -10    1.19    1.67
  -2  -9  10    2.74    2.54
   2  -9  -9    0.94    1.77
  -2  -9   9    1.66    1.99
   2  -9  -8    8.13    3.82
  -2  -9   8    9.68    5.81
   2  -9  -7    9.55    4.19
  -2  -9   7   16.34    5.96
  -2  -9   6    3.61    2.46
  -2  -9   5    5.08    3.01
  -2  -9   4    7.02    2.93
  -2  -9   3   13.35    4.51
   2  -9  -1   21.13    7.73
  -2  -9   0   22.48    7.01
   2  -9   0   12.46    5.67
  -2  -9  -1    5.66    2.13
   2  -9   1    5.23    2.68
  -2  -9  -2    0.87    1.36
   2  -9   2    1.08    1.63
  -2  -9  -3    0.24    1.29
   2  -9   3    0.83    1.48
  -2  -9  -4    2.21    1.42
   2  -9   4    0.51    2.31
  -2  -9  -5    6.10    3.06
   2  -9   5    5.19    2.50
  -2  -9  -6    5.43    2.45
   2  -9   6    7.03    3.15
  -2  -9  -7   16.36    7.96
  -2   9  -8   19.88    9.65
   2  -9   8   16.15    5.96
  -2   9  -9    7.55    3.40
  -2   9 -10    3.91    3.56
   3   0 -25    5.97    3.02
  -3   0  25    4.87    2.80
   3   0 -25    2.69    2.23
   3   0 -24   44.47    8.89
  -3   0  24   39.91   10.98
   3   0 -24   40.40   10.11
   3   0 -23    1.97    2.34
  -3   0  23    2.33    2.73
   3   0 -23    3.47    3.73
   3   0 -22   40.55    9.63
  -3   0  22   37.72    7.20
   3   0 -22   28.36   12.58
   3   0 -21   27.70    7.55
  -3   0  21   24.84    6.33
   3   0 -21   20.56    7.03
   3   0 -20   54.83   11.95
  -3   0  20   52.67    9.80
   3   0 -20   48.66   12.85
   3   0 -19  530.09   95.91
  -3   0  19  462.16   76.73
   3   0 -19  411.28   81.90
   3   0 -18 1327.87   60.48
  -3   0  18 1191.26  160.71
   3   0 -18 1000.91  171.41
   3   0 -17  334.24   63.87
  -3   0  17  310.74   53.19
   3   0 -17  246.23   65.39
   3   0 -16  838.46  159.29
  -3   0  16  807.95  140.01
   3   0 -16  613.70  123.37
   3   0 -15 1113.05  127.61
  -3   0  15 1028.26  118.48
   3   0 -15  786.88  173.40
   3   0 -14   80.98   18.60
  -3   0  14   64.59   14.59
   3   0 -14   54.55   10.72
   3   0 -13  487.37   63.37
   3   0 -13  513.01  123.72
  -3   0  13  514.72   66.73
  -3   0  13  498.51  120.44
   3   0 -13  375.32   90.44
   3   0 -12 2420.74  177.46
  -3   0  12 3432.80  249.39
   3   0 -12 2573.12  191.59
   3   0 -12 3223.43  237.81
  -3   0  12 2980.41  220.84
  -3   0  12 2760.32  205.12
  -3   0  12 2376.62  178.90
   3   0 -12 2212.20  166.93
   3   0 -11  414.76   60.10
  -3   0  11  628.94   49.85
   3   0 -11  439.58   91.50
   3   0 -11  591.68   49.53
   3   0 -11  565.58   32.98
  -3   0  11  328.21   63.15
  -3   0  11  467.48   95.28
  -3   0  11  537.34   45.69
  -3   0  11  420.58   37.56
   3   0 -11  378.51   84.09
   3   0 -10  417.38   58.04
  -3   0  10  557.87   78.16
   3   0 -10  402.81   73.70
   3   0 -10  530.94   34.61
   3   0 -10  495.55   29.57
  -3   0  10  336.03   48.61
  -3   0  10  484.29   32.36
  -3   0  10  420.98   82.40
   3   0 -10  356.97   81.02
  -3   0  10  384.71   27.71
   3   0  -9    1.75    2.58
  -3   0   9    5.13    2.24
   3   0  -9    2.88    2.11
   3   0  -9   32.82   13.30
   3   0  -9    2.15    3.21
  -3   0   9    1.52    1.24
  -3   0   9   16.31    8.28
  -3   0   9    3.67    2.51
   3   0  -9    2.12    1.93
  -3   0   9    1.67    1.32
   3   0  -8   27.68    4.54
  -3   0   8   42.52    7.24
   3   0  -8   52.49   10.27
   3   0  -8   29.80    5.90
   3   0  -8   40.21    5.20
  -3   0   8   26.51    5.74
  -3   0   8   32.14    8.08
  -3   0   8   39.11    9.58
  -3   0   8   27.77    8.12
   3   0  -8   24.64    6.88
   3   0  -7  674.95   29.06
  -3   0   7  970.19   38.49
   3   0  -7  673.04   29.73
   3   0  -7  932.69   38.16
  -3   0   7  576.45   25.43
  -3   0   7  840.07   35.68
  -3   0   7  711.28   31.43
   3   0  -7  611.95   29.26
  -3   0   7  641.32   30.36
   3   0  -6  363.35   18.67
  -3   0   6  505.80   23.48
   3   0  -6  342.11   58.12
   3   0  -6  482.23   22.79
   3   0  -6  470.40   65.35
  -3   0   6  324.84   17.04
  -3   0   6  355.17   18.66
  -3   0   6  438.05   21.53
   3   0  -6  322.46   18.66
  -3   0   6  332.63   19.10
  -3   0   5 2192.99   75.39
   3   0  -5 1609.96   57.59
   3   0  -5 1782.85   61.91
   3   0  -5 1186.75   43.73
  -3   0   5 1432.81   51.89
  -3   0   5 1416.37   51.20
  -3   0   5 1388.63   53.05
   3   0  -5 1326.59   50.35
  -3   0   4  133.51   34.69
   3   0  -4  107.27   21.67
   3   0  -4   80.37   15.56
  -3   0   4   91.35   20.18
   3   0  -4  115.92   18.33
  -3   0   4   81.79   14.60
   3   0  -4   76.61   19.98
  -3   0   4   82.80   22.36
   3   0  -3   16.10    4.13
  -3   0   3   12.93    5.27
   3   0  -3   13.40    3.37
   3   0  -3    9.81    3.29
  -3   0   3    8.61    2.97
   3   0  -3   12.85    3.79
  -3   0   3    8.50    1.95
   3   0  -3    8.26    2.48
  -3   0   3    7.97    2.78
   3   0  -2  688.45   22.64
  -3   0   2  779.47   24.47
  -3   0   2  570.48   16.73
   3   0  -2  450.71   14.42
  -3   0   2  620.36   21.37
   3   0  -2  614.37   17.74
  -3   0   2  431.18   14.28
   3   0  -112656.78  192.92
   3   0  -1 8078.23  121.69
  -3   0   111587.51  178.16
   3   0  -1 9775.57  145.76
   3   0   0 9134.92  146.19
   3   0   0 6148.38   95.41
  -3   0   0 8300.93  134.64
  -3   0   0 5578.80   87.60
   3   0   0 6244.18   97.17
   3   0   0 6022.67  104.93
   3   0   0 6387.00  108.96
   3   0   1  922.94   27.90
   3   0   1  945.64   28.36
   3   0   1  679.55   18.36
  -3   0  -1  824.10   26.19
  -3   0  -1  845.10   26.43
  -3   0  -1  609.72   16.97
   3   0   1  564.41  168.85
   3   0   1  613.95  188.58
   3   0   2 6619.76  210.88
   3   0   2 5545.33  177.72
  -3   0  -2 3980.54  126.41
   3   0   2 5133.88  161.24
  -3   0  -2 5688.29  182.35
  -3   0  -2 5873.59  188.59
  -3   0  -2 4634.85  145.79
   3   0   2 3923.77  124.34
   3   0   2 4238.66  138.94
   3   0   2 4626.08  150.54
   3   0   3  124.69   27.53
   3   0   3  131.11   33.07
   3   0   3  131.38   19.95
  -3   0  -3   76.30   15.20
  -3   0  -3  118.15   29.44
  -3   0  -3  122.03   25.03
   3   0   3   72.89   14.71
  -3   0  -3  112.92   17.48
   3   0   3   88.09   20.41
   3   0   3   91.32   21.48
   3   0   4    1.32    3.41
   3   0   4    3.97    3.10
  -3   0  -4    1.40    1.59
   3   0   4    1.11    1.89
  -3   0  -4   -0.13    4.92
  -3   0  -4    1.73    3.16
   3   0   4    0.96    1.28
  -3   0  -4    2.69    1.14
   3   0   4    0.26    1.71
   3   0   4    1.15    2.15
   3   0   5  557.54   27.48
   3   0   5  647.59   30.58
   3   0   5  626.26   27.30
  -3   0  -5  399.22   19.86
  -3   0  -5  567.67   27.83
  -3   0  -5  501.15   25.46
   3   0   5  378.66   18.67
  -3   0  -5  593.65   25.74
   3   0   5  467.18   25.06
   3   0   5  409.17   22.93
   3   0   6  248.53   41.97
   3   0   6  295.46   63.25
   3   0   6  309.07   44.62
  -3   0  -6  217.50   34.24
  -3   0  -6  253.61   55.24
  -3   0  -6  240.06   37.52
   3   0   6  193.65   26.62
  -3   0  -6  278.58   30.35
   3   0   6  199.22   43.75
   3   0   6  191.18   47.51
   3   0   7  807.01   47.68
   3   0   7 1039.67   59.12
   3   0   7 1028.99   57.09
  -3   0  -7  657.59   39.02
  -3   0  -7  725.69   43.38
  -3   0  -7  913.50   52.70
  -3   0  -7  975.43   53.95
   3   0   7  644.06   85.88
   3   0   7  726.20   44.79
  -3   0  -7  661.14   41.52
   3   0   8 3021.84  221.85
   3   0   8 3909.82  285.12
   3   0   8 4060.90  294.87
  -3   0  -8 2508.21  129.22
  -3   0  -8 3539.84  258.50
  -3   0  -8 2633.68  135.88
   3   0   8 2234.54  115.42
  -3   0  -8 3639.89  182.95
  -3   0  -8 2508.34  132.34
   3   0   8 2764.94  144.45
   3   0   9   34.40    7.08
   3   0   9   45.13   10.42
   3   0   9   56.67   13.29
  -3   0  -9   34.22    5.42
  -3   0  -9   28.57    6.61
  -3   0  -9   39.63    9.37
   3   0   9   30.05    4.89
  -3   0  -9   42.11    8.77
  -3   0  -9   30.68    7.71
   3   0   9   30.62    8.32
   3   0  10    1.18    2.37
   3   0  10    2.29    2.23
   3   0  10    3.21    3.66
  -3   0 -10   -0.23    3.45
  -3   0 -10    0.72    2.68
  -3   0 -10    1.44    1.95
   3   0  10    0.23    1.86
  -3   0 -10   -0.27    3.74
   3   0  10    2.51    2.34
   3   0  11  449.89   96.43
   3   0  11  285.71   73.25
   3   0  11  381.54  106.22
  -3   0 -11  310.98   63.93
  -3   0 -11  212.45   64.60
  -3   0 -11  319.84   93.56
   3   0  11  236.94   46.70
  -3   0 -11  251.46   74.12
   3   0  12 1662.20  185.51
  -3   0 -12 1119.82  181.18
   3   0  12  862.24  160.16
  -3   0 -12 1053.39  121.23
  -3   0 -13  491.15   56.27
   3   0  13  382.39   71.29
  -3   0 -13  455.51  101.66
  -3   0 -14  200.47   36.28
   3   0  14  155.67   39.02
  -3   0 -14  197.58   56.04
  -3   0 -15   22.12    5.97
   3   0  15   18.15    5.52
   3   0  15   19.82    6.19
  -3   0 -16   23.84    5.39
   3   0  16   21.80    7.12
  -3   0 -17  272.83   39.63
   3   0  17  261.71   68.90
  -3   0 -18   61.69   12.23
   3   0  18   63.90   15.51
  -3   0 -19   11.98    3.41
   3   0  19   14.52    4.97
  -3   0 -20   35.52    8.82
   3   0  20   42.25   12.92
   3   0  21    2.34    2.39
   3   0  22    5.54    3.02
   3   0  23   -1.97    4.83
   3   1 -25   11.19    6.55
  -3   1  25   13.05    4.57
   3  -1 -25   12.71    4.10
  -3  -1  25   12.02    4.17
   3   1 -24   69.97   12.62
   3   1 -24   78.81   12.64
  -3   1  24   72.00    9.29
  -3  -1  24   62.87   12.95
   3  -1 -24   74.59   12.27
   3  -1 -24   68.17   12.69
   3   1 -23    7.78    3.19
   3   1 -23   11.76    4.64
  -3   1  23    9.15    3.76
  -3  -1  23    9.75    3.93
   3  -1 -23    8.11    3.73
   3  -1 -23    7.29    3.56
   3   1 -22   56.78   11.07
   3   1 -22   56.76   12.89
  -3   1  22   55.37   11.75
  -3  -1  22   59.82   10.47
   3  -1 -22   60.41   11.83
   3  -1 -22   56.49   11.41
   3   1 -21    7.16    3.47
  -3   1  21    5.07    2.58
   3   1 -21    1.97    2.27
   3  -1 -21    5.89    2.44
  -3  -1  21    5.68    3.01
   3  -1 -21    4.85    2.82
   3   1 -20   22.25    6.37
   3   1 -20   29.90    7.67
  -3   1  20   23.21    5.60
  -3  -1  20   24.25    5.81
   3  -1 -20   23.27    5.45
   3  -1 -20   25.70    6.95
   3   1 -19  136.60   27.18
   3   1 -19  182.26   36.87
  -3   1  19  151.66   32.59
  -3  -1  19  148.23   24.52
   3  -1 -19  155.58   32.62
   3  -1 -19  131.22   30.08
   3   1 -18  130.03   36.91
   3   1 -18  180.54   34.30
  -3   1  18  176.55   36.74
  -3  -1  18  150.82   27.92
   3  -1 -18  173.88   33.47
   3  -1 -18   62.30   29.89
   3   1 -17  205.89   35.19
   3   1 -17  276.85   46.60
  -3   1  17  250.00   45.43
  -3  -1  17  225.53   36.28
   3  -1 -17  251.88   44.22
   3  -1 -17  195.81   39.12
   3   1 -16  538.46  100.93
   3   1 -16  741.74  155.56
  -3   1  16  700.81  140.12
  -3  -1  16  592.54   98.23
   3  -1 -16  621.92  118.63
   3  -1 -16  509.54   97.32
   3   1 -15  161.52   38.66
   3   1 -15  235.29   59.84
  -3   1  15  193.32   61.11
  -3  -1  15  189.09   45.04
   3  -1 -15  199.85   46.92
   3  -1 -15  155.71   40.38
  -3   1  14   43.17   12.23
   3   1 -14   50.08   12.82
  -3   1  14   48.26   12.24
   3   1 -14   34.14    9.40
   3  -1 -14   46.80    8.53
   3  -1 -14   43.89    8.18
   3  -1 -14   32.14   10.18
  -3  -1  14   40.69    9.36
  -3   1  13  127.43   25.76
  -3   1  13  113.44   30.84
   3   1 -13  127.39   30.25
   3   1 -13   92.97   20.22
   3  -1 -13   98.44   15.01
  -3  -1  13  115.81   30.62
   3  -1 -13  110.27   27.79
   3  -1 -13   82.78   21.33
  -3  -1  13  117.27   26.34
   3  -1 -13   90.52   20.02
  -3   1  12  438.64   92.09
  -3   1  12  312.65   79.79
   3   1 -12  361.33   79.29
   3   1 -12  298.21   82.40
   3   1 -12  299.13   67.47
   3   1 -12  410.73   95.57
  -3   1  12  284.74   82.33
  -3   1  12  401.98   53.21
  -3  -1  12  367.39   83.17
   3  -1 -12  315.54   54.75
   3  -1 -12  371.10   81.38
  -3  -1  12  278.98   45.09
   3  -1 -12  402.68   89.73
  -3  -1  12  302.86   90.32
  -3  -1  12  361.66   83.57
   3  -1 -12  279.35   70.11
  -3   1  11  195.22   30.66
   3   1 -11  136.49   39.49
   3   1 -11  190.58   47.51
   3   1 -11  133.80   28.08
  -3   1  11  145.36   36.42
  -3   1  11  136.44   36.02
   3   1 -11  188.71   28.14
  -3  -1  11  130.05   19.54
   3  -1 -11  194.56   38.21
   3  -1 -11  150.59   22.30
  -3  -1  11  168.79   39.81
   3  -1 -11  176.37   32.89
  -3  -1  11  141.77   38.93
  -3  -1  11  186.73   37.23
   3   1 -10 1110.78   58.19
  -3   1  10 1539.66   82.83
   3   1 -10 1059.00   61.35
   3   1 -10 1615.83   88.28
  -3   1  10 1463.03   80.95
   3   1 -10 1117.51   63.86
   3   1 -10 1432.42   76.88
  -3   1  10 1151.73   65.73
  -3   1  10 1091.97   62.62
   3  -1 -10 1115.44   62.28
  -3  -1  10 1547.58   79.19
  -3  -1  10 1328.32   73.41
  -3  -1  10 1396.15   76.79
  -3  -1  10  925.59   52.33
   3  -1 -10 1430.18   78.00
  -3  -1  10 1098.81   63.33
   3  -1 -10 1295.15   71.37
   3  -1 -10 1033.99   59.96
  -3   1   9 2773.55   62.09
   3   1  -9 2814.42   50.09
  -3   1   9 3802.92   72.91
   3   1  -9 2797.16   62.31
   3   1  -9 2677.02   61.78
   3   1  -9 3595.74   68.64
  -3   1   9 3743.54   76.24
  -3   1   9 2395.76   42.49
  -3   1   9 2773.00   61.49
   3  -1  -9 2796.65   59.28
  -3  -1   9 3493.21   69.74
  -3  -1   9 3383.93   67.81
   3  -1  -9 3624.63   70.33
  -3  -1   9 2761.26   63.16
  -3  -1   9 2298.32   50.76
   3  -1  -9 2629.45   60.98
   3   1  -8 3086.51   53.98
   3   1  -8 3019.28   63.35
  -3   1   8 2990.25   63.44
  -3   1   8 3045.04   63.77
   3  -1  -8 3920.81   70.71
   3  -1  -8 3041.36   61.46
  -3  -1   8 3694.73   69.37
  -3  -1   8 2568.00   53.72
  -3  -1   8 3696.48   69.48
   3  -1  -8 2850.69   60.83
   3  -1  -8 3487.50   65.22
  -3  -1   8 2992.10   64.13
  -3   1   7 3034.23  104.53
  -3   1   7 4358.63  143.84
   3   1  -7 3428.84  111.56
   3   1  -7 2911.18  101.25
   3   1  -7 4062.27  134.33
   3   1  -7 3033.81  103.95
  -3   1   7 3027.35   98.91
  -3   1   7 3034.61  104.38
  -3  -1   7 4290.79  137.70
   3  -1  -7 3761.33  123.06
   3  -1  -7 3486.36  115.05
  -3  -1   7 3684.26  121.85
  -3  -1   7 4160.41  138.91
  -3  -1   7 3703.55  122.34
   3  -1  -7 4295.91  142.88
   3  -1  -7 2956.11  101.84
   3  -1  -7 3172.39  107.83
  -3  -1   7 2626.38   90.67
  -3  -1   7 3011.44  104.64
   3   1  -6 2039.22   72.37
  -3   1   6 2213.04   78.16
   3   1  -6 1792.22   62.07
   3   1  -6 1439.70   55.02
  -3   1   6 1690.57   58.79
   3   1  -6 1447.00   54.49
  -3   1   6 1511.85   56.85
  -3   1   6 1481.15   55.82
   3  -1  -6 1653.37   57.99
   3  -1  -6 1586.83   58.86
  -3  -1   6 1970.65   70.97
  -3  -1   6 2254.52   76.11
  -3  -1   6 1843.23   64.49
  -3  -1   6 1814.26   63.46
   3  -1  -6 2077.68   74.17
   3  -1  -6 1980.69   67.91
  -3  -1   6 1515.72   57.13
  -3  -1   6 1268.68   48.48
   3  -1  -6 1467.00   55.33
   3   1  -5 2894.88   95.64
   3   1  -5 2120.78   74.27
  -3   1   5 3304.90  110.83
  -3   1   5 2704.08   89.81
  -3   1   5 2094.43   73.75
  -3   1   5 2178.50   76.53
   3   1  -5 2129.97   75.00
   3   1  -5 2736.89   93.14
   3  -1  -5 2389.84   82.94
  -3  -1   5 2060.92   72.63
   3  -1  -5 2844.51   96.53
  -3  -1   5 2738.50   93.27
   3  -1  -5 2276.67   75.71
  -3  -1   5 2705.50   89.20
   3  -1  -5 2905.48   94.57
  -3  -1   5 2475.16   82.30
  -3  -1   5 2212.54   77.64
   3  -1  -5 2137.43   75.10
   3   1  -4 1572.30   55.74
   3   1  -4 1047.94   41.90
  -3   1   4 1774.32   63.97
   3   1  -4 1580.14   57.93
   3   1  -4 1060.35   40.87
  -3   1   4 1468.88   52.66
  -3   1   4 1055.79   41.12
  -3   1   4 1105.89   43.24
  -3  -1   4 1315.16   48.79
   3  -1  -4 1143.53   39.79
   3  -1  -4 1470.79   49.80
  -3  -1   4 1223.64   42.92
  -3  -1   4 1380.67   47.69
   3  -1  -4 1390.79   51.53
   3  -1  -4 1070.96   41.77
  -3  -1   4 1111.34   43.27
  -3  -1   4 1103.42   43.17
   3  -1  -4 1284.09   48.93
  -3   1   3  498.50   23.99
   3   1  -3  472.98   21.90
  -3   1   3  300.22   18.39
   3   1  -3  447.46   18.69
  -3   1   3  282.06   53.06
   3   1  -3  292.31   15.92
  -3   1   3  436.73   20.88
   3   1  -3  287.40   88.47
   3  -1  -3  296.07   12.65
  -3  -1   3  333.44   18.20
   3  -1  -3  372.50   19.71
  -3  -1   3  313.98   10.73
   3  -1  -3  293.05   18.15
  -3  -1   3  358.94   15.14
   3  -1  -3  432.24   12.23
  -3  -1   3  297.62   16.97
  -3  -1   3  344.69   15.17
  -3   1   117575.38  260.89
   3   1  -110620.26  166.04
   3  -1  -115156.70  230.09
   3  -1  -115247.05  214.11
  -3  -1   113597.35  208.62
  -3  -1   113763.52  194.18
   3  -1  -111487.36  176.53
  -3   1   0 1200.79   33.97
  -3  -1   0  848.27   64.45
   3  -1   0  903.12   52.19
   3   1   1  793.73   33.65
   3   1   1  931.37   38.03
  -3   1  -1  555.54   24.54
  -3   1  -1  663.24   21.67
   3   1   1  603.11   26.01
  -3   1  -1  654.63   29.34
   3   1   1  574.64   26.71
   3  -1   1  815.86   26.43
  -3  -1  -1  522.25   23.62
  -3  -1  -1  716.00   31.04
   3  -1   1  512.65   23.29
   3  -1   1  541.57   28.18
   3  -1   1  819.62   34.30
   3  -1   1  590.44   27.90
   3   1   2 1437.23   54.32
   3   1   2 1067.40   42.22
   3   1   2 1234.60   46.04
  -3   1  -2 1230.75   47.92
  -3   1  -2 1079.23   41.13
   3  -1   2 1611.89   59.26
   3  -1   2 1460.59   47.00
  -3  -1  -2 1377.21   51.97
   3  -1   2  946.29   36.93
  -3  -1  -2 1364.48   42.97
  -3  -1  -2  975.44   38.12
   3  -1   2 1139.46   44.68
   3  -1   2 1070.06   42.37
  -3   1  -4 1696.56   56.78
   3   1   4 2164.50   78.27
   3   1   4 1616.70   53.17
  -3   1  -4 1877.68   69.30
  -3   1  -4 2052.10   72.26
   3   1   4 2279.06   79.53
   3   1   4 1735.17   64.40
   3  -1   4 2446.25   79.64
  -3  -1  -4 2193.51   77.72
  -3  -1  -4 1626.19   59.57
   3  -1   4 2578.68   89.32
   3  -1   4 1506.93   55.59
  -3  -1  -4 2560.07   88.95
   3  -1   4 1707.25   63.62
   3  -1   4 2571.97   89.09
   3  -1   4 1887.31   69.18
  -3   1  -5  751.91   27.71
   3   1   5  856.72   29.96
  -3   1  -5  898.00   28.21
  -3   1  -5  703.78   19.85
   3   1   5  710.12   26.59
   3   1   5 1006.42   30.66
   3  -1   5 1021.24   24.81
  -3  -1  -5  963.22   29.97
   3  -1   5  994.36   30.72
  -3  -1  -5  880.70   28.68
   3  -1   5 1031.65   31.29
   3  -1   5  624.52   22.97
  -3  -1  -5  652.00   23.94
   3  -1   5  771.68   28.02
  -3   1  -6 1639.37   35.76
   3   1   6 1988.10   50.27
  -3   1  -6 1743.73   46.13
   3   1   6 2404.17   53.82
  -3   1  -6 2248.74   50.90
   3  -1   6 2399.16   53.26
   3  -1   6 2239.43   50.85
  -3  -1  -6 2130.74   49.02
  -3  -1  -6 1993.30   47.15
  -3  -1  -6 1553.39   40.95
   3  -1   6 1799.89   47.49
   3   1   7  950.13   55.68
  -3   1  -7  623.23   36.08
   3   1   7  697.71   43.15
   3   1   7  554.35   31.96
  -3   1  -7  817.74   48.93
  -3   1  -7  841.15   49.08
   3   1   7  918.56  121.29
  -3   1  -7  697.67   43.64
  -3   1  -7  610.67   38.69
   3   1   7  608.67   38.85
  -3  -1  -7  766.91   45.00
   3  -1   7  764.08   44.96
   3  -1   7  872.65   50.31
  -3  -1  -7  703.98   41.73
  -3  -1  -7  570.33   35.92
   3  -1   7  662.25   41.81
   3  -1   7  561.71   88.32
   3   1   8 1002.91   79.08
  -3   1  -8  625.24   95.33
   3   1   8  678.34  112.07
   3   1   8  585.82   46.12
   3   1   8  961.84   75.58
  -3   1  -8  896.69   70.61
  -3   1  -8  625.54   51.70
  -3   1  -8  578.64   50.93
  -3   1  -8  868.44   69.17
   3  -1   8  701.04  112.78
  -3  -1  -8  586.35   99.93
   3  -1   8  924.47   72.10
   3  -1   8  561.21   84.95
  -3  -1  -8  709.19  106.08
  -3  -1  -8  542.47   50.69
  -3  -1  -8  807.68   63.51
   3  -1   8  681.69   56.34
   3   1   9 1446.43  176.70
   3   1   9  991.59  181.73
  -3   1  -9  884.20  109.73
   3   1   9  786.30   97.18
   3   1   9 1426.52  174.05
  -3   1  -9  883.65  142.91
  -3   1  -9  911.34  113.53
  -3   1  -9 1344.42  164.11
  -3   1  -9 1235.01  151.43
  -3  -1  -9 1145.07  139.70
   3  -1   9 1077.49  131.88
   3  -1   9 1330.57  161.94
   3  -1   9  796.55  140.22
  -3  -1  -9  930.15  161.14
  -3  -1  -9  883.46  109.61
   3  -1   9 1014.86  125.80
  -3  -1  -9  897.30  111.76
   3   1  10 1579.59  260.87
  -3   1 -10  959.41  159.76
  -3   1 -10 1360.57  225.04
   3   1  10 1094.96  182.00
   3   1  10 1560.16  257.62
  -3   1 -10  901.76  186.20
  -3   1 -10 1459.20  241.00
  -3   1 -10  980.34  163.77
  -3  -1 -10  908.81  201.47
  -3  -1 -10 1222.14  201.74
   3  -1  10 1437.06  236.82
   3  -1  10  849.06  176.46
  -3  -1 -10  940.72  155.86
   3  -1  10 1099.45  181.88
  -3  -1 -10  980.45  163.70
   3   1  11  448.87  125.16
  -3   1 -11  277.98   74.17
  -3   1 -11  286.43   57.32
  -3   1 -11  441.32   99.68
   3  -1  11  249.68   51.02
  -3  -1 -11  282.98   61.58
  -3  -1 -11  279.80   76.68
   3   1  12   14.12    4.85
  -3   1 -12   13.63    4.07
  -3   1 -12    8.31    2.43
  -3   1 -12   10.08    4.51
  -3  -1 -12    8.40    2.86
  -3  -1 -12    7.73    3.09
   3  -1  12    6.64    2.12
   3   1  13   90.45   16.29
  -3   1 -13   47.20   11.95
  -3   1 -13   61.81   16.24
  -3   1 -13   51.68   15.46
  -3  -1 -13   56.04   10.02
   3  -1  13   50.16    8.90
  -3  -1 -13   51.68   11.78
   3   1  14   47.96   12.47
   3   1  14   29.84    7.98
  -3   1 -14   34.23    9.50
  -3  -1 -14   31.53    7.93
   3  -1  14   26.23    6.45
   3   1  15   60.69   13.78
   3   1  15   45.38   11.83
  -3  -1 -15   47.49    7.86
   3  -1  15   44.12   11.36
   3  -1  15   43.32    6.37
   3   1  16  378.94   77.69
   3  -1  16  334.02   46.41
  -3  -1 -16  368.33   59.68
   3  -1  16  349.26   92.94
   3   1  17  222.76   44.72
  -3  -1 -17  223.60   35.81
   3  -1  17  221.44   57.53
   3   1  18   48.97   13.16
   3  -1  18   41.73    9.43
  -3  -1 -18   42.11    8.87
   3  -1  18   44.75   13.92
   3   1  19   62.07   16.94
   3  -1  19   51.79   10.48
  -3  -1 -19   70.31   11.78
   3  -1  19   59.05   14.22
   3   1  20    2.29    2.07
  -3  -1 -20    4.61    2.64
   3  -1  20    3.27    2.92
   3  -1  20    1.65    1.63
   3   1  21   27.69    4.46
   3  -1  21   13.14    5.99
  -3  -1 -21   22.56    6.77
   3  -1  21   29.40    6.85
   3   1  22   28.53   10.06
   3  -1  22   29.42    9.67
   3   2 -25  171.79   40.79
   3   2 -25  173.48   37.93
  -3   2  25  149.79   38.78
  -3  -2  25  149.84   28.28
   3  -2 -25  140.50   22.00
   3   2 -24   17.13    6.74
   3   2 -24   20.84    4.04
  -3   2  24   16.16    6.09
  -3  -2  24   14.98    5.52
   3  -2 -24   16.55    6.25
   3   2 -23   10.68    3.34
   3   2 -23   11.83    4.25
  -3   2  23   12.28    4.64
  -3  -2  23    9.92    3.91
   3  -2 -23   11.39    4.43
   3  -2 -23   15.59    4.82
   3   2 -22   11.10    4.60
   3   2 -22    8.95    3.06
  -3   2  22   12.89    5.43
  -3  -2  22   11.06    4.19
   3  -2 -22    8.86    3.08
   3  -2 -22   11.91    4.37
   3   2 -21    8.32    4.16
   3   2 -21   14.98    4.63
  -3   2  21   12.80    4.30
  -3  -2  21   11.78    3.60
   3  -2 -21   10.99    3.38
   3  -2 -21   10.37    3.69
   3   2 -20   64.40   13.17
   3   2 -20   80.71   18.56
  -3   2  20   69.64   14.15
  -3  -2  20   62.06   12.36
   3  -2 -20   71.16   13.18
   3  -2 -20   63.11   12.22
   3   2 -19  187.36   34.05
   3   2 -19  244.26   50.94
  -3   2  19  229.11   51.42
  -3  -2  19  195.29   35.50
   3  -2 -19  218.58   38.90
   3  -2 -19  194.08   36.97
   3   2 -18  162.08   27.38
   3   2 -18  214.81   43.86
  -3   2  18  193.73   40.59
  -3  -2  18  166.69   26.66
   3  -2 -18  173.34   32.40
   3  -2 -18  144.16   31.34
   3   2 -17  253.95   32.39
   3   2 -17  347.76   54.58
  -3   2  17  276.30   65.93
  -3  -2  17  258.16   37.86
   3  -2 -17  280.05   46.83
  -3   2  16  200.44   58.14
   3   2 -16  170.48   33.89
   3   2 -16  241.97   56.39
  -3  -2  16  165.52   36.25
   3  -2 -16  194.00   33.98
   3  -2 -16  190.49   40.75
  -3   2  15  322.59   78.34
   3   2 -15  266.52   38.97
   3   2 -15  358.75   65.66
  -3  -2  15  266.22   47.24
   3  -2 -15  303.73   33.12
   3  -2 -15  298.80   51.47
   3  -2 -15  239.73   41.78
   3   2 -14  894.85  104.30
  -3   2  14  846.44   98.95
   3   2 -14  580.91  103.05
  -3  -2  14  572.07   82.68
   3  -2 -14  664.33   93.68
   3  -2 -14  707.01  138.77
  -3  -2  14  632.81  122.20
   3  -2 -14  549.64  105.31
   3   2 -13  183.69   37.47
  -3   2  13  236.97   77.48
   3   2 -13  256.30   64.35
   3   2 -13  219.69   61.73
  -3  -2  13  193.22   39.08
   3  -2 -13  195.99   50.45
  -3  -2  13  207.79   45.62
   3  -2 -13  177.60   41.36
   3  -2 -13  208.93   39.39
  -3   2  12   42.68   12.01
  -3   2  12   42.86   14.61
   3   2 -12   36.98    9.12
  -3   2  12   28.16    8.56
   3   2 -12   30.43    6.91
   3   2 -12   40.77    9.21
   3  -2 -12   35.04    7.87
  -3  -2  12   38.88   11.44
  -3  -2  12   33.66    6.97
   3  -2 -12   33.44    7.57
  -3  -2  12   28.78    5.38
   3  -2 -12   42.17    9.46
   3  -2 -12   29.95    6.52
  -3  -2  12   32.71    9.32
  -3   2  11  185.45   36.56
  -3   2  11  114.60   37.74
   3   2 -11  160.63   32.46
   3   2 -11  123.32   34.42
   3   2 -11  188.62   41.27
  -3   2  11  172.11   58.79
   3   2 -11  127.55   24.67
  -3   2  11  129.21   32.12
   3  -2 -11  140.13   25.40
  -3  -2  11  171.47   36.61
   3  -2 -11  135.30   21.94
  -3  -2  11  118.81   21.25
  -3  -2  11  131.63   34.75
   3  -2 -11  146.26   33.94
  -3  -2  11  140.01   29.39
   3  -2 -11  117.26   27.10
  -3   2  10  169.45   33.51
  -3   2  10  122.58   28.31
   3   2 -10  117.05   22.86
   3   2 -10  123.08   37.56
   3   2 -10  183.78   37.39
   3   2 -10  164.32   25.20
  -3   2  10  134.99   36.38
  -3   2  10  153.10   50.05
   3  -2 -10  152.44   29.95
   3  -2 -10  172.42   26.51
  -3  -2  10  170.93   27.68
  -3  -2  10  137.54   25.69
  -3  -2  10  126.07   30.34
   3  -2 -10  125.85   21.84
  -3  -2  10  122.10   18.14
   3  -2 -10  116.08   22.73
  -3   2   9  712.49   43.88
   3   2  -9  521.81   76.30
   3   2  -9  519.85   34.88
   3   2  -9  798.18   48.96
  -3   2   9  546.66   35.15
   3   2  -9  668.72  108.96
  -3   2   9  526.69   35.32
   3  -2  -9  535.34   94.53
   3  -2  -9  689.14   90.95
  -3  -2   9  689.84  101.12
   3  -2  -9  777.82   48.12
  -3  -2   9  505.11   32.30
  -3  -2   9  531.15   34.72
   3  -2  -9  530.14   33.04
  -3  -2   9  462.16   77.44
   3  -2  -9  504.18   91.35
  -3   2   8  550.28   94.93
  -3   2   8  386.80   20.87
   3   2  -8  518.31   71.92
   3   2  -8  418.30   65.03
   3   2  -8  402.62   21.32
  -3   2   8  418.12   20.16
  -3  -2   8  556.26   25.54
  -3  -2   8  355.40   64.07
   3  -2  -8  547.73   59.39
   3  -2  -8  416.08   79.90
   3  -2  -8  527.04   99.25
  -3  -2   8  413.85   77.34
  -3  -2   8  582.97   68.78
   3  -2  -8  441.39   67.42
   3  -2  -8  398.25   72.02
  -3   2   7 3075.46   65.34
  -3   2   7 2078.15   51.05
   3   2  -7 2102.16   50.02
   3   2  -7 2106.10   51.72
  -3   2   7 2198.91   50.03
   3   2  -7 2784.33   60.43
   3  -2  -7 2253.17   45.59
  -3  -2   7 1850.54   46.34
  -3  -2   7 3046.70   57.85
   3  -2  -7 2220.90   52.64
   3  -2  -7 2785.71   52.52
   3  -2  -7 2133.12   49.14
  -3  -2   7 2838.44   64.67
  -3  -2   7 2209.32   51.73
  -3   2   6  760.45   35.15
  -3   2   6  531.70   25.77
   3   2  -6  678.62   27.15
   3   2  -6  683.20   32.29
  -3   2   6  488.12   25.82
   3   2  -6  495.31   26.02
   3   2  -6  505.17   25.34
  -3   2   6  656.34   26.65
  -3  -2   6  453.56   24.54
  -3  -2   6  643.62   31.05
   3  -2  -6  672.14   32.28
  -3  -2   6  701.62   29.07
   3  -2  -6  633.73   26.10
  -3  -2   6  521.66   23.34
   3  -2  -6  580.08   24.37
   3  -2  -6  505.81   24.93
  -3  -2   6  522.49   26.01
   3  -2  -6  527.48   27.16
  -3   2   5   18.94    4.87
  -3   2   5   30.31    7.84
   3   2  -5   29.00    4.17
  -3   2   5   17.74    4.44
   3   2  -5   17.85    5.69
   3   2  -5   18.89    3.96
  -3   2   5   28.97    4.85
   3   2  -5   26.45    6.73
   3  -2  -5   23.38    4.08
  -3  -2   5   19.67    5.60
  -3  -2   5   27.71    4.29
   3  -2  -5   30.64    4.65
   3  -2  -5   23.69    5.97
  -3  -2   5   22.78    4.09
   3  -2  -5   18.85    4.42
  -3  -2   5   19.75    4.22
   3  -2  -5   24.30    6.41
  -3  -2   5   16.93    4.69
   3   2  -3 2792.80   96.60
  -3   2   3 4575.94  150.63
   3   2  -3 2861.74   96.89
   3   2  -3 4188.85  138.98
  -3   2   3 2665.57   92.62
   3  -2  -3 2764.78   84.93
  -3  -2   3 2831.59   97.77
  -3  -2   3 3029.44  104.70
   3  -2  -3 3285.71  111.64
   3  -2  -3 3222.18  109.46
  -3  -2   3 2735.73   85.86
  -3  -2   3 2939.09   98.89
  -3  -2   3 3062.73   95.87
  -3   2   2  906.01   40.09
   3   2  -2  952.24   44.90
  -3  -2   2  972.36   48.20
  -3  -2   2 1021.28   41.90
   3  -2  -2 1202.17   47.58
   3  -2  -2 1083.17   43.44
   3   2  -1  634.02   28.50
  -3   2   1  646.35   29.75
   3   2  -1  571.88   27.52
  -3   2   1  360.36   19.89
   3  -2  -1  461.39   23.55
  -3  -2   1  392.54   21.28
   3  -2  -1  383.74   20.96
  -3  -2   1  366.01   20.94
   3  -2  -1  416.02   20.72
   3  -2  -1  383.58   20.03
   3   2   0  967.25   39.78
  -3   2   0 1044.43   42.34
  -3   2   0  553.15   26.44
   3   2   0  573.16   29.12
   3   2   0  912.00   38.43
   3   2   0  574.75   27.74
   3  -2   0  738.87   32.63
  -3  -2   0  623.18   28.95
  -3  -2   0  566.96   27.14
   3  -2   0  587.58   27.62
   3  -2   0  602.59   27.09
   3  -2   0  640.14   28.12
  -3   2  -1 1398.21   53.78
   3   2   1 1520.60   57.34
   3   2   1 1431.16   53.27
  -3  -2  -1 1509.64   56.91
   3  -2   1 1813.02   66.12
   3  -2   1 1274.32   50.09
   3  -2   1 1452.52   53.83
   3  -2   1 1569.15   57.53
   3   2   2 2035.51   74.24
   3   2   2 1851.23   66.62
   3   2   2 1996.79   72.11
  -3   2  -2 1772.90   65.37
  -3   2  -2 1693.18   63.79
  -3  -2  -2 2756.25   96.49
  -3  -2  -2 1874.27   68.29
  -3  -2  -2 1598.09   62.02
   3  -2   2 1588.13   59.83
   3  -2   2 2268.73   80.14
   3  -2   2 1785.87   64.64
   3  -2   2 1930.96   69.27
   3   2   3 1806.15   67.95
   3   2   3 1764.34   65.89
  -3   2  -3 1467.89   57.47
  -3   2  -3 1670.59   62.81
   3   2   3 1544.90   57.76
   3  -2   3 1951.38   70.58
  -3  -2  -3 1359.44   53.24
  -3  -2  -3 1617.01   60.52
   3  -2   3 1361.09   53.06
   3  -2   3 1640.39   61.25
   3   2   4 1037.02   34.32
  -3   2  -4  888.69   31.58
   3   2   4 1138.73   34.97
  -3   2  -4 1000.83   32.09
  -3  -2  -4  837.25   29.34
  -3  -2  -4 1341.92   39.63
   3  -2   4 1151.99   33.00
   3  -2   4  803.79   28.39
  -3  -2  -4  931.19   29.60
   3  -2   4  903.70   29.88
   3  -2   4  967.70   31.06
  -3   2  -5  534.46   23.61
   3   2   5  520.30   24.34
  -3   2  -5  436.76   22.06
   3   2   5  589.67   25.09
   3   2   5  479.75   74.75
   3  -2   5  666.20   75.30
  -3  -2  -5  430.45   21.26
  -3  -2  -5  684.16   87.73
  -3  -2  -5  451.16   19.98
  -3  -2  -5  688.82   28.31
   3  -2   5  590.50   23.12
   3  -2   5  494.87   22.46
   3  -2   5  457.34   21.48
   3  -2   5  390.07   68.83
   3   2   6  633.97   97.50
   3   2   6  858.99   51.07
   3   2   6  704.05   44.08
  -3   2  -6  793.21   47.68
  -3   2  -6  590.96   38.22
  -3  -2  -6  956.19   56.53
   3  -2   6  927.84   55.09
   3  -2   6  885.80  115.05
  -3  -2  -6  871.94   49.65
  -3  -2  -6  592.74   36.08
   3  -2   6  527.06   88.71
   3  -2   6  749.85   43.78
  -3  -2  -6  582.96   37.58
   3  -2   6  628.69   39.51
   3  -2   6  674.02   41.66
  -3   2  -7  401.55   36.10
   3   2   7  621.42   51.80
   3   2   7  462.55   91.71
  -3   2  -7  570.27   47.88
   3   2   7  412.00   63.91
  -3  -2  -7  393.83   80.00
   3  -2   7  621.21   52.01
  -3  -2  -7  559.39   74.59
  -3  -2  -7  631.83   52.93
   3  -2   7  529.74   65.23
   3  -2   7  351.29   65.74
   3  -2   7  466.42   76.63
   3  -2   7  423.31   37.24
  -3  -2  -7  418.44   73.46
   3  -2   7  422.98   80.54
  -3   2  -8  265.42   67.71
   3   2   8  325.88   73.77
   3   2   8  391.35   87.49
  -3   2  -8  385.82   94.87
   3   2   8  292.41   55.37
  -3  -2  -8  257.87   55.35
   3  -2   8  283.47   64.66
  -3  -2  -8  309.54   58.19
   3  -2   8  432.99   91.17
  -3  -2  -8  254.89   58.15
   3  -2   8  257.07   50.92
  -3  -2  -8  426.72   99.15
   3  -2   8  307.54   60.52
   3  -2   8  267.27   74.34
   3  -2   8  280.95   65.21
   3   2   9   90.42   17.69
   3   2   9  106.91   25.27
   3   2   9  124.73   30.66
  -3   2  -9  119.75   32.18
  -3   2  -9  147.00   33.84
  -3   2  -9   88.36   22.75
   3  -2   9   81.64   13.89
  -3  -2  -9   89.72   19.87
  -3  -2  -9  139.18   28.49
   3  -2   9   85.63   22.67
   3  -2   9   96.93   23.05
   3   2  10   74.50   16.53
  -3   2 -10   72.15   14.60
  -3   2 -10  107.68   21.03
   3  -2  10   65.02   10.79
  -3  -2 -10  121.77   27.29
  -3  -2 -10   73.91   13.89
   3   2  11   52.02   13.34
  -3   2 -11   30.09    7.97
  -3   2 -11   41.93   10.66
   3   2  11   28.53    8.75
   3  -2  11   29.42    5.46
  -3  -2 -11   28.45    7.04
   3   2  12   81.07   22.14
  -3   2 -12   29.05   11.16
  -3   2 -12   82.29   16.16
   3   2  12   49.84   11.65
   3  -2  12   49.32    8.90
  -3  -2 -12   53.50   10.79
   3   2  13   16.86    6.65
   3   2  13   10.66    5.41
  -3   2 -13   10.70    3.53
  -3  -2 -13   11.19    3.54
   3  -2  13    9.35    4.35
   3   2  14   29.22    8.84
  -3   2 -14   19.87    5.48
   3   2  14   14.54    4.84
  -3  -2 -14   16.91    5.29
   3  -2  14   13.65    4.49
   3  -2  14   14.12    5.72
   3   2  15   27.34    6.34
  -3   2 -15   19.13    6.48
   3   2  15   20.20    5.44
  -3  -2 -15   15.35    4.17
   3  -2  15   17.62    4.40
   3  -2  15   17.32    5.87
   3   2  16  399.11   97.82
   3   2  16  286.21   51.84
   3  -2  16  239.12   35.44
  -3  -2 -16  264.38   42.21
   3  -2  16  267.34   62.09
   3   2  17  423.61  105.80
   3   2  17  370.45   75.94
  -3  -2 -17  326.11   57.64
   3  -2  17  321.96   86.31
   3  -2  17  309.93   46.98
   3   2  18    9.91    3.56
   3  -2  18    8.27    2.42
  -3  -2 -18   10.67    3.18
   3  -2  18    7.88    3.26
   3   2  19   30.81    8.68
  -3  -2 -19   25.52    6.74
   3  -2  19   31.21    9.71
   3  -2  19   26.19    4.51
   3   2  20   27.04    7.04
  -3  -2 -20   24.61    5.68
   3  -2  20   24.56    7.70
   3  -2  20   23.24    6.04
   3   2  21   11.77    4.81
  -3  -2 -21   15.97    5.62
   3  -2  21   17.29    6.52
   3   3 -24    6.35    4.14
   3   3 -24    5.94    2.85
  -3   3  24    4.68    2.30
  -3  -3  24    1.57    1.79
   3  -3 -24    9.24    3.72
   3   3 -23    3.99    3.08
  -3   3  23    2.24    2.54
   3   3 -23    2.74    2.35
   3  -3 -23    2.02    1.64
  -3  -3  23    2.26    2.04
   3  -3 -23    2.27    1.26
   3   3 -22   30.30    7.61
  -3   3  22   27.03    6.67
   3   3 -22   24.54    6.46
   3  -3 -22   26.10    6.42
  -3  -3  22   23.23    6.67
   3  -3 -22   16.49    5.48
  -3   3  21  121.99   26.68
   3   3 -21  131.30   25.54
   3   3 -21  115.92   19.79
   3  -3 -21  104.00   18.14
   3  -3 -21  100.40   18.79
  -3  -3  21  102.85   17.34
   3   3 -20   92.03   20.34
   3   3 -20  109.36   24.80
  -3   3  20   98.48   25.92
  -3  -3  20   84.73   18.03
   3  -3 -20   88.78   20.11
   3  -3 -20   73.58   18.68
   3   3 -19   62.86    9.87
   3   3 -19   73.91   16.81
  -3   3  19   69.60   16.16
  -3  -3  19   54.21    9.89
   3  -3 -19   57.03   11.29
   3  -3 -19   52.63    9.67
  -3   3  18  259.29   65.23
   3   3 -18  250.17   40.83
   3   3 -18  293.51   56.80
  -3  -3  18  204.58   38.14
   3  -3 -18  277.83   43.29
   3  -3 -18  214.08   42.19
   3  -3 -18  205.12   36.77
  -3   3  17  163.46   39.33
   3   3 -17  139.40   19.74
   3   3 -17  184.10   31.90
  -3  -3  17  124.52   23.85
   3  -3 -17  157.92   19.36
   3  -3 -17  123.83   22.11
   3  -3 -17  128.42   21.06
   3   3 -16  150.26   27.19
  -3   3  16  135.72   35.48
   3   3 -16  122.90   18.34
   3  -3 -16  147.19   19.99
  -3  -3  16  100.15   17.33
   3  -3 -16   92.86   18.46
   3  -3 -16  111.23   16.18
  -3  -3  16   98.94   20.17
   3   3 -15    1.11    3.30
  -3   3  15   -2.61    5.66
   3  -3 -15    0.64    2.10
   3  -3 -15    0.70    2.29
  -3  -3  15   -0.07    3.77
  -3  -3  15    0.26    2.36
   3  -3 -15   -0.55    4.44
   3   3 -14  416.84   78.45
   3   3 -14  338.44   41.59
  -3   3  14  386.25  109.10
   3  -3 -14  339.63   42.44
   3  -3 -14  299.81   51.89
  -3  -3  14  281.63   37.40
   3  -3 -14  291.31   38.39
  -3  -3  14  291.28   42.01
   3   3 -13  144.61   31.58
   3   3 -13  216.83   52.25
  -3   3  13  194.49   71.06
   3  -3 -13  173.74   36.19
  -3  -3  13  135.67   30.09
  -3  -3  13  139.14   29.87
   3  -3 -13  142.45   34.52
   3  -3 -13  145.63   30.03
  -3   3  12  135.22   45.69
   3   3 -12  156.03   38.81
  -3   3  12  106.66   33.51
   3   3 -12  114.00   22.98
   3  -3 -12  120.52   26.02
  -3  -3  12  108.01   23.26
   3  -3 -12  138.43   34.22
   3  -3 -12   92.14   24.20
   3  -3 -12  111.13   23.50
  -3  -3  12   94.16   20.52
  -3   3  11  203.32   54.34
   3   3 -11  294.89   71.10
   3   3 -11  219.02   43.35
   3   3 -11  241.05   63.07
  -3   3  11  296.00   52.81
   3  -3 -11  236.24   50.05
  -3  -3  11  194.74   39.92
  -3  -3  11  187.21   40.05
  -3  -3  11  317.39   70.13
  -3  -3  11  212.08   52.17
   3  -3 -11  271.16   61.75
   3  -3 -11  173.45   42.61
   3  -3 -11  209.99   44.09
  -3   3  10 1080.99  133.88
   3   3 -10 1069.20  132.89
   3   3 -10  656.93  126.11
  -3   3  10  722.16   91.38
   3   3 -10  735.43   93.01
  -3   3  10  746.91   92.93
   3   3 -10  932.92  116.04
   3  -3 -10  598.17  119.58
   3  -3 -10 1005.14  186.92
   3  -3 -10  722.47  149.58
  -3  -3  10 1007.18  171.46
   3  -3 -10  980.12  120.33
  -3  -3  10  711.69  139.74
  -3  -3  10  595.20  108.45
  -3  -3  10  638.36  116.47
   3  -3 -10  595.67  118.83
  -3   3   9 1862.45  141.15
   3   3  -9 1359.01  105.49
   3   3  -9 1676.51  127.64
   3   3  -9 1286.13  174.36
  -3   3   9 1393.70  105.63
  -3   3   9 1245.16   97.37
  -3  -3   9 1801.94  137.42
   3  -3  -9 1300.18  100.95
  -3  -3   9 1925.63  143.50
   3  -3  -9 1231.57   93.42
  -3  -3   9 1135.46   87.16
   3  -3  -9 1899.67  144.39
   3  -3  -9 1588.88  186.47
  -3  -3   9 1315.15  100.83
   3  -3  -9 1280.54   97.59
  -3  -3   9 1147.90   89.98
  -3   3   8  575.03   48.92
  -3   3   8  858.94   69.33
   3   3  -8  563.05   94.35
   3   3  -8  773.45   62.85
   3   3  -8  591.98   50.00
  -3   3   8  647.84   51.91
   3  -3  -8  617.13   51.81
   3  -3  -8  817.87   63.13
  -3  -3   8  830.23  109.81
   3  -3  -8  760.83  131.93
  -3  -3   8  812.42   66.12
   3  -3  -8  583.46   46.43
  -3  -3   8  607.78   96.84
   3  -3  -8  528.60   81.86
  -3  -3   8  516.51  104.54
  -3  -3   8  550.97   77.55
   3   3  -7   97.98   23.08
  -3   3   7  143.43   31.89
  -3   3   7   94.40   23.04
   3   3  -7   98.86   17.74
  -3   3   7  107.62   20.97
   3   3  -7  129.40   24.70
   3  -3  -7  124.46   21.15
  -3  -3   7   91.65   17.67
   3  -3  -7  109.95   22.63
   3  -3  -7  124.92   28.39
  -3  -3   7  119.98   30.89
  -3  -3   7   92.04   13.77
  -3  -3   7  146.94   20.37
   3  -3  -7   91.14   18.24
  -3  -3   7  105.46   15.57
   3  -3  -7   94.00   12.76
   3   3  -6  132.47   16.80
  -3   3   6  181.59   45.50
   3   3  -6  107.99   31.47
  -3   3   6  131.94   34.63
   3   3  -6  118.86   27.76
  -3   3   6  131.70   24.93
   3   3  -6  165.75   34.00
  -3   3   6  115.38   27.36
   3  -3  -6  109.12   28.35
   3  -3  -6  140.03   33.29
  -3  -3   6  117.46   24.15
  -3  -3   6  109.56   20.99
  -3  -3   6  168.95   30.71
   3  -3  -6  149.48   24.77
  -3  -3   6  155.50   37.07
  -3  -3   6  136.28   21.47
   3  -3  -6  130.60   27.47
  -3   3   5   20.77    5.76
   3   3  -5   20.37    4.86
   3   3  -5   20.20    4.17
   3   3  -5   17.24    2.78
   3   3  -5   14.57    4.63
  -3   3   5   13.67    3.78
  -3   3   5   14.87    4.51
   3  -3  -5   15.62    3.78
  -3  -3   5   15.94    3.92
  -3  -3   5   10.94    3.47
   3  -3  -5   14.45    4.53
  -3  -3   5   15.30    4.56
   3  -3  -5   14.47    2.70
  -3  -3   5   14.40    2.82
  -3  -3   5   13.06    3.13
  -3   3   3   89.23   22.87
   3   3  -3  158.46   25.98
  -3   3   3  141.01   33.00
   3   3  -3  128.74   27.26
   3   3  -3   95.65   22.98
  -3   3   3  139.57   21.05
   3   3  -3   93.74   15.28
  -3  -3   3   91.37   40.40
  -3  -3   3   86.59   20.06
   3  -3  -3  108.82   25.40
   3  -3  -3   98.59   24.32
  -3  -3   3  103.99   12.85
   3  -3  -3  120.73    9.48
  -3   3   2 4167.84   79.73
   3   3  -2 2565.57   58.45
   3   3  -2 3757.57   74.96
  -3   3   2 2302.34   69.00
   3  -3  -2 2506.66   71.18
   3   3  -1 7128.08  124.37
  -3   3   1 6606.43  131.32
   3  -3  -1 7203.75  134.49
  -3  -3   1 6774.72  113.86
   3   3   0 4037.94  114.54
  -3   3   0 3670.89   97.65
   3  -3   0 3906.74   83.00
  -3  -3   0 3877.46   75.86
   3  -3   0 4148.02   71.00
   3   3   1 1287.24   60.32
   3   3   1 1326.78   33.52
  -3   3  -1 1322.22   39.73
   3  -3   1 1227.01   38.10
   3  -3   1 1437.52   35.80
  -3  -3  -1 1209.19   36.27
   3   3   2 1273.32   39.22
  -3   3  -2 1115.61   37.59
   3   3   2 1124.15   31.07
  -3  -3  -2 1036.98   33.17
  -3  -3  -2 1731.43   46.58
  -3  -3  -2 1058.32   35.28
   3  -3   2 1027.93   35.66
   3  -3   2 1172.12   32.54
   3  -3   2 1229.01   33.52
  -3   3  -3  689.84   42.90
   3   3   3  537.80   32.69
   3   3   3  716.52   44.28
  -3   3  -3  568.19   36.97
  -3  -3  -3  565.70   37.34
   3  -3   3  902.07   53.67
  -3  -3  -3  564.07   35.17
   3  -3   3  557.75   36.28
  -3  -3  -3  953.84   55.96
   3  -3   3  682.69   40.76
   3  -3   3  643.14   38.32
   3  -3   3  666.64   81.40
  -3   3  -4  320.33   24.78
   3   3   4  462.61   32.05
   3   3   4  537.87   66.87
   3   3   4  401.89   28.92
   3   3   4  336.51   61.57
  -3   3  -4  392.27   28.25
   3  -3   4  418.94   57.58
  -3  -3  -4  549.70   36.68
   3  -3   4  585.26   78.68
  -3  -3  -4  292.91   57.38
   3  -3   4  312.11   55.05
   3  -3   4  517.26   35.22
  -3  -3  -4  344.61   74.52
   3  -3   4  356.43   64.41
   3  -3   4  365.46   54.64
  -3   3  -5   65.36   19.64
   3   3   5   97.99   22.39
   3   3   5   72.22   14.31
   3   3   5   77.84   16.43
  -3   3  -5   83.13   23.48
   3  -3   5   76.85   12.17
   3  -3   5   97.83   24.00
   3  -3   5  116.69   15.42
  -3  -3  -5  113.92   25.91
  -3  -3  -5   67.43   11.85
   3  -3   5   61.88   13.42
  -3  -3  -5  123.02   20.03
  -3  -3  -5   70.84   16.67
   3  -3   5   74.16   15.39
   3  -3   5   78.69   12.92
  -3   3  -6  159.02   46.91
   3   3   6  230.91   51.18
   3   3   6  194.89   47.32
   3   3   6  168.08   33.34
  -3   3  -6  214.80   59.99
   3  -3   6  153.70   32.62
  -3  -3  -6  173.30   34.15
   3  -3   6  253.97   58.64
  -3  -3  -6  269.92   65.17
   3  -3   6  221.67   35.49
   3  -3   6  164.31   30.56
  -3  -3  -6  256.76   32.67
   3  -3   6  174.89   33.62
  -3  -3  -6  145.51   24.59
   3  -3   6  180.35   28.13
   3   3   7  222.91   58.10
  -3   3  -7  183.84   57.67
   3   3   7  180.45   40.37
   3   3   7  282.14   75.68
  -3   3  -7  258.32   78.84
  -3  -3  -7  186.78   40.40
   3  -3   7  175.46   37.48
  -3  -3  -7  291.44   67.95
   3  -3   7  290.44   72.72
   3  -3   7  197.82   43.47
   3  -3   7  201.93   36.58
   3   3   8 1040.24  172.69
  -3  -3  -8  958.15  160.24
   3  -3   8 1593.05  263.66
   3  -3   8  934.77  208.44
  -3  -3  -8 1589.16  263.03
   3  -3   8 1006.43  167.48
   3  -3   8 1123.13  186.47
   3   3   9  352.91   59.95
  -3  -3  -9  472.15  102.63
   3  -3   9  476.03  100.43
   3  -3   9  285.53   48.66
   3  -3   9  305.75   71.30
  -3  -3  -9  295.39   64.74
   3   3  10  202.27   41.22
  -3  -3 -10  284.17   69.64
   3  -3  10  288.65   52.94
   3  -3  10  172.18   36.02
   3  -3  10  178.32   50.17
  -3  -3 -10  184.87   41.34
   3   3  11  226.81   25.46
  -3  -3 -11  199.77   35.08
   3  -3  11  303.53   55.79
   3  -3  11  189.97   37.94
  -3  -3 -11  319.38   58.44
   3  -3  11  197.02   54.53
   3   3  12  261.20   30.10
  -3   3 -12  360.21   61.18
  -3  -3 -12  238.41   42.58
   3  -3  12  221.48   30.40
  -3  -3 -12  381.45   59.36
   3  -3  12  228.05   55.92
   3   3  13  603.01  111.10
   3   3  13  362.43   43.39
  -3   3 -13  524.03   73.23
   3  -3  13  331.62   38.47
   3  -3  13  310.17   70.70
  -3  -3 -13  349.96   57.51
   3   3  14    9.78    4.32
   3   3  14    5.22    2.76
  -3   3 -14    7.51    3.03
   3  -3  14    6.87    4.22
   3  -3  14    4.52    2.49
  -3  -3 -14    5.79    2.46
   3   3  15   56.68   15.25
  -3   3 -15   36.54    9.26
   3   3  15   30.59    8.31
  -3  -3 -15   30.76    8.28
   3  -3  15   27.17    7.11
   3  -3  15   30.56    8.73
   3   3  16    4.93    3.19
  -3   3 -16    6.59    3.64
  -3  -3 -16    4.41    2.96
   3  -3  16    7.11    2.99
   3  -3  16    6.39    3.10
   3   3  17   79.45   19.48
   3   3  17   52.83   11.52
  -3  -3 -17   42.31   12.48
   3  -3  17   54.69   14.28
   3  -3  17   98.87   22.63
   3   3  18   74.88   13.95
   3   3  18   53.32   10.77
   3  -3  18   54.85   13.36
  -3  -3 -18   48.57    9.20
   3   3  19   35.72   10.57
   3  -3  19   34.88    8.23
  -3  -3 -19   42.36   10.32
   3  -3  19   39.90    8.78
   3   3  20   13.22    5.30
  -3  -3 -20   21.88    5.21
   3  -3  20   19.25    7.30
   3  -3  20   19.94    3.92
  -3  -3 -21    2.60    2.01
   3  -3  21    5.68    3.10
   3   4 -23   24.65    5.89
  -3   4  23   17.73    7.62
  -3  -4  23   13.44    4.27
   3   4 -22   12.51    5.53
   3   4 -22   23.27    4.63
  -3   4  22   18.85    6.61
  -3  -4  22   14.12    5.33
   3  -4 -22   14.67    5.65
   3   4 -21    5.42    2.13
   3   4 -21    7.81    3.17
  -3   4  21    6.17    2.86
  -3  -4  21    6.00    2.52
   3  -4 -21    5.68    1.88
  -3   4  20   21.34    6.84
   3   4 -20   15.70    6.26
   3   4 -20   20.90    8.83
  -3  -4  20   15.14    4.77
   3  -4 -20   24.20    7.71
   3  -4 -20   18.02    5.78
  -3   4  19   40.68   10.09
   3   4 -19   34.67    9.31
   3   4 -19   40.31   10.78
  -3  -4  19   30.29    7.88
   3  -4 -19   50.61   10.59
   3  -4 -19   34.16    8.24
  -3   4  18    9.88    3.91
   3   4 -18    7.96    3.22
   3   4 -18   17.13    5.81
  -3  -4  18   10.39    3.83
   3  -4 -18   17.99    5.58
   3  -4 -18   10.61    3.77
   3   4 -17  373.79   70.13
  -3   4  17  323.09   93.21
   3   4 -17  282.93   48.88
  -3  -4  17  325.14   48.63
   3  -4 -17  334.36   52.68
   3  -4 -17  256.30   40.94
  -3  -4  17  254.92   45.62
   3   4 -16   18.39    7.00
   3   4 -16   27.82    8.32
  -3   4  16   29.50    6.96
   3  -4 -16   26.12    6.13
  -3  -4  16   20.76    5.39
  -3  -4  16   24.35    5.61
   3  -4 -16   14.62    4.71
  -3   4  15  152.79   49.42
   3   4 -15  176.35   31.24
   3   4 -15  108.39   29.58
   3  -4 -15   99.66   19.67
  -3  -4  15  126.56   22.02
  -3  -4  15  108.41   18.31
   3  -4 -15  158.52   24.23
   3   4 -14   86.70   11.69
   3   4 -14  102.31   20.21
  -3   4  14   93.41   32.21
   3  -4 -14   87.38   15.73
  -3  -4  14   64.26   10.02
  -3  -4  14   81.78   13.46
   3  -4 -14   57.15   13.95
  -3   4  13  142.67   45.68
   3   4 -13  154.64   33.69
   3   4 -13   97.10   25.09
  -3  -4  13  107.96   21.74
   3  -4 -13  131.71   25.91
  -3  -4  13   78.59   16.19
  -3   4  12  130.32   42.52
   3   4 -12  137.81   31.93
   3   4 -12   85.69   24.50
  -3  -4  12  103.93   20.63
   3  -4 -12  113.54   24.96
  -3  -4  12   83.10   16.38
   3   4 -11   93.78   24.40
   3   4 -11   50.54   15.81
   3  -4 -11   71.02   13.04
  -3  -4  11   62.48   12.44
  -3  -4  11   54.45    9.96
   3  -4 -11   96.35   27.35
   3   4 -10  156.44   38.54
   3   4 -10  109.69   32.26
   3  -4 -10  150.45   34.13
  -3  -4  10  130.22   28.79
  -3  -4  10  154.20   50.35
  -3  -4  10  108.84   25.60
  -3  -4  10  192.93   36.81
   3  -4 -10  191.80   39.94
   3   4  -9 1209.14  199.81
   3  -4  -9 1229.13  204.56
  -3  -4   9 1034.45  172.78
   3  -4  -9 1564.93  326.87
  -3  -4   9 1163.65  192.48
  -3  -4   9 1631.60  270.24
   3  -4  -8 1916.26  246.22
  -3  -4   8 2445.91  402.65
  -3  -4   8 1654.28  273.43
   3  -4  -8 2604.26  332.61
  -3   4   7 1175.79  145.21
   3   4  -7 1058.25  131.26
  -3   4   7  745.67   94.19
   3   4  -7  803.55  101.06
  -3  -4   7  655.70  120.18
   3  -4  -7  778.03   98.01
  -3  -4   7  979.98  122.26
   3  -4  -7  952.82  176.17
  -3   4   6  728.30   91.96
   3   4  -6  362.50   82.51
   3   4  -6  492.90   63.93
  -3   4   6  461.17   60.15
  -3  -4   6  577.60   74.12
  -3  -4   6  418.12   87.75
   3  -4  -6  594.23  111.50
   3  -4  -6  481.84  108.42
  -3   4   5   75.40   18.60
   3   4  -5   70.29   17.93
   3   4  -5   52.68   16.11
  -3   4   5   48.63   13.00
  -3  -4   5   62.63   15.33
  -3  -4   5   47.50    9.11
   3  -4  -5   61.00   17.09
   3  -4  -5   53.50   11.71
  -3   4   4  399.67   72.85
  -3   4   4  483.89   42.37
   3   4  -4  390.81   90.15
   3   4  -4  290.07   79.84
  -3   4   4  283.04   69.48
   3  -4  -4  311.79   64.44
  -3  -4   4  349.66   84.07
  -3  -4   4  286.72   54.67
   3  -4  -4  341.25   67.11
   3   4  -3    6.58    4.80
   3   4  -3   10.82    3.65
  -3   4   3   10.79    3.74
   3   4  -3   10.38    3.28
  -3   4   3   11.91    2.90
  -3   4   3    6.39    3.59
   3  -4  -3    8.59    2.76
  -3  -4   3    9.84    4.66
   3  -4  -3    7.85    3.01
  -3  -4   3    8.55    2.66
   3   4  -2  138.10   19.37
  -3   4   2   73.84   20.61
  -3   4   2  118.99   34.35
   3   4  -2   97.94   25.27
   3   4  -2   78.03   22.56
  -3  -4   2   88.89   16.85
   3  -4  -2  125.97   23.76
  -3  -4   2   72.24   13.92
   3  -4  -2   75.45   19.38
   3  -4  -2   85.96   16.71
   3   4  -1 2813.02  206.44
  -3   4   1 2883.49  212.44
   3   4  -1 1867.24  141.80
   3   4  -1 2758.76  204.30
  -3   4   1 1797.61  136.27
   3  -4  -1 1831.18  137.60
   3  -4  -1 2744.49  202.39
  -3  -4   1 1854.91  140.56
   3  -4  -1 1806.79  137.37
  -3  -4   1 1556.81  118.54
   3   4   0 1165.25   92.72
  -3   4   0 1130.06   88.63
  -3   4   0 1955.28  146.41
   3   4   0 1459.12  111.33
   3  -4   0 1175.48   90.84
  -3  -4   0 1103.27   87.03
   3  -4   0 1633.79  123.88
  -3  -4   0  924.42   73.08
   3  -4   0 1096.19   86.83
  -3  -4   0 1777.69  133.54
   3   4   1  502.33   43.76
  -3   4  -1  777.69   62.31
   3   4   1  699.13  111.88
  -3   4  -1  442.51  108.46
   3  -4   1  419.85   81.60
  -3  -4  -1  658.39   54.10
   3  -4   1  627.10   52.37
  -3  -4  -1  400.61   96.36
   3  -4   1  424.87   81.71
  -3  -4  -1  368.27   68.06
  -3   4  -2  467.69   39.80
  -3   4  -2  270.73   73.25
   3   4   2  301.69   73.08
   3   4   2  392.01   64.83
  -3  -4  -2  386.84   83.96
  -3  -4  -2  262.22   55.74
   3  -4   2  383.61   83.95
  -3  -4  -2  208.13   43.38
   3  -4   2  251.58   47.16
   3  -4   2  285.47   47.78
   3   4   3   10.15    3.43
  -3   4  -3   13.28    5.11
   3   4   3   13.84    3.27
  -3   4  -3   10.62    4.34
  -3  -4  -3   13.52    4.23
  -3  -4  -3    9.53    3.38
   3  -4   3    9.47    2.95
  -3  -4  -3    7.69    2.05
   3  -4   3    9.92    3.30
   3  -4   3   15.45    4.38
   3   4   4  107.10   26.23
  -3   4  -4   89.70   28.34
  -3   4  -4   87.46   40.52
   3   4   4   98.23   27.75
   3  -4   4   64.86   14.51
  -3  -4  -4   75.27   17.14
   3  -4   4  111.12   29.33
  -3  -4  -4   64.34   11.30
   3  -4   4   71.44   17.35
  -3  -4  -4  123.68   30.54
   3   4   5   25.87   11.10
  -3  -4  -5   23.32    5.97
  -3  -4  -5   33.15    9.19
   3  -4   5   31.49    8.36
  -3  -4  -5   17.14    3.85
   3  -4   5   22.92    6.06
  -3  -4  -6   58.83   14.39
  -3  -4  -6   36.60   10.22
   3  -4   6   58.95   15.97
   3  -4   6   37.95    8.61
  -3  -4  -7  554.02  125.90
  -3  -4  -7  351.70   75.91
   3  -4   7  535.10  106.26
   3  -4   7  336.25   66.10
  -3  -4  -8 1291.56  147.30
  -3  -4  -8  823.00   96.54
   3  -4   8 1293.62  147.67
   3  -4   8  750.29  138.00
   3  -4   8  803.35   92.30
  -3  -4  -9  216.50   51.89
  -3  -4  -9  127.85   30.89
   3  -4   9  204.35   53.02
   3  -4   9  129.80   27.99
   3  -4   9  112.84   31.74
  -3  -4 -10  718.40  129.75
  -3  -4 -10  441.82   90.92
   3  -4  10  690.98  127.59
   3  -4  10  431.92   54.47
   3  -4  10  363.06   83.65
  -3  -4 -11  192.80   45.26
  -3  -4 -11  127.88   22.57
   3  -4  11  194.91   37.18
   3  -4  11  117.99   17.52
   3  -4  11  107.26   24.59
  -3  -4 -12   46.17   14.36
  -3  -4 -12   30.19    8.24
   3  -4  12   24.46    5.81
   3  -4  12   26.27    7.43
  -3   4 -13   32.81    9.00
  -3  -4 -13   21.24    5.70
  -3  -4 -13   35.48    8.22
   3  -4  13   21.75    5.62
   3  -4  13   19.05    6.08
   3   4  14   21.54    5.97
  -3   4 -14   14.99    5.47
  -3  -4 -14    8.23    3.16
   3  -4  14    9.40    2.90
   3  -4  14    9.05    2.71
   3   4  15  140.86   31.90
  -3   4 -15   90.56   19.17
  -3  -4 -15   61.15   11.27
   3  -4  15   63.39   11.08
   3  -4  15   22.27    7.87
   3   4  16  357.02   85.69
  -3   4 -16  274.68   60.18
  -3  -4 -16  175.69   39.80
   3  -4  16  172.84   36.78
   3  -4  16  159.28   43.30
   3   4  17  133.47   33.64
  -3   4 -17   96.77   22.93
  -3  -4 -17   76.59   20.30
   3  -4  17   71.93   17.21
   3  -4  17   66.57   18.00
   3   4  18   17.54    5.66
  -3   4 -18   13.51    4.02
  -3  -4 -18   11.53    4.54
   3  -4  18    9.73    3.70
   3  -4  18    8.71    3.03
   3   4  19    4.69    2.46
  -3  -4 -19    3.61    2.09
   3  -4  19    2.99    2.19
   3  -4  19    3.36    1.65
  -3  -4 -20    7.38    6.77
   3  -4  20   18.06    6.07
   3   5 -22    8.57    3.95
   3   5 -21   24.14    5.17
  -3   5  21   21.93    5.48
   3  -5 -21   22.64    9.98
  -3  -5  21   15.33    5.87
   3   5 -20    2.48    1.93
  -3   5  20    5.25    1.91
   3  -5 -20    2.51    2.25
  -3  -5  20    1.80    1.33
  -3   5  19   23.04    6.81
   3   5 -19   26.16    8.24
  -3  -5  19   22.33    6.32
  -3  -5  19   16.76    4.94
   3  -5 -19   31.86    9.30
  -3   5  18   14.84    4.89
   3   5 -18   16.82    6.48
  -3  -5  18   16.44    4.06
  -3  -5  18    7.91    3.49
   3  -5 -18   17.89    5.28
  -3   5  17  188.95   58.41
   3   5 -17  186.73   48.29
  -3  -5  17  167.97   34.22
  -3  -5  17  119.48   25.72
   3  -5 -17  196.27   39.09
   3   5 -16   72.84   14.80
  -3   5  16   67.01   11.94
   3  -5 -16   71.33   13.40
  -3  -5  16   63.38   11.38
   3   5 -15    3.40    2.99
  -3   5  15   -0.64    2.16
   3  -5 -15    1.32    2.67
  -3  -5  15    2.76    2.31
   3   5 -14   49.54    9.95
  -3   5  14   43.89   10.49
   3  -5 -14   43.01    8.11
  -3  -5  14   35.13    7.89
   3   5 -13   32.74   11.15
  -3   5  13   32.41    8.06
   3  -5 -13   31.43    7.13
  -3  -5  13   25.36    6.24
   3   5 -12  215.01   34.49
  -3   5  12  168.27   73.98
   3  -5 -12  168.19   29.41
  -3  -5  12  160.64   25.88
   3   5 -11  806.64  102.60
   3  -5 -11  623.19   88.94
  -3  -5  11  571.67   86.77
   3  -5 -11  780.05   89.47
   3   5 -10  509.54   76.36
   3  -5 -10  363.29   67.01
  -3  -5  10  331.95   59.42
   3  -5 -10  493.24   60.76
   3  -5  -9   58.87   13.22
  -3  -5   9   75.86   17.10
  -3  -5   9   54.45   11.00
   3  -5  -9   71.10   17.11
   3  -5  -8  534.20  107.62
  -3  -5   8  711.24   84.62
  -3  -5   8  470.11   93.90
   3  -5  -8  666.16  100.48
   3  -5  -7   37.81    8.94
  -3  -5   7   49.13   10.40
  -3  -5   7   29.02    7.10
   3  -5  -7   43.32   11.84
   3  -5  -6   99.82   26.93
  -3  -5   6  118.86   32.35
  -3  -5   6   94.37   22.64
   3  -5  -6  124.22   31.73
   3  -5  -5   33.84    9.92
  -3  -5   5   34.99   10.03
  -3  -5   5   29.14    6.87
   3  -5  -5   40.29   10.67
   3  -5  -4  140.31   31.98
  -3  -5   4  142.38   36.31
  -3  -5   4  121.38   29.11
   3  -5  -4  153.99   33.98
  -3   5   3   59.66   16.82
  -3  -5   3   62.49   14.20
   3  -5  -3   57.53   11.58
  -3  -5   3   49.62   10.80
   3  -5  -3   57.85   16.04
   3  -5  -2   44.45    9.63
  -3  -5   2   45.60   11.39
   3  -5  -2   58.93   12.68
  -3  -5   2   36.87    8.95
   3  -5  -2   47.36   13.94
   3   5  -1  278.65   57.80
  -3   5   1  271.52   96.55
   3  -5  -1  172.72   43.58
  -3  -5   1  198.14   49.95
   3  -5  -1  269.14   61.22
  -3  -5   1  156.72   36.21
   3  -5  -1  189.14   47.61
  -3   5   0  241.02   88.77
  -3  -5   0  300.07   61.90
   3  -5   0  180.72   39.89
  -3  -5   0  184.33   44.69
  -3  -5   0  148.19   33.88
   3  -5   0  268.38   63.58
   3  -5   0  191.49   46.68
  -3   5  -1  406.92   69.89
  -3  -5  -1  382.16   86.80
   3  -5   1  201.35   44.26
  -3  -5  -1  223.50   57.54
   3  -5   1  323.59   75.56
  -3  -5  -1  202.49   46.02
   3  -5   1  221.49   54.89
  -3   5  -2   10.09    4.88
   3   5   2   11.68    5.58
   3  -5   2    6.43    2.07
  -3  -5  -2    8.30    3.12
   3  -5   2   14.87    4.73
  -3  -5  -2   14.45    3.75
  -3  -5  -2    6.85    2.39
   3  -5   2    7.55    2.91
   3   5   3   26.33   10.84
  -3  -5  -3   28.04    6.85
  -3  -5  -3   39.25    9.38
   3  -5   3   33.54   10.26
  -3  -5  -3   20.08    4.18
   3  -5   3   25.69    6.22
  -3  -5  -4  145.53   36.68
  -3  -5  -4   90.49   24.37
   3  -5   4  131.22   38.27
   3  -5   4   90.57   23.63
  -3  -5  -5   24.21    6.98
  -3  -5  -5   14.65    4.86
   3  -5   5   19.81    6.70
   3  -5   5    9.69    3.46
  -3  -5  -6  148.75   32.34
  -3  -5  -6   82.60   22.27
   3  -5   6  143.61   36.95
   3  -5   6   90.21   19.06
  -3  -5  -7 1097.62  200.39
  -3  -5  -7  670.31  148.10
   3  -5   7 1159.94   94.23
   3  -5   7  674.55  114.77
  -3  -5  -8 1128.26   54.53
  -3  -5  -8  652.24  126.04
   3  -5   8 1124.16   54.83
   3  -5   8  624.86   91.97
  -3  -5  -9  134.41   27.56
  -3  -5  -9   79.95   17.04
   3  -5   9  125.49   26.73
   3  -5   9   83.40   18.42
  -3  -5 -10   -0.76    5.87
  -3  -5 -10    2.43    3.39
   3  -5  10    3.25    4.65
   3  -5  10    2.38    3.54
  -3  -5 -11   40.59   11.06
  -3  -5 -11   25.25    7.48
   3  -5  11   36.22   10.77
   3  -5  11   22.32    7.38
  -3  -5 -12   25.17    7.68
  -3  -5 -12   15.48    5.44
   3  -5  12   15.21    4.63
   3   5  13   49.59   13.33
  -3   5 -13   43.54   12.25
  -3  -5 -13   28.58    7.04
   3  -5  13   23.68    6.12
   3   5  14   43.56   12.98
  -3   5 -14   46.44   12.44
  -3  -5 -14   26.37    7.94
   3  -5  14   23.44    6.77
   3   5  15   98.48   24.04
  -3   5 -15   99.73   19.96
  -3  -5 -15   59.15   12.50
   3  -5  15   53.89   10.89
   3   5  16   11.51    4.64
  -3   5 -16   12.99    5.13
  -3  -5 -16    7.10    3.19
   3  -5  16    7.78    3.62
   3   5  17  110.69   26.76
  -3   5 -17   94.15   22.19
  -3  -5 -17   55.20   23.45
   3  -5  17   64.61   13.31
   3   5  18    7.20    4.23
  -3   5 -18    4.19    2.17
  -3  -5 -18    6.17    3.45
   3  -5  18    3.80    2.21
  -3  -5 -19   13.56    4.75
   3  -5  19   13.54    4.03
   3   6 -20    7.13    3.73
   3  -6 -20   10.52    2.88
   3   6 -19   86.42   14.52
  -3   6  19   65.15   24.01
   3  -6 -19   97.21   12.39
  -3  -6  19   69.30   22.71
   3   6 -18   71.11   15.87
  -3   6  18   59.65   16.66
   3  -6 -18   76.55   15.19
  -3  -6  18   65.31   13.69
   3   6 -17    3.59    2.51
  -3   6  17    4.13    2.30
   3  -6 -17    3.15    2.61
  -3  -6  17    2.60    2.57
   3   6 -16   12.41    4.76
  -3   6  16   18.12    4.91
   3  -6 -16   16.55    4.27
  -3  -6  16   14.48    4.59
   3   6 -15    6.86    2.83
  -3   6  15    6.32    3.28
   3  -6 -15    7.72    2.33
  -3  -6  15    6.94    2.63
   3   6 -14   30.43    7.30
  -3   6  14   22.41    7.35
   3  -6 -14   27.21    6.28
  -3  -6  14   24.27    6.48
   3   6 -13    7.22    3.37
  -3   6  13    5.96    3.62
   3  -6 -13    7.64    3.56
  -3  -6  13    5.07    2.78
   3   6 -12   23.31    6.40
  -3   6  12   23.57    5.87
   3  -6 -12   24.93    6.27
  -3  -6  12   16.22    6.51
   3   6 -11  494.99   93.45
  -3   6  11  529.70   62.27
   3  -6 -11  415.76   74.59
  -3  -6  11  358.61   67.17
   3   6 -10  550.56   93.80
   3  -6 -10  444.64   75.97
  -3  -6  10  392.01   73.38
   3  -6 -10  531.13   81.89
   3  -6  -9  613.47  108.59
  -3  -6   9  735.18  165.45
  -3  -6   9  501.53   91.90
   3  -6  -9  742.92  134.02
   3  -6  -8  202.50   32.68
  -3  -6   8  260.14   51.58
  -3  -6   8  189.07   29.47
   3  -6  -8  254.84   32.96
   3  -6  -7  394.06   62.76
  -3  -6   7  499.94  110.18
  -3  -6   7  369.54   74.00
   3  -6  -7  520.65   59.36
   3  -6  -6   56.02   11.43
  -3  -6   6   61.54   15.49
  -3  -6   6   49.83    9.91
   3  -6  -6   63.72   17.23
   3  -6  -5    9.33    3.54
  -3  -6   5   10.52    3.94
  -3  -6   5    7.79    2.80
   3  -6  -5   11.13    4.19
   3  -6  -4   53.65   10.55
  -3  -6   4   61.18   14.24
  -3  -6   4   43.30    9.35
   3  -6  -4   55.65   15.05
   3  -6  -3    1.39    2.93
  -3  -6   3    2.23    3.92
  -3  -6   3    0.15    2.47
   3  -6  -3   -0.65    3.97
   3  -6  -2  280.42   39.87
  -3  -6   2  281.90   63.94
  -3  -6   2  223.78   34.06
   3  -6  -2  302.98   46.75
   3  -6  -1   30.01    5.75
  -3  -6   1   33.92    9.87
   3  -6  -1   34.00   11.90
  -3  -6   1   26.90    5.23
   3  -6  -1   32.30   10.08
   3  -6   0   86.88   18.68
  -3  -6   0  107.95   26.14
   3  -6   0  135.76   34.49
  -3  -6   0   85.53   17.97
   3  -6   0  106.87   30.08
  -3  -6  -1  215.93   41.05
  -3  -6  -1  156.89   37.70
   3  -6   1  218.90   49.10
  -3  -6  -1  123.54   24.82
   3  -6   1  157.18   35.20
  -3  -6  -2   32.78    6.72
  -3  -6  -2   23.98    6.61
   3  -6   2   30.97    6.68
  -3  -6  -2   17.39    3.97
   3  -6   2   21.22    6.33
  -3  -6  -3  124.70   25.02
  -3  -6  -3   89.51   23.75
   3  -6   3  126.46   29.61
   3  -6   3   87.17   19.51
  -3  -6  -4   31.50    7.83
  -3  -6  -4   19.08    5.96
   3  -6   4   24.86    8.75
   3  -6   4   17.31    5.59
  -3  -6  -5   58.38   14.34
  -3  -6  -5   41.49   11.66
   3  -6   5   61.02   13.36
   3  -6   5   36.89   10.52
  -3  -6  -6  247.94   44.80
  -3  -6  -6  161.61   38.07
   3  -6   6  245.94   50.28
   3  -6   6  161.94   27.44
  -3  -6  -7  455.34   90.93
  -3  -6  -7  293.11   64.89
   3  -6   7  429.93  105.44
   3  -6   7  293.74   46.48
  -3  -6  -8  165.57   33.24
  -3  -6  -8  107.52   26.30
   3  -6   8  163.41   32.79
   3  -6   8  104.76   19.93
  -3  -6  -9   53.59   14.02
  -3  -6  -9   33.67    9.38
   3  -6   9   53.97   13.58
   3  -6   9   33.23    8.04
  -3  -6 -10  161.44   33.72
  -3  -6 -10   89.64   22.42
   3  -6  10  150.76   31.65
   3  -6  10   92.12   19.33
  -3  -6 -11   45.12   11.22
  -3  -6 -11   25.05    6.58
   3  -6  11   39.04   10.40
   3  -6  11   24.59    5.61
   3   6  12   60.80   15.93
  -3   6 -12   45.86   14.12
  -3  -6 -12   33.66    9.07
   3  -6  12   33.78    8.71
   3   6  13    0.32    3.45
  -3   6 -13    0.15    2.93
  -3  -6 -13    2.85    2.39
   3  -6  13    2.41    2.25
   3   6  14   20.29    6.89
  -3   6 -14   20.11    7.19
  -3  -6 -14   10.18    3.94
   3  -6  14    9.52    3.83
   3   6  15   21.99    6.84
  -3   6 -15   20.24    7.18
  -3  -6 -15   12.94    4.44
   3  -6  15    6.31    4.39
   3   6  16   30.86    6.89
  -3   6 -16   20.98    8.27
  -3  -6 -16   16.08    6.56
   3  -6  16   14.66    5.60
   3   6  17   22.47    7.75
  -3   6 -17   18.37    5.55
   3  -6  17   13.24    4.96
  -3  -6 -18    9.35    9.17
   3  -6  18   -4.73    5.31
   3  -7 -18   36.95    7.59
  -3  -7  18   -1.39    5.29
   3   7 -17   26.19   11.86
   3  -7 -17   42.77    7.86
  -3  -7  17   39.78    7.75
   3   7 -16   22.62    7.96
  -3   7  16   15.59    7.34
   3  -7 -16   26.53    9.88
  -3  -7  16   24.14    9.36
   3   7 -15   33.08    8.23
  -3   7  15   29.56    7.82
   3  -7 -15   31.07    7.70
  -3  -7  15   26.68    7.97
   3   7 -14   12.59    4.24
  -3   7  14   13.69    4.37
   3  -7 -14   11.06    4.22
  -3  -7  14   11.28    4.66
   3   7 -13   56.73   11.15
  -3   7  13   51.20   10.02
   3  -7 -13   45.13    8.63
  -3  -7  13   43.89    8.29
   3   7 -12   58.24   13.07
  -3   7  12   66.00   12.35
   3  -7 -12   59.89   11.84
  -3  -7  12   51.31   11.99
   3   7 -11   27.31    7.69
  -3   7  11   28.85    7.27
   3  -7 -11   27.63    7.59
  -3  -7  11   25.26    8.24
   3   7 -10  106.30   21.66
  -3   7  10  105.71   20.03
   3  -7 -10   92.98   18.59
  -3  -7  10   83.73   20.60
   3   7  -9  139.67   26.68
   3  -7  -9  107.29   21.75
  -3  -7   9  104.55   37.17
   3  -7  -9  126.76   24.84
   3  -7  -8  103.42   19.44
  -3  -7   8  113.39   24.79
  -3  -7   8   82.55   18.03
   3  -7  -8  113.69   23.67
   3  -7  -7   53.14   12.81
  -3  -7   7   67.79   21.07
  -3  -7   7   53.88   12.61
   3  -7  -7   73.83   18.44
   3  -7  -6   -0.88    3.91
  -3  -7   6   -0.90    5.18
  -3  -7   6    2.05    2.88
   3  -7  -6    4.13    3.48
   3  -7  -5  143.70   23.24
  -3  -7   5  174.93   36.91
  -3  -7   5  127.44   23.47
   3  -7  -5  175.37   34.99
   3  -7  -4   14.93    4.68
  -3  -7   4   18.42    6.20
  -3  -7   4   13.34    3.69
   3  -7  -4   19.07    6.09
   3  -7  -3   57.52    9.79
  -3  -7   3   75.00   15.32
  -3  -7   3   49.81   10.24
   3  -7  -3   71.14   16.90
   3  -7  -2  151.67   32.18
  -3  -7   2  206.58   39.89
  -3  -7   2  153.61   26.39
   3  -7  -2  159.43   61.45
  -3  -7   1  117.19   28.16
  -3  -7   1   86.70   14.00
   3  -7  -1  123.68   25.87
  -3  -7   0    5.56    4.75
  -3  -7   0    4.20    2.27
   3  -7   0    6.82    2.84
  -3  -7  -1   54.29   11.74
   3  -7   1   65.48   13.74
   3  -7   1   60.38   15.53
  -3  -7  -2   34.13    7.87
   3  -7   2   46.33    9.84
   3  -7   2   32.36    9.33
   3   7   3    3.21    3.34
  -3  -7  -3    3.81    2.88
   3  -7   3    4.72    3.39
   3  -7   3    5.14    2.59
   3   7   4  192.04   32.39
  -3  -7  -4  125.00   27.52
   3  -7   4  169.24   40.37
   3  -7   4  120.36   24.77
   3   7   5   33.92    6.71
  -3  -7  -5   21.61    5.82
   3  -7   5   27.33    7.77
   3  -7   5   20.53    6.30
   3   7   6  154.99   28.30
  -3  -7  -6   97.22   22.74
   3  -7   6  154.70   35.30
   3  -7   6  100.31   19.53
   3   7   7  132.39   24.10
  -3  -7  -7   75.86   18.78
   3  -7   7  120.17   30.23
   3  -7   7   85.05   16.71
   3   7   8   63.72   15.44
  -3  -7  -8   40.15   12.02
   3  -7   8   59.81   17.05
   3  -7   8   38.60    9.49
   3   7   9   59.86   14.06
  -3   7  -9   50.17   10.97
  -3  -7  -9   33.94    8.56
   3  -7   9   30.41    7.83
   3   7  10   71.55   15.97
  -3   7 -10   53.82   13.91
  -3  -7 -10   42.80    8.79
   3  -7  10   37.70    8.38
   3   7  11   17.16    6.44
  -3   7 -11   14.10    4.88
  -3  -7 -11    9.53    4.29
   3  -7  11    9.17    3.86
   3   7  12  107.52   24.40
  -3   7 -12   93.52   21.87
  -3  -7 -12   55.17   14.55
   3  -7  12   57.74   14.25
   3   7  13   27.32    5.41
  -3   7 -13   24.44    5.32
  -3  -7 -13   18.38    6.73
   3  -7  13   16.79    7.53
   3   7  14   11.56    4.14
  -3   7 -14    5.66    3.96
  -3  -7 -14    4.52    3.27
   3  -7  14    4.84    3.49
   3   7  15    5.11    3.32
  -3   7 -15    4.81    2.49
  -3  -7 -15    3.83    2.72
   3  -7  15    4.68    2.67
   3  -8 -16    0.82    1.13
   3  -8 -15    1.16    2.45
  -3  -8  15    2.74    2.64
   3  -8 -14    2.21    2.73
  -3  -8  14    2.02    2.41
   3   8 -13   27.21    9.10
   3  -8 -13   40.57    7.32
  -3  -8  13   36.49    8.69
   3   8 -12   22.81    8.84
  -3   8  12   20.07    7.64
   3  -8 -12   27.56    5.82
  -3  -8  12   28.80    7.31
   3   8 -11   19.22    6.64
   3  -8 -11   19.47    6.41
  -3  -8  11   14.33    5.93
   3   8 -10   90.11   23.90
  -3   8  10   83.74   21.72
   3  -8 -10   87.06   22.42
  -3  -8  10   75.31   22.89
   3   8  -9   97.83   24.50
  -3   8   9   92.49   21.99
   3  -8  -9   91.15   23.73
  -3  -8   9   76.24   22.20
   3   8  -8   -0.61    3.84
  -3   8   8    2.41    2.27
   3  -8  -8   -1.56    3.30
  -3  -8   8    3.59    3.46
   3   8  -7    4.56    2.32
   3  -8  -7    6.85    3.67
  -3  -8   7    5.19    2.80
   3  -8  -7    4.90    2.38
   3  -8  -6   64.51   10.32
  -3  -8   6   73.55   14.52
  -3  -8   6   59.24   10.91
   3  -8  -6   71.03   15.89
   3  -8  -5   54.52   12.01
  -3  -8   5   72.08   16.02
  -3  -8   5   56.25   12.83
   3  -8  -5   79.42   17.59
   3  -8  -4    8.35    2.79
  -3  -8   4   17.68    4.66
  -3  -8   4   10.08    3.56
   3  -8  -4   18.35    5.84
  -3  -8   3   96.78   22.98
  -3  -8   3   70.64   17.40
   3  -8  -3  101.68   22.21
  -3  -8   2   78.00   18.40
  -3  -8   2   54.00   16.60
   3  -8  -2   85.82   20.61
  -3  -8   1   81.32   18.99
   3  -8  -1   82.21   20.01
  -3  -8   0   23.77    7.56
   3  -8   0   22.62    7.70
  -3  -8  -1   66.00   16.30
   3  -8   1   65.75   17.86
  -3   8  -2   61.76   21.03
  -3  -8  -2   68.83   17.01
   3  -8   2   72.70   19.05
  -3   8  -3   92.91   22.40
  -3  -8  -3   86.55   17.08
   3  -8   3   88.40   19.35
  -3   8  -4  116.48   22.81
  -3  -8  -4  107.94   23.66
   3  -8   4  110.50   20.21
   3   8   5   95.98   24.90
  -3   8  -5  111.09   18.35
  -3  -8  -5   74.97   16.42
   3  -8   5   84.55   14.70
   3   8   6   41.34   11.28
  -3   8  -6   38.88   10.42
  -3  -8  -6   27.55    8.00
   3  -8   6   28.08    8.92
   3   8   7   43.36   12.33
  -3   8  -7   36.90    9.95
  -3  -8  -7   29.34    6.20
   3  -8   7   29.62    6.77
   3   8   8   23.99    7.73
  -3   8  -8   20.07    6.04
  -3  -8  -8   14.66    5.73
   3  -8   8   15.26    5.67
   3   8   9   84.20   20.49
  -3   8  -9   86.05   18.77
  -3  -8  -9   59.73   14.58
   3  -8   9   60.28   13.24
   3   8  10    1.32    1.69
  -3   8 -10   -0.13    4.35
  -3  -8 -10   -1.02    3.42
   3  -8  10    0.74    1.89
   3   8  11   54.15   16.55
  -3   8 -11   52.80   14.48
  -3  -8 -11   35.30    8.61
   3  -8  11   35.83    8.18
   3   8  12   26.71   15.99
  -3   8 -12   36.82   14.17
  -3  -8 -12   27.99    9.32
   3  -8  12   25.18    7.31
  -3   8 -13   -5.64    7.18
  -3  -9  11   -0.24    2.58
  -3  -9  10    1.42    1.66
   3  -9  -9   10.69    3.17
  -3  -9   9    8.59    4.13
   3  -9  -8    8.46    3.90
  -3  -9   8   15.26    5.13
   3  -9  -7    3.21    1.64
  -3  -9   7    1.10    1.46
  -3  -9   6    6.18    3.00
  -3  -9   5    8.81    4.09
   3  -9  -5    2.19    1.72
  -3  -9   4    2.53    1.31
   3  -9  -4    4.40    1.72
  -3  -9   3    4.13    1.48
   3  -9  -3    4.08    2.36
  -3  -9   2    9.68    3.49
   3  -9  -2    7.97    3.44
  -3  -9   1    3.39    1.90
   3  -9  -1    1.91    1.92
  -3  -9   0   22.21    6.45
   3  -9   0   20.30    6.12
  -3  -9  -1    0.08    1.96
   3  -9   1    0.44    1.60
  -3  -9  -2   15.12    5.92
   3  -9   2   12.84    5.68
  -3  -9  -3   19.37    8.25
   3  -9   3   20.54    7.65
  -3  -9  -4    4.58    2.05
   3  -9   4    4.61    2.12
  -3  -9  -5    2.26    1.68
   3  -9   5    3.64    2.38
  -3   9  -6    0.49    1.33
  -3  -9  -6    2.73    1.85
   3  -9   6    2.34    2.27
  -3  -9  -7    3.33    2.76
   3  -9   7    1.69    2.04
   4   0 -25    3.89    2.61
  -4   0  25    4.02    2.23
   4   0 -25    5.16    2.85
   4   0 -24    4.79    3.26
  -4   0  24    4.13    3.42
   4   0 -24    4.70    2.23
   4   0 -23  158.89   21.00
  -4   0  23  131.34   31.26
   4   0 -23  121.20   31.97
   4   0 -22   26.01    8.03
  -4   0  22   25.69    7.81
   4   0 -22   16.24    7.85
   4   0 -21   18.10    9.03
  -4   0  21   29.15    7.42
   4   0 -21   27.35    7.64
   4   0 -20   20.57    6.63
  -4   0  20   20.56    5.73
   4   0 -20   17.34    5.99
   4   0 -19    3.37    3.46
  -4   0  19    3.65    2.21
   4   0 -18   66.89   13.39
  -4   0  18   62.41   12.46
   4   0 -18   46.63   13.23
   4   0 -17   95.73   20.00
  -4   0  17   87.17   17.72
   4   0 -17   65.32   18.64
   4   0 -16  155.75   38.28
  -4   0  16  131.50   34.61
   4   0 -16  102.01   31.11
   4   0 -15    4.91    2.73
  -4   0  15    4.41    2.40
   4   0 -15    5.19    2.48
   4   0 -14   12.58    3.90
  -4   0  14   15.82    5.60
   4   0 -14   10.37    4.00
   4   0 -13   12.81    5.52
  -4   0  13   -0.22    3.02
   4   0 -13   -0.10    3.90
   4   0 -12   93.83   19.42
  -4   0  12  110.61   38.57
   4   0 -12  115.06   23.76
   4   0 -12  142.21   28.44
  -4   0  12  110.96   25.82
  -4   0  12  139.41   34.23
   4   0 -12   99.75   25.87
   4   0 -11  564.52   89.23
  -4   0  11  700.18  123.28
   4   0 -11  645.95  129.92
   4   0 -11  815.64  101.75
  -4   0  11  638.77   80.81
  -4   0  11  769.00   96.34
   4   0 -11  556.92  125.85
  -4   0  11  627.10   80.20
   4   0 -10  314.07   41.17
  -4   0  10  401.68   56.51
   4   0 -10  322.20   49.75
   4   0 -10  405.10   69.78
   4   0 -10  318.61   77.35
  -4   0  10  252.68   35.78
  -4   0  10  297.79   53.47
  -4   0  10  395.46   35.33
  -4   0  10  281.74   76.02
   4   0 -10  275.18   63.67
   4   0  -9 1217.57   67.08
  -4   0   9 1803.91   95.35
   4   0  -9 1166.12   65.23
   4   0  -9 1630.17   88.77
   4   0  -9 1535.35   81.98
  -4   0   9 1024.47   57.15
  -4   0   9 1203.17   67.50
  -4   0   9 1568.97   85.18
   4   0  -9 1128.54   65.64
  -4   0   9 1151.03   66.99
   4   0  -8   22.38    4.43
  -4   0   8   36.14    7.16
   4   0  -8   44.69    8.42
   4   0  -8   21.49    4.36
   4   0  -8   37.24    7.13
  -4   0   8   22.00    3.37
  -4   0   8   22.48    3.44
  -4   0   8   41.83    9.02
   4   0  -8   20.56    5.73
  -4   0   8   23.01    6.87
  -4   0   7   19.17    4.17
   4   0  -7    2.49    2.75
   4   0  -7    9.53    3.05
   4   0  -7    4.18    2.66
   4   0  -7    5.51    2.02
  -4   0   7    3.38    1.62
  -4   0   7    6.20    2.09
  -4   0   7    5.26    1.86
   4   0  -7    4.46    1.82
  -4   0   7    3.83    1.75
  -4   0   6 1080.76   33.41
   4   0  -6  804.39   28.03
   4   0  -6 1024.09   29.91
   4   0  -6  660.25   23.04
   4   0  -6  875.89  112.64
  -4   0   6  716.57   25.91
  -4   0   6  684.04   88.62
  -4   0   6  932.11   28.68
   4   0  -6  672.02   26.93
  -4   0   6  689.49   27.61
  -4   0   5  300.21   17.08
   4   0  -5  223.30   38.27
   4   0  -5  178.25   25.18
   4   0  -5  261.09   35.57
  -4   0   5  199.70   40.28
  -4   0   5  189.23   24.60
   4   0  -5  260.72   37.40
   4   0  -5  176.38   37.66
  -4   0   5  182.95   48.91
  -4   0   4 1212.35   48.91
   4   0  -4  969.99   41.18
   4   0  -4  726.93   29.97
  -4   0   4  904.00   38.80
  -4   0   4  698.78   29.47
  -4   0   4  774.97   35.60
   4   0  -4  710.81   36.43
   4   0  -3  941.50   40.08
   4   0  -3  814.92   32.11
  -4   0   3 1085.65   44.84
   4   0  -3 1156.34   43.05
  -4   0   3  803.30   32.17
   4   0  -2  109.74   24.93
   4   0  -2   96.12   20.81
  -4   0   2   64.49   22.31
   4   0  -2   74.14   11.05
  -4   0   2   90.67   19.18
  -4   0   2   97.37   32.73
   4   0  -2   89.78   15.08
  -4   0   2   70.42   12.87
   4   0  -1 2176.88   79.50
  -4   0   1 1669.34   57.50
   4   0  -1 1481.59   51.92
  -4   0   1 1979.44   73.14
  -4   0   1 2105.03   77.21
   4   0  -1 1795.82   61.54
  -4   0   1 1342.20   47.76
   4   0  -1 1337.33   92.37
   4   0  -1 1449.16  428.07
   4   0   011803.84  177.41
  -4   0   0 8542.39  265.43
   4   0   0 8607.49  267.43
  -4   0   010837.86  342.87
  -4   0   011316.32  173.87
   4   0   0 9089.33  126.24
  -4   0   0 7812.26  243.48
   4   0   0 7901.50  255.79
   4   0   0 8329.64  169.14
   4   0   1 1595.07   43.51
   4   0   1 1581.44   42.97
  -4   0  -1 1089.14   26.35
   4   0   1 1263.20   29.03
  -4   0  -1 1440.55   40.98
  -4   0  -1 1489.61   41.98
   4   0   1 1097.69   26.00
  -4   0  -1 1110.75   26.36
   4   0   1 1047.21   33.80
   4   0   1 1026.66  290.72
   4   0   2    1.49    3.21
   4   0   2    5.00    2.00
  -4   0  -2   -1.39    3.21
   4   0   2    1.94    1.05
  -4   0  -2    1.93    3.60
  -4   0  -2   -2.02    6.21
   4   0   2    0.52    1.09
  -4   0  -2   -0.70    3.14
   4   0   2    6.88    3.03
   4   0   2   -1.83    4.38
   4   0   3 1081.25   35.75
   4   0   3  979.27   33.80
   4   0   3  976.46   26.43
  -4   0  -3  667.31   21.13
  -4   0  -3  952.46   33.46
  -4   0  -3  904.42   32.25
   4   0   3  664.86   20.27
  -4   0  -3  865.35   23.76
   4   0   3  756.04   29.62
   4   0   3  699.03   28.35
   4   0   4   43.96   11.14
   4   0   4   41.91    9.67
  -4   0  -4   33.70    5.76
   4   0   4   41.31    5.98
  -4   0  -4   41.52   10.42
  -4   0  -4   37.90    8.82
   4   0   4   24.81    3.18
  -4   0  -4   31.66    7.61
   4   0   4   31.69    8.88
   4   0   4   28.78    7.60
   4   0   5   13.27    4.24
   4   0   5    9.69    2.52
   4   0   5    7.89    2.29
  -4   0  -5    8.26    2.16
  -4   0  -5   18.28    6.38
  -4   0  -5    9.61    2.82
   4   0   5    5.39    1.54
  -4   0  -5    8.01    2.38
   4   0   5    7.15    2.58
   4   0   5    7.71    3.28
   4   0   6  133.40   26.53
   4   0   6  110.80   20.96
   4   0   6  117.44   22.03
  -4   0  -6   82.55   11.95
  -4   0  -6  138.21   36.15
  -4   0  -6   97.92   20.78
   4   0   6   80.24   13.44
  -4   0  -6   78.25   15.47
   4   0   6   92.02   24.32
   4   0   6   85.32   21.14
   4   0   7    2.10    2.68
   4   0   7    2.95    2.39
   4   0   7   11.75    3.13
  -4   0  -7    1.37    1.61
  -4   0  -7    7.76    4.53
  -4   0  -7    2.29    2.74
   4   0   7    1.79    1.64
   4   0   7    1.27    3.01
   4   0   7    1.78    3.23
   4   0   8  288.44   73.43
   4   0   8  205.45   50.61
   4   0   8  211.32   75.35
  -4   0  -8  171.80   33.41
  -4   0  -8  177.92   44.46
  -4   0  -8  226.21   62.25
   4   0   8  170.88   47.32
   4   0   9    7.04    2.81
  -4   0  -9    1.68    2.56
  -4   0  -9    0.85    2.81
   4   0   9    1.50    2.23
   4   0  10  830.74  149.77
  -4   0 -10  628.72  127.57
   4   0  10  498.66  124.75
   4   0  11 1374.62  199.39
  -4   0 -11 1224.96   95.60
   4   0  11  921.95   76.27
   4   0  12  105.80   23.62
   4   0  12   79.28   25.51
   4   0  13   27.59    8.83
   4   0  13   42.54   11.21
   4   0  14   24.32    6.61
   4   0  15    7.07    3.86
   4   0  16    1.30    2.52
   4   0  17    1.08    3.10
   4   0  18    5.32    3.15
   4   0  19    4.17    2.61
   4   0  20   10.79    4.52
   4   0  21   10.62    4.63
   4   1 -25   33.30    9.38
   4   1 -25   33.30    6.96
  -4   1  25   32.81    7.04
  -4  -1  25   29.77    6.98
   4  -1 -25   22.51   10.94
   4  -1 -25   32.18    8.51
   4   1 -24   28.78    5.26
   4   1 -24   28.58    5.17
  -4   1  24   26.00    4.74
  -4  -1  24   25.11    4.88
   4  -1 -24   26.14    5.36
   4  -1 -24   29.45    5.42
   4   1 -23   24.66    7.83
  -4   1  23   19.19    5.97
   4   1 -23   22.89    4.89
   4  -1 -23   20.82    6.26
  -4  -1  23   23.16    6.86
   4  -1 -23   24.53    6.36
   4   1 -22    1.76    2.75
   4   1 -22    3.16    2.31
  -4   1  22    1.71    2.36
  -4  -1  22    3.17    2.21
   4  -1 -22    2.18    2.29
   4  -1 -22    2.76    2.32
   4   1 -21    1.74    1.83
   4   1 -21   -0.45    3.83
  -4   1  21    2.12    3.17
  -4  -1  21    4.38    2.76
   4  -1 -21    2.41    2.97
   4  -1 -21    2.87    2.97
   4   1 -20   47.07   10.20
   4   1 -20   57.66   11.76
  -4   1  20   52.27   10.88
  -4  -1  20   51.37    9.86
   4  -1 -20   56.09   10.03
   4  -1 -20   45.56    9.41
   4   1 -19  126.06   30.38
  -4   1  19  120.17   26.50
   4  -1 -19  122.94   23.63
  -4  -1  19  112.68   23.07
   4   1 -18  450.17   74.61
   4   1 -18  622.37  116.30
  -4   1  18  536.40  118.03
  -4  -1  18  477.32   81.75
   4  -1 -18  562.04   94.11
   4  -1 -18  432.20   83.64
   4   1 -17 1690.49  246.04
   4   1 -17 2473.21   92.87
  -4   1  17 2308.70   88.42
  -4  -1  17 1961.75   77.87
   4  -1 -17 2185.61   82.79
   4  -1 -17 1815.83   75.88
   4   1 -16  393.11   68.54
  -4   1  16  316.43   79.00
   4   1 -16  261.72   46.16
   4  -1 -16  314.39   51.27
  -4  -1  16  243.35   57.93
   4  -1 -16  255.51   43.65
   4   1 -15  274.34   58.05
  -4   1  15  254.50   74.50
   4   1 -15  200.22   45.17
   4  -1 -15  252.80   56.23
  -4  -1  15  244.78   51.62
   4  -1 -15  195.09   41.74
  -4   1  14  208.22   64.37
   4   1 -14  166.35   40.76
   4   1 -14  222.67   57.77
  -4  -1  14  206.29   46.75
   4  -1 -14  164.96   35.86
   4  -1 -14  230.84   52.80
   4  -1 -14  161.00   38.41
  -4   1  13  218.07   71.80
  -4   1  13  228.09   73.14
   4   1 -13  176.22   43.44
   4   1 -13  259.54   62.87
  -4  -1  13  224.67   49.13
   4  -1 -13  193.62   38.05
   4  -1 -13  253.59   59.24
   4  -1 -13  171.83   42.91
  -4   1  12  250.80   68.58
  -4   1  12  227.12   79.30
   4   1 -12  178.19   41.23
   4   1 -12  203.42   58.69
   4   1 -12  268.81   58.42
   4  -1 -12  257.93   61.66
  -4  -1  12  134.65   28.65
  -4  -1  12  186.94   49.68
  -4  -1  12  213.33   47.83
   4  -1 -12  179.75   35.97
   4  -1 -12  206.33   47.03
   4  -1 -12  175.98   41.98
   4   1 -11   26.16    5.81
  -4   1  11   32.63    7.80
   4   1 -11   32.53    6.51
   4   1 -11   22.10    5.96
  -4   1  11   23.94    8.41
   4   1 -11   38.58    8.92
  -4   1  11   33.75   10.11
  -4   1  11   27.06    7.86
   4  -1 -11   25.42    4.59
  -4  -1  11   23.87    6.06
   4  -1 -11   27.28    5.76
  -4  -1  11   20.29    4.33
   4  -1 -11   33.21    8.49
  -4  -1  11   23.98    7.16
  -4  -1  11   29.01    6.04
   4  -1 -11   23.12    5.93
   4   1 -10 1284.50   99.41
  -4   1  10 2042.91  152.80
   4   1 -10 1990.46  150.76
  -4   1  10 1794.39  136.08
  -4   1  10 1363.79  105.59
   4   1 -10 1289.07  100.47
   4   1 -10 1826.30  136.92
  -4   1  10 1323.47  102.44
   4  -1 -10 1380.46  105.66
  -4  -1  10 1093.15  143.94
  -4  -1  10 1512.43  114.67
   4  -1 -10 1388.37  105.39
  -4  -1  10 1497.44  113.69
   4  -1 -10 1751.70  131.36
  -4  -1  10 1359.53  105.67
   4  -1 -10 1269.92   99.11
  -4   1   9  268.35   76.01
   4   1  -9  284.63   41.87
  -4   1   9  397.64   86.89
   4   1  -9  338.20   63.79
   4   1  -9  257.38   51.46
   4   1  -9  406.86   73.06
  -4   1   9  266.40   50.97
  -4   1   9  239.29   37.91
  -4   1   9  392.20   35.24
   4   1  -9  254.95   52.47
  -4  -1   9  253.85   38.14
   4  -1  -9  381.48   32.86
  -4  -1   9  342.19   66.00
   4  -1  -9  306.25   38.71
   4  -1  -9  259.23   54.37
  -4  -1   9  342.67   53.48
   4  -1  -9  281.80   42.39
  -4  -1   9  270.63   71.32
  -4   1   8  175.38   48.90
   4   1  -8  279.31   31.44
  -4   1   8  372.17   81.42
   4   1  -8  313.74   67.17
  -4   1   8  253.30   31.90
   4   1  -8  216.35   38.89
   4   1  -8  230.35   48.59
   4   1  -8  330.52   44.90
  -4   1   8  234.75   42.50
   4  -1  -8  251.94   26.86
   4  -1  -8  326.93   47.76
  -4  -1   8  214.16   33.47
  -4  -1   8  310.48   53.25
  -4  -1   8  287.51   33.62
   4  -1  -8  303.99   62.12
   4  -1  -8  218.87   43.70
   4  -1  -8  254.28   40.84
  -4  -1   8  234.58   60.78
  -4   1   7  186.47   38.33
  -4   1   7  141.06   22.20
   4   1  -7  145.10   19.52
   4   1  -7  179.78   27.95
   4   1  -7  114.80   23.87
   4   1  -7  119.23   24.59
  -4   1   7  122.98   31.06
  -4   1   7  124.65   18.37
   4  -1  -7  136.22   16.80
  -4  -1   7  170.49   39.92
   4  -1  -7  135.98   24.20
  -4  -1   7  150.98   18.35
   4  -1  -7  174.67   26.96
  -4  -1   7  170.81   27.62
   4  -1  -7  174.53   36.41
   4  -1  -7  120.27   29.22
  -4  -1   7  117.78   21.25
  -4  -1   7  129.14   33.59
  -4   1   6  854.58   29.41
   4   1  -6 1197.37   33.78
   4   1  -6  903.22   30.01
   4   1  -6  909.43   31.81
  -4   1   6 1092.56   31.81
  -4   1   6  957.00   32.70
   4  -1  -6  891.29   24.73
   4  -1  -6 1216.08   29.91
  -4  -1   6  904.82   31.27
   4  -1  -6 1069.25   34.70
  -4  -1   6  943.72   26.79
   4  -1  -6 1306.42   37.68
   4  -1  -6  914.33   31.93
  -4  -1   6 1255.78   36.96
  -4  -1   6  970.77   33.23
  -4  -1   6 1163.20   30.48
   4   1  -5  562.95   85.05
  -4   1   5  726.53   27.86
   4   1  -5  425.79   21.34
  -4   1   5  551.66   22.05
   4   1  -5  418.74   65.97
  -4   1   5  450.64   21.40
   4   1  -5  617.11   83.31
  -4   1   5  420.23   61.93
  -4  -1   5  578.98   23.07
   4  -1  -5  397.34   14.36
   4  -1  -5  514.39   22.94
  -4  -1   5  437.54   57.16
   4  -1  -5  616.89   24.11
  -4  -1   5  550.72   18.47
   4  -1  -5  589.70   18.06
   4  -1  -5  426.24   20.95
  -4  -1   5  439.17   21.45
  -4  -1   5  452.64   21.35
   4   1  -4   24.12    4.48
  -4   1   4   27.34    7.43
   4   1  -4   15.07    3.50
  -4   1   4   21.26    5.58
  -4   1   4   18.77    8.36
  -4   1   4   15.19    3.12
   4   1  -4   12.48    3.08
   4   1  -4   23.88    5.86
   4  -1  -4   24.51    5.61
   4  -1  -4   20.55    4.61
   4  -1  -4   23.15    4.40
  -4  -1   4   19.37    6.15
  -4  -1   4   19.19    3.57
   4  -1  -4   15.20    2.85
  -4  -1   4   15.24    5.57
  -4  -1   4   16.56    3.05
  -4  -1   4   18.20    4.73
   4  -1  -4   17.94   17.33
   4   1  -3 1122.18   33.31
  -4   1   3 1131.38   32.07
  -4  -1   3 1455.51   37.15
   4  -1  -3 1521.73   28.80
   4  -1  -3 1585.63   43.02
   4  -1  -3 1527.65   38.07
  -4  -1   3 1368.37   38.92
  -4  -1   3 1093.98   23.64
   4   1  -2 1899.95   70.13
  -4   1   2 1046.18   44.02
  -4   1   2 1715.04   64.69
   4   1  -2 1175.81   46.49
   4  -1  -2 1616.83   53.79
   4  -1  -2 1270.49   41.40
  -4  -1   2 1253.52   55.04
  -4  -1   2 1397.05   55.61
   4  -1  -2 1307.95   52.99
   4  -1  -2 1596.47   61.90
  -4  -1   2 1091.28   37.21
  -4  -1   2 1560.87   51.20
   4   1  -1 3471.31   96.58
  -4   1   1 3075.49   60.38
   4   1  -1 3144.21   74.53
   4   1  -1 3232.53   84.83
  -4  -1   1 4030.93   78.36
  -4  -1   1 3484.32   66.21
   4  -1  -1 3652.02   67.38
   4  -1  -1 3233.39   90.67
   4  -1  -1 4561.05   85.46
   4  -1  -1 3503.66   83.02
  -4   1   0 5369.58   88.42
   4   1   0 7661.39  126.58
   4   1   0 5902.68  119.34
  -4  -1   0 6830.64  114.00
   4  -1   0 7535.15  122.21
   4  -1   0 5495.03  109.74
   4  -1   0 5959.28  111.32
   4  -1   0 5758.62   93.41
   4   1   1 2022.05   50.51
   4   1   1 1685.43   45.35
  -4   1  -1 1390.76   40.72
  -4   1  -1 1730.44   46.52
   4   1   1 1349.54   35.94
   4   1   1 1068.49   63.38
  -4  -1  -1 1076.50  201.62
  -4  -1  -1 1517.62   42.44
   4  -1   1 1720.07   45.81
   4  -1   1 1192.14   37.88
   4  -1   1 1293.44   39.05
   4   1   2 2527.98   53.14
   4   1   2 3005.15   66.23
  -4   1  -2 2478.53   51.76
  -4   1  -2 2585.04   60.50
   4   1   2 2342.81   55.72
   4  -1   2 3302.89   69.60
  -4  -1  -2 2877.94   63.68
   4  -1   2 2131.71   46.60
   4  -1   2 2279.51   54.84
   4  -1   2 2454.12   57.74
  -4   1  -3  107.46   24.83
   4   1   3  135.12   21.38
   4   1   3  129.60   28.77
   4   1   3  163.81   40.59
   4   1   3   95.67   27.09
  -4   1  -3  113.02   20.48
  -4   1  -3  138.02   27.41
   4  -1   3  142.78   28.55
   4  -1   3  152.25   29.68
  -4  -1  -3  127.06   28.61
   4  -1   3   94.75   14.23
  -4  -1  -3  146.61   33.23
  -4  -1  -3  101.28   16.75
   4  -1   3   90.31   29.45
   4  -1   3  107.34   22.30
  -4   1  -4  779.39   47.72
   4   1   4  915.81   54.58
  -4   1  -4  978.87   57.75
   4   1   4 1118.45   64.49
   4   1   4  970.44   54.79
  -4   1  -4  869.58   49.60
   4   1   4  700.87   43.65
  -4  -1  -4  658.07   39.51
   4  -1   4 1024.03   59.22
   4  -1   4 1019.55   58.91
   4  -1   4  618.85   90.73
  -4  -1  -4  966.11   56.23
   4  -1   4  701.98   43.71
  -4  -1  -4  864.13   51.30
   4  -1   4  774.39   47.37
  -4   1  -5    2.53    3.41
   4   1   5    0.53    3.45
  -4   1  -5    2.73    3.54
   4   1   5    1.83    4.01
   4   1   5    2.02    2.37
   4   1   5    3.25    2.30
  -4   1  -5    4.60    1.72
   4  -1   5    2.20    3.02
   4  -1   5    0.52    2.86
  -4  -1  -5    2.36    2.42
   4  -1   5    1.73    1.60
  -4  -1  -5   -0.18    3.97
  -4  -1  -5    1.62    1.88
   4  -1   5    3.11    3.04
   4  -1   5   14.39    5.33
  -4   1  -6 1249.34   97.32
   4   1   6 1401.47  108.08
  -4   1  -6 1546.73  118.55
   4   1   6 1785.59  135.90
   4   1   6 1151.44   90.27
   4   1   6 1693.70  127.31
  -4   1  -6 1556.58  117.24
   4  -1   6 1631.07  123.87
   4  -1   6 1492.95  113.83
  -4  -1  -6 1411.37  108.16
   4  -1   6 1030.29   79.70
  -4  -1  -6 1464.83  111.94
  -4  -1  -6  991.00  128.02
   4  -1   6 1144.48   89.86
   4  -1   6 1272.49   99.01
  -4   1  -7   86.94   24.46
   4   1   7  144.72   28.56
   4   1   7   97.86   24.89
  -4   1  -7  103.89   24.99
   4   1   7  122.82   26.50
  -4   1  -7  111.14   23.85
   4   1   7   89.43   20.17
   4  -1   7  113.00   24.76
  -4  -1  -7   79.19   15.22
  -4  -1  -7   88.41   23.00
   4  -1   7   76.18   12.50
  -4  -1  -7   93.34   19.15
   4  -1   7   99.50   18.05
   4  -1   7   73.94   22.10
   4  -1   7   84.09   23.06
   4   1   8  450.72  107.76
  -4   1  -8  365.29  103.83
   4   1   8  469.79  123.83
  -4   1  -8  431.11  102.43
   4   1   8  314.19   74.31
  -4  -1  -8  304.05   56.95
  -4  -1  -8  342.34   86.95
  -4  -1  -8  398.44  100.86
   4  -1   8  346.74   83.98
   4  -1   8  444.24  104.89
   4  -1   8  278.89   54.22
   4  -1   8  283.65   92.26
   4   1   9   50.59   11.97
   4   1   9   78.76   21.87
  -4   1  -9   63.74   15.66
  -4   1  -9   57.36   18.00
  -4  -1  -9   44.04    9.13
  -4  -1  -9   49.78   12.34
   4  -1   9   45.30    7.43
  -4  -1  -9   51.84   12.70
   4  -1   9   72.60   14.77
   4  -1   9   49.80   14.63
   4   1  10    5.92    2.15
   4   1  10    8.99    3.92
  -4   1 -10    7.94    3.22
   4  -1  10    4.83    2.27
  -4  -1 -10    4.16    2.30
   4  -1  10    3.85    1.92
  -4  -1 -10    4.76    2.76
   4  -1  10    5.27    2.66
   4   1  11   71.63   17.76
   4   1  11   36.14    9.60
  -4   1 -11   57.30    9.68
  -4  -1 -11   39.64    7.05
   4  -1  11   34.18    6.50
   4  -1  11   42.99   12.17
   4  -1  11   37.12    9.61
   4   1  12   12.21    5.25
  -4   1 -12    9.52    2.89
   4   1  12    9.47    4.38
  -4  -1 -12    7.93    2.71
   4  -1  12    8.93    2.74
   4  -1  12   10.68    3.98
   4   1  13   25.65    7.68
  -4   1 -13   21.60    6.42
   4   1  13   16.39    4.88
  -4  -1 -13   14.74    3.89
   4  -1  13   10.50    3.59
   4  -1  13   15.21    5.50
   4   1  14    4.07    2.07
   4   1  14    4.54    3.19
  -4  -1 -14    4.41    2.83
   4  -1  14    6.49    3.41
   4   1  15  191.94   42.45
   4   1  15  160.99   35.46
  -4  -1 -15  161.21   23.53
   4  -1  15  153.33   37.23
   4   1  16  159.69   31.48
  -4  -1 -16  161.33   22.92
   4  -1  16  160.60   39.61
   4   1  17  108.56   24.29
  -4  -1 -17   95.87   19.95
   4  -1  17  103.54   29.34
   4   1  18    4.02    2.83
  -4  -1 -18    4.98    1.87
   4  -1  18    5.04    3.42
   4   1  19    5.57    2.77
   4  -1  19    4.56    2.94
   4   1  20    1.69    1.86
   4  -1  20    1.63    1.85
   4   1  21    6.56    2.48
   4  -1  21    7.03    2.69
   4   2 -25   42.57    8.83
   4   2 -24   26.59    9.14
   4   2 -24   31.44    6.34
  -4   2  24   27.16    5.71
  -4  -2  24   21.94    5.31
   4  -2 -24   22.98    5.05
   4  -2 -24   23.96    7.23
   4   2 -23    1.60    2.18
  -4   2  23    2.74    2.44
   4   2 -23    3.32    2.05
   4  -2 -23    3.14    1.83
  -4  -2  23    2.53    1.97
   4  -2 -23    0.85    1.57
   4   2 -22   50.17   14.88
  -4   2  22   42.50   11.53
   4   2 -22   41.37   10.93
   4  -2 -22   43.95   11.25
  -4  -2  22   38.89   10.42
   4  -2 -22   42.48   10.41
   4   2 -21    2.23    2.27
   4   2 -21    6.07    3.54
  -4   2  21    2.50    2.50
  -4  -2  21    4.12    2.74
   4  -2 -21    1.77    1.75
   4   2 -20   22.28    6.29
   4   2 -20   29.83    7.74
  -4   2  20   25.61    7.05
  -4  -2  20   20.43    5.40
   4  -2 -20   26.63    6.94
   4  -2 -20   21.54    6.32
   4   2 -19   32.21    6.10
   4   2 -19   42.45    8.98
  -4   2  19   37.65    8.92
  -4  -2  19   30.29    5.73
   4  -2 -19   36.19    7.52
   4  -2 -19   28.63    6.93
   4   2 -18  883.37  157.26
  -4   2  18  765.93  187.61
   4  -2 -18  729.83  124.16
  -4  -2  18  255.35   38.12
   4  -2 -18  617.76  109.70
   4   2 -17  132.12   22.15
   4   2 -17  181.69   32.90
  -4   2  17  158.72   37.88
  -4  -2  17  131.98   25.27
   4  -2 -17  153.13   25.51
   4  -2 -17  133.37   23.26
  -4   2  16   70.74   14.28
   4   2 -16   45.93   13.55
   4   2 -16   73.27   15.98
  -4  -2  16   50.77    9.41
   4  -2 -16   58.68    8.56
   4  -2 -16   56.48   12.07
   4  -2 -16   43.41   15.58
  -4   2  15  305.27   88.99
   4   2 -15  265.21   38.13
   4   2 -15  352.75   56.72
  -4  -2  15  246.24   40.15
   4  -2 -15  279.21   33.89
   4  -2 -15  259.14   48.37
   4   2 -14  318.69   52.75
  -4   2  14  278.88   90.48
   4   2 -14  228.67   30.22
   4  -2 -14  257.88   29.65
  -4  -2  14  232.59   33.19
   4  -2 -14  240.66   62.34
   4  -2 -14  205.05   45.93
  -4  -2  14  201.45   26.39
   4   2 -13  469.40   83.09
  -4   2  13  451.59   56.36
   4   2 -13  317.04   54.33
   4  -2 -13  326.98   48.69
  -4  -2  13  354.33   59.72
   4  -2 -13  329.02   77.25
   4  -2 -13  292.03   51.16
  -4  -2  13  310.38   43.48
   4   2 -12    1.25    1.37
   4   2 -12    1.82    2.45
  -4   2  12    5.00    3.80
   4  -2 -12    3.53    2.72
   4  -2 -12    1.32    2.31
  -4  -2  12    1.22    2.10
  -4  -2  12    2.68    2.56
  -4  -2  12    3.13    2.00
   4  -2 -12    3.50    2.09
   4  -2 -12    2.39    2.06
  -4   2  11   32.91    9.84
  -4   2  11   28.17    8.94
  -4   2  11   21.44    7.79
   4   2 -11   32.67    7.51
   4   2 -11   25.18    6.78
   4   2 -11   19.80    4.51
   4  -2 -11   19.68    5.51
  -4  -2  11   19.55    4.60
  -4  -2  11   21.91    4.38
   4  -2 -11   24.51    5.09
   4  -2 -11   22.34    5.06
  -4  -2  11   25.13    5.12
   4  -2 -11   19.17    4.34
   4   2 -10  220.16   65.97
  -4   2  10  324.46   87.72
   4   2 -10  328.70   59.20
  -4   2  10  250.02   72.18
   4   2 -10  298.99   69.38
  -4   2  10  220.83   59.97
   4   2 -10  227.59   38.43
   4  -2 -10  216.64   48.58
  -4  -2  10  195.51   41.41
   4  -2 -10  329.46   58.11
   4  -2 -10  245.93   44.58
  -4  -2  10  242.19   42.98
  -4  -2  10  273.12   46.48
   4  -2 -10  209.70   51.40
  -4  -2  10  230.78   63.03
   4  -2 -10  212.28   46.82
  -4   2   9   23.22    6.03
  -4   2   9   14.89    6.34
   4   2  -9   15.88    4.54
   4   2  -9   25.59    6.55
  -4   2   9   14.92    4.14
   4   2  -9   14.99    4.15
   4  -2  -9   16.39    3.52
   4  -2  -9   16.12    4.41
   4  -2  -9   12.40    3.30
  -4  -2   9   13.45    4.19
  -4  -2   9   18.40    2.92
  -4  -2   9   14.94    3.52
   4  -2  -9   22.24    6.76
  -4  -2   9   16.00    3.96
  -4  -2   9   17.27    4.93
   4  -2  -9   14.97    3.75
  -4   2   8  122.38   28.64
  -4   2   8  210.71   43.82
   4   2  -8  132.78   19.55
   4   2  -8  129.27   29.69
   4   2  -8  186.25   33.41
  -4   2   8  153.01   40.70
   4  -2  -8  227.10   24.05
  -4  -2   8  145.24   20.38
   4  -2  -8  142.98   24.49
  -4  -2   8  122.28   22.48
  -4  -2   8  177.96   40.93
   4  -2  -8  129.40   24.48
  -4  -2   8  135.17   31.11
  -4  -2   8  117.06   18.87
   4   2  -7  315.05   65.67
  -4   2   7  544.82   36.53
   4   2  -7  408.44   58.83
  -4   2   7  393.33   54.77
  -4   2   7  376.71   26.96
   4   2  -7  502.44   75.41
  -4   2   7  338.83   70.91
   4   2  -7  359.87   47.91
   4  -2  -7  369.32   64.39
  -4  -2   7  346.35   61.16
   4  -2  -7  400.01   28.76
  -4  -2   7  472.63   32.65
   4  -2  -7  312.95   59.90
  -4  -2   7  362.16   73.80
  -4  -2   7  313.24   51.84
  -4  -2   7  350.20   22.67
   4   2  -6 1024.51  115.79
  -4   2   6  955.68   53.17
  -4   2   6 1217.43   69.26
  -4   2   6  795.05   47.36
   4   2  -6  709.08   43.70
   4   2  -6  749.55  106.85
   4   2  -6 1107.27   63.81
  -4   2   6  713.41   44.04
  -4  -2   6  968.78   56.27
   4  -2  -6  807.84   49.12
   4  -2  -6 1031.93   59.72
  -4  -2   6  780.87   42.58
   4  -2  -6  650.10   40.10
  -4  -2   6  759.66   41.68
  -4  -2   6  787.84   47.42
  -4  -2   6  703.46   43.78
   4   2  -5  606.80   36.41
  -4   2   5  682.60   42.73
  -4   2   5  538.30   85.13
   4   2  -5  382.74   71.61
  -4   2   5  389.50   75.19
   4   2  -5  612.93  104.53
  -4   2   5  436.44   29.35
   4   2  -5  429.38   65.68
  -4  -2   5  501.31   33.15
   4  -2  -5  499.18   87.21
  -4  -2   5  406.15   28.98
  -4  -2   5  428.05   79.22
   4  -2  -5  383.61   82.44
  -4   2   4  228.65   58.43
  -4   2   4  129.74   25.02
   4   2  -4  193.89   32.42
   4   2  -4  206.97   37.29
   4   2  -4  140.53   27.27
  -4   2   4  197.31   32.45
  -4   2   4  139.60   32.78
   4   2  -4  148.26   21.62
  -4  -2   4  147.09   28.22
  -4  -2   4  138.25   33.77
   4  -2  -4  157.85   34.28
  -4  -2   4  141.78   31.38
   4  -2  -4  160.68   28.08
   4  -2  -4  127.22   28.71
   4   2  -3  342.07   60.79
  -4   2   3  392.69   21.40
   4   2  -3  343.41   60.90
  -4   2   3  231.57   58.79
   4   2  -3  219.30   52.83
  -4   2   3  311.34   58.03
  -4   2   3  221.85   33.64
   4  -2  -3  263.98   60.91
   4  -2  -3  259.73   51.73
  -4  -2   3  233.90   53.57
  -4  -2   3  241.48   49.74
  -4  -2   3  242.82   50.07
   4   2  -2 2645.05   58.58
   4  -2  -2 1979.22   51.20
  -4  -2   2 1721.57   46.90
   4  -2  -2 1861.20   47.59
  -4   2   1 2934.99   64.36
   4  -2  -1 3178.99   68.24
  -4  -2   1 3290.18   70.59
   4  -2  -1 3033.69   70.31
   4   2   0 4593.59   86.25
   4   2   0 2959.32   69.59
  -4   2   0 2837.15   62.26
   4   2   0 3106.55   86.62
   4  -2   0 3793.99   77.12
  -4  -2   0 3175.48   68.45
   4  -2   0 2762.71  108.29
   4   2   1 9135.08  657.35
  -4   2  -1 9219.08  663.17
   4   2   1 5354.47  388.74
   4   2   1 8283.30  596.85
   4   2   1 5890.76  425.78
  -4   2  -1 5204.66  377.26
  -4   2  -1 7803.60  562.98
  -4  -2  -1 5136.55  373.28
   4  -2   1 5270.14  381.61
  -4  -2  -1 5841.04  422.77
   4  -2   1 6812.38  491.87
   4  -2   1 5319.65  386.07
   4  -2   1 5553.66  403.69
   4   2   2  105.30   18.20
   4   2   2  152.56   34.86
  -4   2  -2   95.20   18.85
  -4   2  -2   85.98   21.99
   4   2   2   83.14   13.79
  -4   2  -2  121.67   25.48
   4   2   2  122.50   26.36
  -4  -2  -2   92.35   18.13
   4  -2   2  147.29   27.99
   4  -2   2   90.34   14.53
   4  -2   2  118.24   25.10
   4  -2   2   89.45   20.24
  -4  -2  -2  103.72   27.40
   4  -2   2   97.32   18.16
  -4   2  -3 1086.28   63.62
   4   2   3 1287.68   73.14
   4   2   3  957.75   57.12
  -4   2  -3  880.08   51.77
   4   2   3  775.22  108.11
   4   2   3  987.02   57.13
  -4   2  -3  775.88   48.10
  -4  -2  -3  773.43   46.72
   4  -2   3 1284.03   71.88
  -4  -2  -3  831.37   49.92
   4  -2   3  710.99   99.02
   4  -2   3 1016.76   58.93
   4  -2   3  793.85   47.97
   4  -2   3  873.06   51.84
  -4  -2  -3 1274.50   71.65
  -4   2  -4  457.23   40.45
   4   2   4  726.56   60.15
   4   2   4  549.96   47.21
  -4   2  -4  537.57   97.99
   4   2   4  457.87   66.22
   4   2   4  586.32   98.70
  -4   2  -4  631.06   53.12
  -4  -2  -4  721.70   58.67
   4  -2   4  701.09  100.68
  -4  -2  -4  464.61   40.08
   4  -2   4  394.91   63.91
   4  -2   4  604.14  107.57
  -4  -2  -4  418.72   73.81
   4  -2   4  424.07   94.18
   4  -2   4  470.60   91.43
  -4   2  -5  632.15   53.49
   4   2   5  844.37  135.56
   4   2   5  984.29   78.97
   4   2   5  756.90   62.46
   4   2   5  600.73   93.37
  -4   2  -5  786.29   63.45
  -4   2  -5  867.50   70.64
   4  -2   5  836.99  131.17
   4  -2   5  775.16   62.54
  -4  -2  -5  612.34   50.84
   4  -2   5  520.64   84.60
  -4  -2  -5  857.14  141.84
  -4  -2  -5  551.18  100.43
   4  -2   5  634.07   53.00
   4  -2   5  628.51  122.96
  -4   2  -6   85.57   26.65
   4   2   6  142.67   36.01
   4   2   6  104.79   23.95
  -4   2  -6  100.78   25.99
   4   2   6   80.87   15.13
   4   2   6  123.31   23.40
  -4   2  -6  115.02   23.92
  -4  -2  -6  103.08   23.32
   4  -2   6  101.52   22.86
  -4  -2  -6   88.36   20.21
   4  -2   6   77.00   13.87
   4  -2   6  103.13   21.34
  -4  -2  -6   78.75   15.08
   4  -2   6   81.10   21.70
   4  -2   6   86.74   20.91
   4   2   7  112.00   29.77
  -4   2  -7   81.37   20.95
   4   2   7   67.00   14.64
  -4   2  -7   96.77   21.63
   4   2   7  103.62   21.09
  -4  -2  -7   72.57   12.12
  -4  -2  -7   86.22   18.86
  -4  -2  -7   69.29   16.29
   4  -2   7   68.26   11.52
   4  -2   7   88.75   19.53
   4  -2   7   83.48   15.14
   4  -2   7   67.18   19.39
   4   2   8  168.63   44.70
  -4   2  -8  153.08   39.61
   4   2   8  107.40   25.42
   4  -2   8  111.67   25.80
  -4  -2  -8  105.14   21.93
  -4  -2  -8  106.85   25.14
   4  -2   8  105.38   27.95
   4  -2   8   98.93   20.20
  -4  -2  -8  107.62   26.56
   4  -2   8  104.11   29.10
   4   2   9  485.03  103.25
   4   2   9  293.61   54.07
  -4   2  -9  413.37   87.92
   4  -2   9  263.92   38.24
   4  -2   9  291.32   69.57
  -4  -2  -9  287.09   44.83
   4   2  10  256.97   61.99
   4   2  10  159.24   33.90
  -4   2 -10  210.39   53.80
   4  -2  10  140.01   26.40
   4  -2  10  151.81   57.40
  -4  -2 -10  142.33   28.74
   4   2  11  165.31   41.66
  -4   2 -11  151.72   35.27
   4   2  11   92.52   20.23
  -4  -2 -11   96.36   17.91
   4  -2  11   87.76   17.28
   4  -2  11   96.36   25.21
   4   2  12   27.81    8.48
  -4   2 -12   26.36    6.87
   4   2  12   18.84    5.10
  -4  -2 -12   15.67    4.67
   4  -2  12   16.69    4.68
   4  -2  12   15.78    4.92
   4   2  13   14.92    4.24
   4   2  13    9.08    3.75
  -4   2 -13   14.90    5.29
   4  -2  13   12.44    3.65
   4  -2  13   13.15    4.92
  -4  -2 -13   10.63    3.26
   4   2  14  325.16   65.66
  -4   2 -14  201.09   54.71
   4   2  14  182.28   33.08
  -4  -2 -14   76.97   39.22
   4  -2  14  169.70   25.30
   4  -2  14  166.55   40.57
   4   2  15  230.04   45.36
  -4   2 -15  141.24   44.76
   4   2  15  158.48   31.55
   4  -2  15  139.14   34.16
   4   2  16   46.23   11.97
   4   2  16   30.49    8.87
   4  -2  16   28.54    6.62
  -4  -2 -16   30.94    7.49
   4  -2  16   32.88    9.86
   4   2  17  338.55   70.87
   4   2  17  275.20   50.32
   4  -2  17  243.42   43.78
  -4  -2 -17  299.76   47.35
   4  -2  17  294.39   65.28
   4   2  18  127.20   29.70
   4  -2  18   94.04   23.82
  -4  -2 -18  130.58   30.24
   4  -2  18  123.69   33.20
   4   2  19    4.15    2.64
   4  -2  19    5.42    2.95
  -4  -2 -19    3.34    1.65
   4   2  20    9.78    3.49
   4  -2  20   10.97    4.19
   4  -2  21   -0.10    0.32
   4   3 -24   19.32    4.87
  -4   3  24   16.57    4.51
   4   3 -23   15.92    6.13
   4   3 -23   12.38    4.77
  -4   3  23   15.13    4.68
  -4  -3  23   12.11    3.80
   4   3 -22   23.10    6.90
  -4   3  22   19.63    5.64
   4   3 -22   20.51    5.15
   4  -3 -22   11.34    3.61
  -4  -3  22   14.59    4.36
   4  -3 -22   12.76    4.27
   4   3 -21   41.08   10.54
   4   3 -21   47.61   12.31
  -4   3  21   41.23   12.56
  -4  -3  21   33.60    8.82
   4  -3 -21   33.78    8.33
   4  -3 -21   33.79    8.23
   4   3 -20   37.57    8.56
   4   3 -20   42.23   10.66
  -4   3  20   40.47    8.59
  -4  -3  20   33.39    7.35
   4  -3 -20   30.81    6.94
   4   3 -19   18.80    5.53
  -4   3  19   16.40    5.00
   4   3 -19   15.66    4.21
   4  -3 -19   11.54    3.01
  -4  -3  19   10.80    3.99
   4  -3 -19    9.63    3.56
  -4   3  18   20.11    6.49
   4   3 -18   18.11    6.50
   4   3 -18   26.02    7.65
  -4  -3  18   16.51    5.07
   4  -3 -18   18.27    5.10
   4  -3 -18   14.92    4.67
   4  -3 -18   15.92    5.70
  -4   3  17   40.63    9.95
   4   3 -17   48.46   13.01
   4   3 -17   30.71    8.49
   4  -3 -17   27.49    6.39
  -4  -3  17   30.13    7.18
   4  -3 -17   17.93    6.80
   4  -3 -17   33.50    7.60
  -4   3  16   28.11    7.83
   4   3 -16   30.51    8.24
   4   3 -16   23.74    5.35
  -4  -3  16   25.37    6.23
   4  -3 -16   29.02    6.80
  -4  -3  16   20.94    5.16
   4  -3 -16   19.44    5.43
  -4   3  15   68.69   16.08
   4   3 -15   74.98   17.25
   4   3 -15   55.53    9.64
  -4  -3  15   55.63    8.72
   4  -3 -15   60.08    8.49
  -4  -3  15   48.46    8.83
   4  -3 -15   58.13    8.19
  -4   3  14  126.08   37.78
   4   3 -14  136.43   33.53
   4   3 -14  106.18   19.70
  -4  -3  14   80.19   18.23
   4  -3 -14   60.78   21.54
   4  -3 -14   98.98   20.55
  -4  -3  14   97.61   18.42
  -4   3  13  210.63   82.00
   4   3 -13  264.07   43.66
   4   3 -13  189.49   33.13
  -4  -3  13  152.73   31.43
   4  -3 -13  196.93   36.04
  -4  -3  13  133.79   27.69
   4  -3 -13  162.45   31.33
  -4   3  12   73.81   25.06
   4   3 -12   74.41   16.59
   4   3 -12   53.19    9.55
  -4  -3  12   51.98    8.94
   4  -3 -12   65.83   14.43
  -4  -3  12   41.14    8.94
   4  -3 -12   55.28    9.80
   4   3 -11   62.38   11.51
   4   3 -11   75.19   21.21
  -4  -3  11   51.20   10.14
   4  -3 -11   88.74   22.58
   4  -3 -11   64.04   13.52
   4  -3 -11   62.51   11.28
  -4   3  10  391.99   67.50
   4   3 -10  490.34  108.02
   4   3 -10  337.26   72.82
  -4  -3  10  324.31   68.25
   4  -3 -10  383.89   84.99
   4  -3 -10  514.21  104.77
   4  -3 -10  358.09   69.64
   4   3  -9  836.16  182.83
  -4   3   9  974.99  162.05
   4  -3  -9  947.72  158.55
   4  -3  -9 1239.55  260.35
  -4  -3   9  942.59  157.09
  -4  -3   9 1288.44  214.20
  -4  -3   9  788.35  169.21
   4  -3  -9  884.97  176.66
   4   3  -8 1615.77  197.43
  -4   3   8 1778.93  216.91
  -4   3   8 1113.68  136.60
   4   3  -8 1116.90  138.22
  -4   3   8  874.19  109.37
   4   3  -8  924.19  176.51
   4  -3  -8 1096.56  135.95
   4  -3  -8 1339.72  234.53
   4  -3  -8  884.34  162.66
  -4  -3   8  907.32  178.85
  -4  -3   8 1446.88  177.71
  -4  -3   8 1078.97  132.87
  -4   3   7  350.81   99.85
   4   3  -7  209.67   58.97
  -4   3   7  236.18   56.18
  -4   3   7  204.87   54.70
   4   3  -7  327.55   65.94
   4   3  -7  213.44   43.54
   4  -3  -7  285.50   56.66
   4  -3  -7  240.09   51.60
   4  -3  -7  200.36   34.87
  -4  -3   7  199.28   40.34
  -4  -3   7  278.73   66.74
  -4  -3   7  237.96   52.41
  -4   3   6  165.25   41.71
  -4   3   6  290.73   78.00
   4   3  -6  262.12   46.08
   4   3  -6  179.40   44.35
  -4   3   6  214.79   50.45
  -4   3   6  200.53   40.83
   4   3  -6  212.30   28.90
  -4  -3   6  179.62   32.12
  -4  -3   6  234.16   52.34
   4  -3  -6  206.41   44.45
   4  -3  -6  174.62   27.22
   4  -3  -6  230.74   44.55
   4   3  -5    3.01    2.77
   4   3  -5    4.37    1.48
  -4   3   5    2.27    4.99
   4   3  -5    6.35    3.15
  -4   3   5    3.90    2.45
  -4   3   5    3.09    2.82
  -4   3   5    4.17    1.42
   4   3  -5    3.19    1.83
   4  -3  -5    5.57    3.40
  -4  -3   5    4.81    3.09
   4  -3  -5    3.57    1.77
  -4  -3   5    2.73    3.29
   4  -3  -5    2.59    2.65
  -4  -3   5    3.83    1.53
   4   3  -4  542.52   71.15
  -4   3   4  297.54   69.78
  -4   3   4  582.09   49.51
   4   3  -4  454.20  104.79
   4   3  -4  314.87   74.59
  -4   3   4  511.00   74.99
   4   3  -4  370.55   51.43
  -4  -3   4  364.31   85.62
  -4  -3   4  318.40   72.08
   4  -3  -4  381.24   76.94
   4  -3  -4  388.01   68.77
  -4  -3   4  363.85   63.20
   4  -3  -4  320.45   53.48
  -4   3   3  412.94   37.21
  -4   3   3  223.57   51.92
   4   3  -3  396.56   56.25
   4   3  -3  226.84   42.39
   4   3  -3  230.88   54.65
   4   3  -3  336.66   72.51
  -4   3   3  313.76   55.02
   4   3  -3  246.80   51.12
  -4  -3   3  239.96   47.94
   4  -3  -3  266.91   61.19
   4  -3  -3  257.79   58.46
  -4  -3   3  250.74   54.63
  -4   3   2 1166.39   91.03
  -4   3   2  623.64   52.08
   4   3  -2 1116.39   86.11
  -4   3   2  953.67   74.86
   4   3  -2  662.47   55.12
   4   3  -2 1038.10   82.10
   4   3  -2  717.56   90.68
  -4  -3   2  648.12  131.57
   4  -3  -2  685.68  125.77
   4  -3  -2  734.81   60.13
  -4  -3   2  619.84   51.97
   4  -3  -2  632.74  102.04
   4   3  -1  873.91   69.24
  -4   3   1  509.79   44.02
  -4   3   1  960.60   76.16
   4   3  -1  853.45   68.70
   4   3  -1  543.28   48.30
  -4   3   1  769.80   62.13
  -4  -3   1  506.65   98.61
  -4  -3   1  497.41   97.45
   4  -3  -1  546.62   99.56
   4  -3  -1  602.32   50.46
   4  -3  -1  533.22   95.09
   4  -3  -1  526.86   84.96
  -4   3   0  295.25   28.37
   4   3   0  265.11   50.86
  -4   3   0  224.81   53.43
   4   3   0  231.86   50.53
   4   3   0  172.36   41.18
  -4   3   0  166.13   37.28
   4  -3   0  187.97   40.27
  -4  -3   0  174.51   33.68
   4  -3   0  166.22   27.90
  -4  -3   0  156.91   37.90
   4  -3   0  127.44   23.21
   4  -3   0  168.05   26.58
   4   3   1   53.00    9.79
  -4   3  -1   33.86    9.68
  -4   3  -1   52.81   14.78
   4   3   1   47.67   10.59
   4   3   1   34.06    7.95
  -4   3  -1   43.96    8.69
   4   3   1   24.50    5.96
  -4  -3  -1   26.24    7.41
  -4  -3  -1   30.48    6.42
   4  -3   1   33.36    6.91
   4  -3   1   26.97    6.49
   4  -3   1   28.13    5.54
   4  -3   1   30.26    5.14
   4   3   2 1312.39  101.99
  -4   3  -2  875.08   70.36
  -4   3  -2 1455.60  111.33
  -4   3  -2 1179.04   92.58
   4   3   2  967.50   77.08
   4   3   2 1317.28  101.82
   4   3   2  848.72   67.00
  -4  -3  -2  795.45   64.84
  -4  -3  -2  736.75   60.24
   4  -3   2  910.01   72.36
   4  -3   2  753.49  130.80
   4  -3   2  863.63   68.27
   4  -3   2  825.93  127.34
   4   3   3  127.46   30.46
  -4   3  -3   85.53   22.83
   4   3   3   71.67   15.18
  -4   3  -3  105.57   32.40
   4   3   3   89.76   24.30
   4   3   3  117.66   26.67
  -4  -3  -3   73.62   15.92
  -4  -3  -3   68.48   15.49
   4  -3   3   78.37   14.81
   4  -3   3  116.49   21.62
   4  -3   3   88.79   19.78
   4  -3   3   70.02   15.64
   4  -3   3   82.03   14.65
   4   3   4  492.01  118.89
  -4   3  -4  388.46   97.91
  -4   3  -4  354.87   89.53
  -4   3  -4  278.41   86.72
   4   3   4  369.17   97.70
   4   3   4  278.91   58.31
   4  -3   4  465.98   90.00
  -4  -3  -4  324.15   62.56
  -4  -3  -4  426.66  102.29
   4  -3   4  292.18   52.21
   4  -3   4  340.73   63.59
   4  -3   4  302.82   60.84
  -4  -3  -4  228.64   56.07
   4  -3   4  306.03   58.58
   4   3   5  352.30   94.31
   4   3   5  202.70   46.36
  -4   3  -5  282.05   89.55
  -4  -3  -5  223.71   56.56
   4  -3   5  217.43   49.51
  -4  -3  -5  320.13   80.45
  -4  -3  -5  210.29   45.79
   4  -3   5  215.14   46.18
   4  -3   5  223.80   50.77
   4  -3   5  179.86   35.45
   4  -3   5  221.85   53.30
   4   3   6   39.69   11.21
  -4   3  -6   37.47    7.80
   4   3   6   27.65    5.71
   4  -3   6   28.81    7.65
  -4  -3  -6   26.08    5.32
  -4  -3  -6   34.27    7.66
   4  -3   6   20.92    5.19
   4  -3   6   22.13    5.04
  -4  -3  -6   24.69    5.13
   4  -3   6   24.93    7.05
   4  -3   6   27.08    6.80
   4   3   7  777.03   91.38
  -4   3  -7  659.70  128.92
   4   3   7  494.44   79.22
  -4  -3  -7  443.22   83.20
  -4  -3  -7  472.27  117.05
   4  -3   7  435.13   66.04
  -4  -3  -7  365.24   73.11
   4  -3   7  431.46   95.63
   4   3   8  160.78   42.89
   4   3   8  110.54   22.46
  -4   3  -8  144.26   38.64
   4  -3   8   98.48   20.81
   4  -3   8   94.13   24.68
  -4  -3  -8  100.24   23.00
   4   3   9   74.03   17.65
   4   3   9   47.33    7.80
  -4   3  -9   61.55   15.04
   4  -3   9   40.79    8.23
   4  -3   9   39.80   10.19
  -4  -3  -9   40.57    8.87
   4   3  10  443.47   89.54
  -4   3 -10  391.08   68.97
   4   3  10  265.91   27.98
  -4  -3 -10  248.64   42.59
   4  -3  10  224.70   53.68
   4   3  11  723.95  132.32
  -4   3 -11  620.21   85.68
   4   3  11  425.07   43.10
  -4  -3 -11  423.66   65.70
   4  -3  11  319.08   84.56
   4  -3  11  329.19   74.70
   4   3  12   95.44   24.86
   4   3  12   53.11   11.88
  -4   3 -12   75.48   13.99
  -4  -3 -12   51.62    9.36
   4  -3  12   53.67   10.50
   4   3  13   41.19   13.20
   4   3  13   22.61    5.04
  -4   3 -13   27.67    6.29
   4  -3  13   22.48    4.67
   4  -3  13   24.56    5.84
  -4  -3 -13   25.91    5.39
   4   3  14   74.03   16.67
  -4   3 -14   59.37   11.53
   4   3  14   38.24    6.81
  -4  -3 -14   35.02    8.14
   4  -3  14   35.26    6.41
   4  -3  14   35.75    8.04
   4   3  15  351.69   82.08
   4   3  15  207.78   47.07
  -4   3 -15  274.02   67.58
   4  -3  15  204.18   37.88
   4  -3  15  201.61   52.49
  -4  -3 -15  205.91   44.66
   4   3  16  535.21  105.96
  -4   3 -16  405.61   84.96
   4   3  16  320.61   47.74
  -4  -3 -16  295.29   47.30
   4  -3  16  286.64   43.02
   4  -3  16  339.71   67.57
   4   3  17   76.84   18.54
   4   3  17   42.20   11.79
  -4  -3 -17   45.19   12.43
   4  -3  17   48.50   14.11
   4  -3  17   46.77   11.06
   4   3  18   84.65   23.27
   4   3  18   59.43   18.35
  -4  -3 -18   72.10   14.82
   4  -3  18   66.72   16.21
   4  -3  18   66.03   14.28
  -4  -3 -19   49.59   10.24
   4  -3  19   37.38    9.86
   4  -3  19   50.34   13.18
   4   4 -23    7.83    2.50
  -4   4  23    7.59    2.19
   4   4 -22    1.47    2.00
  -4   4  22    2.73    2.42
   4   4 -21   37.92    8.50
   4   4 -21   18.06    8.33
  -4   4  21   33.89    8.77
  -4  -4  21   18.86    5.55
   4   4 -20   12.68    5.02
   4   4 -20   22.35    6.56
  -4   4  20   19.41    5.96
  -4  -4  20   14.03    4.39
   4  -4 -20   17.87    6.13
   4   4 -19   20.25    6.52
  -4   4  19   18.27    4.92
   4  -4 -19   23.55    4.67
  -4  -4  19   12.35    3.08
   4   4 -18  131.79   34.19
   4   4 -18  191.69   41.00
  -4   4  18  166.81   61.32
  -4  -4  18  116.42   26.12
   4  -4 -18  174.25   34.07
   4   4 -17   21.45    6.22
   4   4 -17   30.76    8.71
  -4   4  17   29.04    7.17
  -4  -4  17   22.94    5.66
   4  -4 -17   30.01    5.57
   4   4 -16   77.01   19.95
   4   4 -16  108.28   26.58
  -4   4  16  110.81   27.34
  -4  -4  16   90.20   17.81
   4  -4 -16  104.07   19.78
   4   4 -15   26.56    6.85
   4   4 -15   34.20   10.69
  -4   4  15   35.82   12.23
  -4  -4  15   31.56    7.40
   4  -4 -15   34.49    7.47
   4   4 -14    3.56    1.95
   4   4 -14    3.86    3.13
  -4   4  14    3.86    3.13
  -4  -4  14    3.53    3.31
   4  -4 -14    2.32    3.17
   4   4 -13   69.03   14.37
   4   4 -13   99.48   21.67
  -4   4  13   94.47   29.41
  -4  -4  13   72.71   13.94
   4  -4 -13   83.57   14.68
   4   4 -12    5.61    2.12
   4   4 -12    6.84    2.88
  -4   4  12    6.52    4.06
  -4  -4  12    5.87    4.35
   4  -4 -12    5.37    2.29
   4   4 -11   14.38    4.20
   4   4 -11   25.08    6.61
  -4  -4  11   17.32    3.80
   4  -4 -11   23.33    7.51
   4  -4 -11   20.81    4.78
   4   4 -10  114.70   35.60
  -4  -4  10  200.53   54.99
  -4  -4  10  126.15   28.00
   4  -4 -10  190.64   45.62
   4  -4 -10  148.88   34.41
   4   4  -9  962.77  109.55
  -4  -4   9 1287.19  147.31
  -4  -4   9  816.80  144.58
   4  -4  -9 1215.03  185.73
   4  -4  -9  934.52  183.18
   4  -4  -8   61.85   14.15
  -4  -4   8   73.40   18.51
  -4  -4   8   58.34   13.09
   4  -4  -8   84.18   18.79
   4  -4  -7  382.31   90.96
  -4  -4   7  452.89  119.18
  -4  -4   7  329.09   82.61
   4  -4  -7  469.15   99.45
   4  -4  -6   65.12   15.18
  -4  -4   6   78.74   17.55
  -4  -4   6   56.11   12.41
   4  -4  -6   80.22   20.88
   4  -4  -5   37.09    9.09
  -4  -4   5   44.46   10.30
  -4  -4   5   36.08    7.09
   4  -4  -5   42.19   10.51
  -4   4   4   44.29    8.86
  -4  -4   4   41.73    9.56
   4  -4  -4   39.58    9.13
  -4  -4   4   33.81    6.44
   4  -4  -4   38.09   11.59
   4   4  -3  192.66   40.34
  -4   4   3  182.57   35.80
   4  -4  -3  144.86   34.97
  -4  -4   3  144.26   39.04
  -4  -4   3  122.28   27.99
   4  -4  -3  155.62   40.90
  -4   4   2  233.88   42.72
  -4   4   2  321.81   43.82
   4   4  -2  268.58   41.88
  -4  -4   2  173.61   35.91
   4  -4  -2  171.64   37.31
  -4  -4   2  137.56   32.18
   4  -4  -2  174.78   41.19
   4   4  -1  300.59   79.53
  -4   4   1  272.43   91.23
   4   4  -1  245.53   49.73
  -4   4   1  199.38   47.72
   4  -4  -1  160.09   38.57
  -4  -4   1  149.02   41.23
  -4  -4   1  136.15   33.94
   4  -4  -1  159.27   37.95
   4   4   0 1022.75  170.50
   4   4   0  919.92  190.84
  -4   4   0 1080.84  179.79
  -4   4   0  801.55  179.02
   4  -4   0  590.97  133.86
  -4  -4   0  574.79  141.29
  -4  -4   0  475.70  112.90
   4  -4   0  562.14  120.35
   4   4   1   43.25    8.97
  -4   4  -1   37.34    7.96
  -4   4  -1   34.73   12.39
   4   4   1   41.10   13.37
  -4  -4  -1   22.84    6.26
   4  -4   1   25.95    6.19
  -4  -4  -1   23.66    5.30
   4  -4   1   23.62    7.71
   4   4   2  273.77   66.02
   4   4   2  276.89   73.10
  -4   4  -2  344.93   60.00
  -4   4  -2  245.69   61.42
  -4  -4  -2  182.50   46.07
   4  -4   2  185.80   43.16
  -4  -4  -2  142.06   36.94
   4  -4   2  186.69   40.03
  -4   4  -3    9.28    3.31
   4   4   3    7.84    3.07
   4  -4   3    5.65    2.04
  -4  -4  -3    5.38    2.29
   4  -4   3    9.79    3.16
  -4  -4  -3    4.71    2.06
   4  -4   3    5.47    2.14
  -4   4  -4  436.05   91.42
   4   4   4  468.67  104.67
   4  -4   4  373.15   93.75
  -4  -4  -4  298.73   57.27
   4  -4   4  251.92   46.68
  -4  -4  -4  262.36   39.62
   4  -4   4  306.39   48.83
   4   4   5 1521.07  172.01
  -4   4  -5 1336.70  152.26
  -4  -4  -5  923.04  107.29
  -4  -4  -5  718.02  114.93
   4  -4   5  878.82  146.82
   4   4   6  728.24  150.98
  -4   4  -6  600.69  118.51
  -4  -4  -6  405.03  100.22
   4  -4   6  398.27   64.27
   4   4   7  553.75  104.90
  -4   4  -7  450.06  101.26
  -4  -4  -7  325.41   62.27
   4  -4   7  331.70   42.29
   4   4   8 1084.87  187.51
  -4   4  -8  947.74  169.41
  -4  -4  -8  667.19  132.30
   4  -4   8  624.65   84.17
   4  -4   8  569.78  112.12
   4   4   9  942.86  172.72
  -4   4  -9  844.11  164.82
  -4  -4  -9  608.40   95.43
   4  -4   9  544.70   64.70
   4  -4   9  518.31   84.62
   4   4  10  548.06  108.53
  -4   4 -10  429.17   90.51
  -4  -4 -10  313.12   58.29
   4  -4  10  310.37   50.16
   4  -4  10  277.86   50.28
   4   4  11  554.22  111.70
  -4   4 -11  498.86   82.37
  -4  -4 -11  308.76   53.23
   4  -4  11  315.18   46.08
   4  -4  11  282.56   51.41
   4   4  12  115.96   27.23
  -4   4 -12   98.01   22.43
  -4  -4 -12   59.92   14.28
   4  -4  12   63.42   13.04
   4  -4  12   54.61   14.75
   4   4  13   27.42    8.62
  -4   4 -13   25.36    7.50
  -4  -4 -13   17.50    5.27
   4  -4  13   15.53    5.12
   4  -4  13   14.62    4.83
   4   4  14   57.98   17.42
  -4   4 -14   63.29   15.09
  -4  -4 -14   39.02    9.12
   4  -4  14   37.73    9.32
   4  -4  14   30.88    8.96
   4   4  15   74.70   16.49
  -4   4 -15   61.91   12.31
  -4  -4 -15   41.72    8.46
   4  -4  15   37.80    6.87
   4  -4  15   34.41    7.15
   4   4  16   36.88   10.91
  -4   4 -16   30.15    8.62
  -4  -4 -16   18.97    6.09
   4  -4  16   19.18    6.02
   4  -4  16   17.69    5.67
   4   4  17   46.74   12.14
  -4   4 -17   38.15    9.62
  -4  -4 -17   39.20    9.60
   4  -4  17   31.33    6.27
   4   4  18    6.10    2.70
  -4  -4 -18    3.09    3.18
   4  -4  18    3.62    2.27
  -4  -4 -19   16.59    8.40
   4   5 -22   -0.04    1.65
   4   5 -21   25.87    5.97
  -4   5  21   19.97    8.17
  -4   5  20    8.44    3.83
   4   5 -20    9.18    4.21
   4  -5 -20    7.08    3.15
   4   5 -19   99.57   23.91
  -4   5  19   96.09   23.89
   4  -5 -19   90.47   19.22
  -4  -5  19   65.76   20.22
   4   5 -18   32.89   10.47
  -4   5  18   28.63    8.45
   4  -5 -18   33.37    9.23
  -4  -5  18   28.30    4.11
   4   5 -17   13.15    4.35
  -4   5  17   10.93    4.35
   4  -5 -17   12.19    4.50
  -4  -5  17   10.97    3.21
   4   5 -16   12.72    4.47
  -4   5  16   12.44    4.24
   4  -5 -16   12.15    4.45
  -4  -5  16   12.75    3.88
   4   5 -15   52.73   11.50
  -4   5  15   31.23   14.48
   4  -5 -15   46.08    9.69
  -4  -5  15   39.81    7.87
   4   5 -14   55.42   14.70
  -4   5  14   53.54   11.65
   4  -5 -14   50.01   11.59
  -4  -5  14   43.80   10.27
   4   5 -13   24.78    6.88
  -4   5  13   21.56    6.11
   4  -5 -13   18.15    4.85
  -4  -5  13   16.44    4.79
   4   5 -12  118.05   24.22
  -4   5  12   97.99   35.77
   4  -5 -12   97.62   17.91
  -4  -5  12   83.36   13.60
   4   5 -11   70.63   16.72
   4  -5 -11   57.40   12.30
  -4  -5  11   47.65    9.36
   4  -5 -11   68.74   15.59
   4  -5 -10  822.38  118.55
  -4  -5  10 1156.00   57.36
  -4  -5  10  744.45  134.10
   4  -5 -10 1153.96  122.57
   4  -5  -9  317.16   53.35
  -4  -5   9  409.13   76.89
  -4  -5   9  269.76   40.16
   4  -5  -9  444.22   58.96
   4  -5  -8  455.91   80.85
  -4  -5   8  541.66  114.69
  -4  -5   8  392.95   68.60
   4  -5  -8  579.16   75.97
   4  -5  -7 1228.97   98.49
  -4  -5   7 1507.24  119.42
  -4  -5   7 1021.03  170.15
   4  -5  -7 1502.61  215.27
   4  -5  -6  347.34   65.56
  -4  -5   6  414.93   86.89
  -4  -5   6  302.23   54.30
   4  -5  -6  420.26   81.87
   4  -5  -5    5.92    2.41
  -4  -5   5    6.05    3.37
  -4  -5   5    5.60    2.21
   4  -5  -5    6.47    3.97
   4  -5  -4   90.03   23.46
  -4  -5   4   94.30   23.64
  -4  -5   4   71.33   19.21
   4  -5  -4   95.85   26.15
  -4   5   3   91.45   29.31
  -4  -5   3  107.21   25.51
   4  -5  -3   93.63   21.14
  -4  -5   3   84.37   18.86
   4  -5  -3   98.70   27.32
  -4   5   2   19.07    5.04
  -4  -5   2   19.14    5.17
   4  -5  -2   11.78    3.60
  -4  -5   2    8.95    3.09
   4  -5  -2   14.96    5.03
   4   5  -1  579.37  115.49
  -4   5   1  559.08   93.68
   4  -5  -1  411.80   73.25
  -4  -5   1  442.81   97.58
  -4  -5   1  354.82   65.97
   4  -5  -1  439.37   83.43
   4   5   0   -1.29    4.18
  -4   5   0   -0.31    4.31
   4  -5   0    1.23    2.50
  -4  -5   0   -2.87   17.33
  -4  -5   0   -1.37    4.34
   4  -5   0    0.11    2.79
   4   5   1  761.74  107.12
  -4   5  -1  587.40  109.24
  -4  -5  -1  476.56   92.43
   4  -5   1  424.52   62.11
  -4  -5  -1  403.80   66.10
   4  -5   1  443.44   82.56
   4   5   2  195.10   39.27
  -4   5  -2  171.99   38.44
  -4  -5  -2  131.60   33.97
   4  -5   2  103.91   22.48
  -4  -5  -2  102.87   18.75
   4  -5   2  132.76   31.76
   4   5   3  173.15   36.00
  -4   5  -3  136.63   32.11
  -4  -5  -3  105.13   27.91
  -4  -5  -3   82.74   16.33
   4  -5   3  102.38   24.02
   4   5   4    6.97    3.02
  -4   5  -4    8.04    4.07
  -4  -5  -4    2.61    3.39
   4  -5   4    4.59    2.90
   4   5   5   64.16   13.60
  -4   5  -5   54.97   12.30
  -4  -5  -5   41.05   10.82
   4  -5   5   38.77    8.28
   4   5   6  212.17   36.41
  -4   5  -6  178.23   35.41
  -4  -5  -6  136.40   25.71
   4  -5   6  133.25   22.84
   4   5   7  214.45   52.60
  -4   5  -7  185.99   29.50
  -4  -5  -7  133.40   27.79
   4  -5   7  123.58   20.42
   4   5   8  829.07  161.85
  -4   5  -8  678.15  138.69
  -4  -5  -8  499.56  100.67
   4  -5   8  473.76   80.57
   4   5   9  537.82  113.29
  -4   5  -9  441.59   88.28
  -4  -5  -9  325.38   63.23
   4  -5   9  312.61   56.53
   4   5  10  208.98   45.88
  -4   5 -10  169.94   35.08
  -4  -5 -10  120.41   25.12
   4  -5  10  121.18   22.43
   4   5  11  141.39   30.44
  -4   5 -11  110.04   23.41
  -4  -5 -11   76.54   15.33
   4  -5  11   77.83   14.27
   4   5  12    3.82    3.37
  -4   5 -12    2.44    2.91
  -4  -5 -12    3.09    2.49
   4  -5  12    0.01    2.34
   4   5  13   60.72   14.34
  -4   5 -13   52.77   12.95
  -4  -5 -13   37.82    8.88
   4  -5  13   32.29    6.75
   4   5  14    4.55    3.78
  -4   5 -14    2.11    2.76
  -4  -5 -14    2.35    2.27
   4  -5  14    0.67    2.78
   4   5  15    1.14    1.93
  -4   5 -15    1.53    2.31
  -4  -5 -15    1.84    2.25
   4  -5  15   -0.10    1.76
   4   5  16    0.49    2.28
  -4   5 -16    2.48    2.05
  -4  -5 -16    0.98    1.60
   4  -5  16    2.23    2.52
   4   5  17    5.85    2.86
  -4   5 -17    5.23    2.59
  -4  -5 -17    5.00    2.81
   4  -5  17    5.34    2.74
  -4  -5 -18   -2.35    4.35
  -4   6  19   34.95   10.45
   4   6 -19   42.30   11.00
   4  -6 -19   42.32    7.88
   4   6 -18    6.11    3.77
  -4   6  18    4.05    2.66
   4  -6 -18    2.85    2.47
  -4  -6  18    5.58    2.33
   4   6 -17    0.55    2.32
  -4   6  17    2.68    2.20
   4  -6 -17    2.33    1.98
  -4  -6  17    1.06    1.88
   4   6 -16   20.95    7.05
  -4   6  16   24.51    7.17
   4  -6 -16   20.00    7.56
  -4  -6  16   19.66    6.50
   4   6 -15   40.24    9.51
  -4   6  15   39.71    9.33
   4  -6 -15   41.49    8.36
  -4  -6  15   35.94    7.81
   4   6 -14   34.23    9.82
  -4   6  14   33.83    8.52
   4  -6 -14   28.54    9.02
  -4  -6  14   27.24    8.09
   4   6 -13   12.09    5.07
  -4   6  13   11.02    4.63
   4  -6 -13    9.14    3.80
  -4  -6  13    8.09    2.92
   4   6 -12    8.95    4.28
  -4   6  12    8.78    3.16
   4  -6 -12    8.42    3.51
  -4  -6  12    8.24    4.11
   4   6 -11   14.19    5.00
   4  -6 -11   11.75    4.39
  -4  -6  11   13.50    4.52
   4   6 -10  129.51   34.07
   4  -6 -10  111.89   25.86
  -4  -6  10   91.17   20.93
   4  -6 -10  137.63   28.71
   4  -6  -9  421.98   75.51
  -4  -6   9  521.36  122.17
  -4  -6   9  364.14   71.85
   4  -6  -8   43.45   10.76
  -4  -6   8   63.52   17.48
  -4  -6   8   36.18   10.37
   4  -6  -8   65.55   15.49
   4  -6  -7   65.94   13.20
  -4  -6   7   78.45   15.24
  -4  -6   7   55.80   12.42
   4  -6  -7   76.39   22.20
   4  -6  -6  133.57   24.96
  -4  -6   6  150.22   38.18
  -4  -6   6  105.53   21.73
   4  -6  -6  160.68   37.37
   4  -6  -5   82.14   15.64
  -4  -6   5   96.67   23.88
  -4  -6   5   69.86   12.33
   4  -6  -5  103.27   24.41
   4  -6  -4    3.57    2.87
  -4  -6   4    7.92    4.89
  -4  -6   4    5.04    2.31
   4  -6  -4    5.92    3.71
   4  -6  -3   27.61    7.28
  -4  -6   3   37.39   11.12
  -4  -6   3   24.53    6.53
   4  -6  -3   39.91   11.39
   4  -6  -2   15.52    5.01
  -4  -6   2   11.80    4.35
  -4  -6   2    8.98    3.82
   4  -6  -2    9.50    3.71
  -4   6   1  144.00   34.93
  -4  -6   1  131.96   27.96
   4  -6  -1  115.77   17.65
  -4  -6   1  103.84   17.11
   4  -6  -1  134.87   31.98
  -4   6   0  146.92   26.46
  -4  -6   0  115.76   25.28
   4  -6   0   88.43   15.21
  -4  -6   0   89.58   13.84
   4  -6   0  117.12   32.97
   4   6   1   34.54    9.52
  -4   6  -1   28.45    8.24
  -4  -6  -1   20.68    6.91
  -4  -6  -1   15.28    4.33
   4  -6   1   24.53    8.15
   4   6   2   67.67   11.14
  -4   6  -2   52.28   10.93
  -4  -6  -2   41.75    9.20
  -4  -6  -2   26.28    7.26
   4  -6   2   41.63   11.54
   4   6   3   78.06   13.21
  -4   6  -3   57.39   11.21
  -4  -6  -3   43.83   10.01
   4  -6   3   49.42   10.87
   4   6   4   27.03    6.77
  -4   6  -4   25.19    6.86
  -4  -6  -4   20.82    5.62
   4  -6   4   18.47    5.18
   4   6   5   36.41    7.82
  -4   6  -5   32.03    8.58
  -4  -6  -5   20.90    6.47
   4  -6   5   22.81    6.90
   4   6   6   66.07   16.44
  -4   6  -6   56.81   13.34
  -4  -6  -6   42.23   11.21
   4  -6   6   40.29   10.31
   4   6   7  150.42   30.74
  -4   6  -7  127.33   24.91
  -4  -6  -7   92.93   24.19
   4  -6   7   94.42   21.55
   4   6   8   45.58    8.99
  -4   6  -8   31.77   10.55
  -4  -6  -8   28.54    7.63
   4  -6   8   25.26    7.51
   4   6   9   20.27    6.03
  -4   6  -9   16.14    4.52
  -4  -6  -9   11.94    4.10
   4  -6   9    9.97    5.28
   4   6  10  166.65   40.22
  -4   6 -10  138.39   32.92
  -4  -6 -10   98.14   23.74
   4  -6  10   91.64   20.70
   4   6  11   22.80    6.68
  -4   6 -11   17.18    4.63
  -4  -6 -11   12.31    3.47
   4  -6  11   10.73    3.28
   4   6  12   11.48    4.39
  -4   6 -12    7.13    4.86
  -4  -6 -12    8.11    3.18
   4  -6  12    6.61    3.56
   4   6  13    7.40    3.97
  -4   6 -13    7.23    2.94
  -4  -6 -13    4.10    2.19
   4  -6  13    4.38    2.45
   4   6  14   18.92    7.05
  -4   6 -14   15.67    5.81
  -4  -6 -14    8.38    4.93
   4  -6  14   10.57    5.41
   4   6  15   55.29   12.09
  -4   6 -15   44.59    9.93
  -4  -6 -15   33.11    7.51
   4  -6  15   34.55    6.71
   4   6  16   76.45   24.74
  -4   6 -16   -3.02    6.27
  -4  -6 -16   50.56   17.32
   4  -6  16   54.39   12.08
   4  -7 -18   -4.73    6.29
   4   7 -17   54.16   16.92
  -4   7  17   37.41   12.89
   4  -7 -17   62.13   11.54
  -4  -7  17   52.91   17.32
   4   7 -16   -0.73    3.40
  -4   7  16   -0.17    2.41
   4  -7 -16    0.51    1.91
  -4  -7  16   -0.31    3.41
   4   7 -15    1.23    2.43
  -4   7  15    1.28    1.93
   4  -7 -15    0.72    2.26
  -4  -7  15    1.39    1.60
   4   7 -14   47.74   10.88
  -4   7  14   43.38   10.09
   4  -7 -14   41.61   10.07
  -4  -7  14   40.98   10.56
   4   7 -13   37.11   10.32
  -4   7  13   34.68    9.68
   4  -7 -13   33.55   10.05
  -4  -7  13   29.31    6.40
   4   7 -12    9.92    4.69
  -4   7  12    8.29    3.62
   4  -7 -12    8.95    3.65
  -4  -7  12   10.56    5.00
   4   7 -11   13.79    3.86
  -4   7  11   17.19    5.04
   4  -7 -11   15.26    4.39
  -4  -7  11   14.06    3.79
   4   7 -10   10.47    3.89
  -4   7  10   10.15    4.06
   4  -7 -10    9.38    4.24
  -4  -7  10    9.02    3.09
   4   7  -9   97.33   24.01
   4  -7  -9   77.84   18.50
  -4  -7   9   67.62   16.23
   4  -7  -9  106.49   24.83
   4  -7  -8   43.26    8.42
  -4  -7   8   50.71   10.65
  -4  -7   8   31.59    7.52
   4  -7  -8   50.11   11.28
   4  -7  -7   25.56    6.76
  -4  -7   7   27.76    8.77
  -4  -7   7   19.64    5.46
   4  -7  -7   24.37    7.88
   4  -7  -6   81.71   14.60
  -4  -7   6  102.78   24.66
  -4  -7   6   70.32   15.12
   4  -7  -6   46.63   25.42
   4  -7  -5   60.74   12.91
  -4  -7   5   78.36   16.23
  -4  -7   5   59.64   11.41
   4  -7  -5   83.64   20.16
   4  -7  -4   45.74    9.82
  -4  -7   4   54.86   13.13
  -4  -7   4   41.15    8.95
   4  -7  -4   59.93   13.57
   4  -7  -3   56.42   11.62
  -4  -7   3   63.85   16.87
  -4  -7   3   45.79   10.78
   4  -7  -3   72.78   18.54
   4  -7  -2   78.54   16.79
  -4  -7   2  108.36   24.19
  -4  -7   2   65.48   16.21
   4  -7  -2  110.96   26.69
  -4  -7   1   29.84    6.22
  -4  -7   1   21.63    4.68
   4  -7  -1   29.06    7.48
  -4  -7   0    9.16    5.10
  -4  -7   0    5.81    2.52
   4  -7   0    7.71    3.87
  -4   7  -1    0.64    1.96
  -4  -7  -1    3.14    3.73
   4  -7   1   -1.11    4.77
  -4   7  -2   53.46   11.81
  -4  -7  -2   43.03   10.76
   4  -7   2   45.00   11.52
   4   7   3  100.25   23.08
  -4   7  -3   92.89   19.38
  -4  -7  -3   77.60   15.36
   4  -7   3   80.50   17.90
   4   7   4   10.81    4.47
  -4   7  -4   10.70    5.04
  -4  -7  -4    8.20    3.65
   4  -7   4    8.37    4.03
   4   7   5   34.65    8.42
  -4   7  -5   28.20    7.08
  -4  -7  -5   22.18    7.18
   4  -7   5   18.67    7.08
   4   7   6   68.35   14.90
  -4   7  -6   52.86   12.85
  -4  -7  -6   39.45   10.50
   4  -7   6   14.28    9.01
   4   7   7   60.13   11.26
  -4   7  -7   54.91   11.69
  -4  -7  -7   37.07    7.77
   4  -7   7   41.06   10.27
   4   7   8   85.52   17.08
  -4   7  -8   63.85   14.02
  -4  -7  -8   40.52   10.50
   4  -7   8   46.46   10.69
   4   7   9    2.99    2.74
  -4   7  -9    3.21    2.48
  -4  -7  -9    2.62    1.93
   4  -7   9    0.15    2.81
   4   7  10    7.93    4.28
  -4   7 -10    9.05    3.66
  -4  -7 -10    3.67    2.39
   4  -7  10    5.68    3.20
   4   7  11   31.73    6.41
  -4   7 -11   22.94    5.77
  -4  -7 -11   21.34    5.46
   4  -7  11   19.31    7.32
   4   7  12   26.07    6.72
  -4   7 -12   24.11    6.05
  -4  -7 -12   15.31    5.43
   4  -7  12   17.21    6.76
   4   7  13   58.31   14.51
  -4   7 -13   46.69   13.29
  -4  -7 -13   35.59    8.89
   4  -7  13   34.56    8.80
   4   7  14   37.89    7.13
  -4   7 -14   39.98    8.29
  -4  -7 -14   21.24    5.94
   4  -7  14   26.59    7.07
   4  -8 -15   -4.56    5.67
   4  -8 -14    6.61    2.67
  -4  -8  14    6.98    3.48
   4   8 -13    1.88    1.90
  -4   8  13    1.92    1.33
   4  -8 -13    0.93    2.27
  -4  -8  13    1.94    2.43
   4   8 -12    1.06    2.32
  -4   8  12    2.99    1.79
   4  -8 -12    2.34    2.29
  -4  -8  12    1.34    2.33
   4   8 -11   60.39   12.32
   4  -8 -11   63.09    9.52
  -4  -8  11   55.17   10.64
   4   8 -10    7.44    3.19
  -4   8  10    4.47    2.52
   4  -8 -10    5.70    2.49
  -4  -8  10    6.36    3.00
   4   8  -9  204.30   31.74
  -4   8   9  187.12   35.18
   4  -8  -9  160.43   33.70
  -4  -8   9  167.10   30.43
   4   8  -8  124.47   32.23
   4  -8  -8   99.46   25.61
  -4  -8   8   96.19   24.44
   4  -8  -8  115.88   30.17
   4   8  -7   49.53   13.74
   4  -8  -7   41.84   10.40
  -4  -8   7   35.64   10.20
   4  -8  -7   48.96   13.15
   4  -8  -6   34.74    9.26
  -4  -8   6   47.38   13.10
  -4  -8   6   30.93    8.98
   4  -8  -6   47.20   11.61
   4  -8  -5   13.92    4.35
  -4  -8   5   19.19    7.18
  -4  -8   5   12.08    4.51
   4  -8  -5   22.02    7.58
   4  -8  -4   14.40    3.44
  -4  -8   4   26.26    6.50
  -4  -8   4   19.35    4.13
   4  -8  -4   27.05    6.39
  -4  -8   3   48.82   10.38
  -4  -8   3   31.86    6.60
   4  -8  -3   50.27    9.41
  -4  -8   2   15.88    4.86
  -4  -8   2    9.51    3.75
   4  -8  -2   19.17    5.80
  -4  -8   1   22.27    5.77
  -4  -8   1    7.75    4.48
   4  -8  -1   22.98    6.14
  -4  -8   0    4.49    3.04
   4  -8   0    5.71    3.20
  -4  -8  -1    7.65    4.20
   4  -8   1    7.54    4.04
  -4   8  -2   24.63    9.51
  -4  -8  -2   30.67    9.10
   4  -8   2    4.03    2.74
  -4   8  -3    1.24    2.13
  -4  -8  -3    0.71    2.30
   4  -8   3   -0.31    3.89
  -4   8  -4    9.15    2.87
  -4  -8  -4    9.27    3.53
   4  -8   4    8.83    4.74
   4   8   5   15.73    8.25
  -4   8  -5   23.98    7.18
  -4  -8  -5   19.76    5.84
   4  -8   5   19.18    6.32
   4   8   6    9.58    3.61
  -4   8  -6   15.74    4.80
  -4  -8  -6   12.47    4.19
   4  -8   6   12.50    4.59
   4   8   7   20.52    8.59
  -4   8  -7   22.21   10.94
  -4  -8  -7   18.86    7.88
   4  -8   7   23.36    6.12
   4   8   8   26.11   12.52
  -4   8  -8   31.05    5.27
  -4  -8  -8   23.28    5.21
   4  -8   8   21.23    7.26
   4   8   9   73.94   22.98
  -4   8  -9   79.24   19.29
  -4  -8  -9   61.40   14.29
   4  -8   9   62.82   13.44
   4   8  10   27.51   11.91
  -4   8 -10   32.10   12.78
  -4  -8 -10   25.45    8.41
   4  -8  10   28.08    6.42
  -4   8 -11   -8.32    7.41
   4  -8  11    7.48    5.82
  -4  -9   9   19.91    5.87
  -4  -9   8   39.54   11.67
  -4  -9   7    6.00    3.01
  -4  -9   6    1.42    1.73
   4   9  -5    2.05    1.94
  -4  -9   5    1.04    1.30
   4  -9  -5    1.32    2.02
   4   9  -4    3.85    2.39
  -4  -9   4   -1.07    2.55
   4  -9  -4    5.43    3.10
   4   9  -3   27.63   10.00
   4  -9  -3   36.10    6.70
  -4  -9   2   23.76    8.14
   4  -9  -2   24.28    6.78
  -4  -9   1    0.05    1.85
   4  -9  -1    2.49    2.62
  -4  -9   0    2.28    2.48
   4  -9   0   -0.59    3.19
  -4  -9  -1    0.55    1.73
   4  -9   1   -0.80    3.01
  -4  -9  -2   14.72    5.65
   4  -9   2   15.37    5.39
  -4  -9  -3    0.88    1.60
   4  -9   3    2.00    1.57
  -4  -9  -4    0.47    1.93
   4  -9   4    1.16    2.20
  -4  -9  -5    1.79    2.79
   4  -9   5    2.65    1.87
   5   0 -25   -4.56    4.11
   5   0 -24    1.14    1.48
  -5   0  24   -0.60    2.52
   5   0 -24    1.32    1.87
   5   0 -23   14.17    6.23
  -5   0  23   14.35    5.61
   5   0 -23   11.86    6.23
   5   0 -22   21.54    6.44
  -5   0  22   17.28    5.36
   5   0 -22   18.59    5.69
   5   0 -21   77.39   15.47
  -5   0  21   68.80   11.73
   5   0 -21   68.73   13.05
   5   0 -20  260.02   55.09
  -5   0  20  225.80   49.35
   5   0 -20  206.00   48.42
   5   0 -19   50.84    9.76
  -5   0  19   42.96   10.00
   5   0 -19   40.18    9.26
   5   0 -18    1.95    3.20
  -5   0  18    2.45    2.63
   5   0 -18    2.74    2.76
   5   0 -17 1164.81  186.56
  -5   0  17  962.58  192.52
   5   0 -17  408.68   50.29
   5   0 -16    3.50    3.70
  -5   0  16    3.55    3.12
   5   0 -16    1.35    2.94
   5   0 -15   11.15    4.21
  -5   0  15    9.72    4.27
   5   0 -15    8.04    3.31
   5   0 -14    9.15    3.18
  -5   0  14    5.83    2.24
   5   0 -14    5.93    3.36
   5   0 -13  806.70  138.63
  -5   0  13  809.18   94.41
   5   0 -13  570.78  117.09
   5   0 -12  576.38  106.76
   5   0 -12  881.31  101.42
  -5   0  12  856.21   99.06
   5   0 -12  592.28  119.42
   5   0 -11  497.25   85.82
  -5   0  11  772.10  129.19
   5   0 -11  469.94  107.01
   5   0 -11  640.17  155.47
  -5   0  11  643.70  108.78
   5   0 -11  452.88  106.55
   5   0 -10  651.38  127.18
  -5   0  10  994.65  165.37
   5   0 -10  867.43  144.75
   5   0 -10  595.90  124.37
  -5   0  10  561.95  106.03
  -5   0  10  549.70  123.93
  -5   0  10  802.21  134.32
   5   0 -10  583.37  136.20
   5   0  -9  656.14   98.88
  -5   0   9  960.93  118.97
   5   0  -9  567.62   91.35
   5   0  -9  839.16  104.11
  -5   0   9  572.28   93.46
  -5   0   9  523.45  102.98
  -5   0   9  778.33   97.17
   5   0  -9  560.96  117.46
   5   0  -8 1793.60  217.60
  -5   0   8 2525.45  304.40
   5   0  -8 2257.53  271.93
   5   0  -8 1460.69  220.38
  -5   0   8 1552.38  188.79
  -5   0   8 1500.19  182.19
  -5   0   8 2086.09  252.02
   5   0  -8 1536.51  188.33
  -5   0   8 1750.38  213.48
   5   0  -7   33.67    6.13
  -5   0   7   41.34   10.82
   5   0  -7   47.11   14.78
   5   0  -7   25.90    4.80
  -5   0   7   31.25    5.42
  -5   0   7   25.69    4.78
  -5   0   7   35.71    8.55
   5   0  -7   26.08    5.45
  -5   0   7   25.75    8.72
  -5   0   6   63.53   17.38
   5   0  -6   52.44    8.54
   5   0  -6   46.80   18.76
   5   0  -6   40.25    6.59
  -5   0   6   47.98   21.09
  -5   0   6   42.71    7.96
  -5   0   6   38.60    6.10
  -5   0   6   48.73   16.10
  -5   0   6   42.27   11.43
   5   0  -6   39.08    9.75
   5   0  -5  184.87   50.04
   5   0  -5  187.70   30.23
   5   0  -5  209.22   19.65
   5   0  -5  119.15   21.02
  -5   0   5  165.41   63.39
  -5   0   5  149.25   37.05
   5   0  -5  173.68   28.54
  -5   0   5  124.74   19.88
   5   0  -5  131.41   30.26
  -5   0   5  136.29   36.98
   5   0  -4  172.72   48.15
   5   0  -4  190.20   32.31
   5   0  -4  117.22   25.36
  -5   0   4  197.21   20.82
  -5   0   4  151.25   33.66
  -5   0   4  118.27   20.08
  -5   0   4  133.72   37.71
   5   0  -4  125.36   34.47
   5   0  -3   13.06    4.64
   5   0  -3   16.27    4.96
   5   0  -3    9.64    2.58
  -5   0   3   11.96    5.05
  -5   0   3   13.81    3.60
  -5   0   3    9.16    1.86
   5   0  -2 1284.22   73.30
   5   0  -2 1140.80   66.02
  -5   0   2 1155.11   66.83
  -5   0   2 1023.33   60.38
  -5   0   2  759.20   42.31
   5   0  -1 1951.13  147.06
   5   0  -1 2115.48  158.87
  -5   0   1 1949.89  147.06
  -5   0   1 1757.52  133.31
   5   0  -1 1335.90  104.10
   5   0   0  552.89  113.90
   5   0   0  586.37   49.71
  -5   0   0  519.93   44.91
  -5   0   0  476.38   41.74
   5   0   0  374.35  100.12
   5   0   0  386.49  109.91
   5   0   1   40.77    9.21
   5   0   1   40.40    9.03
  -5   0  -1   35.69    8.58
  -5   0  -1   40.54   11.68
   5   0   1   26.09    8.19
   5   0   1   29.30    8.54
   5   0   2   10.23    4.20
   5   0   2    5.70    2.31
  -5   0  -2    8.73    2.59
  -5   0  -2    7.79    3.36
   5   0   2    5.06    2.35
   5   0   2    6.09    2.40
   5   0   3  138.35   34.39
   5   0   3  172.95   47.27
  -5   0  -3  129.70   33.66
  -5   0  -3  125.83   31.66
   5   0   3   91.88   22.61
   5   0   3  105.16   29.84
   5   0   4    0.90    3.15
   5   0   4    1.04    3.15
  -5   0  -4    1.59    2.75
  -5   0  -4   -2.89    7.40
   5   0   4    0.30    1.81
   5   0   4    0.83    2.09
   5   0   5    8.68    3.03
  -5   0  -5   10.27    3.51
   5   0   5    6.17    2.78
   5   0   6   26.47    6.64
  -5   0  -6  116.22   36.23
   5   0   6   15.43    4.32
   5   0   7  552.38  111.73
  -5   0  -7  460.17  121.66
   5   0   7  378.43   89.57
   5   0   8  143.04   35.43
  -5   0  -8  153.12   39.24
   5   0   8  102.96   28.50
   5   0   9  943.31  167.21
  -5   0  -9  759.64  148.63
   5   0   9  559.82  120.99
   5   0  10  393.73   57.01
  -5   0 -10  324.66   54.98
   5   0  10  265.13   58.07
   5   0  11   17.85    5.16
  -5   0 -11   15.82    4.77
   5   0  11   16.29    5.77
   5   0  12    2.43    1.91
  -5   0 -12    2.27    2.01
   5   0  12    2.73    5.12
   5   0  13   -0.32    3.32
   5   0  13    2.51    2.19
   5   0  14    1.49    2.11
   5   0  15   17.87    5.73
   5   0  16   43.10   11.35
   5   0  17   19.74    6.68
   5   0  18    0.01    3.50
   5   0  19   11.76    6.44
   5   0  20    9.85    3.50
   5   1 -24    3.12    2.49
   5   1 -24    4.94    3.89
  -5   1  24    5.43    2.81
  -5  -1  24    6.21    2.71
   5  -1 -24    4.61    2.29
   5   1 -23   14.25    5.56
  -5   1  23   13.55    5.40
   5  -1 -23   11.35    4.27
  -5  -1  23   11.72    4.32
   5  -1 -23   13.46    5.31
   5   1 -22    6.09    2.85
   5   1 -22   10.64    3.60
  -5   1  22    8.33    4.24
  -5  -1  22    9.49    3.72
   5  -1 -22    9.25    4.04
   5  -1 -22    6.68    3.50
   5   1 -21    0.26    2.02
  -5   1  21   -0.59    3.77
   5   1 -21   -1.30    3.82
   5  -1 -21    1.54    1.80
  -5  -1  21   -0.83    3.21
   5  -1 -21   -1.03    3.89
   5   1 -20   11.88    4.43
   5   1 -20   13.48    5.06
  -5   1  20   14.72    4.55
  -5  -1  20   12.26    3.84
   5  -1 -20   11.25    3.71
   5  -1 -20   12.34    4.14
   5   1 -19  655.49  112.58
  -5   1  19  539.07  128.19
   5   1 -19  493.31   90.34
   5  -1 -19  588.94   92.84
  -5  -1  19  502.65   85.73
   5  -1 -19  480.14   85.78
   5   1 -18  254.37   47.03
  -5   1  18  217.35   51.88
   5  -1 -18  224.34   35.71
  -5  -1  18  199.88   35.54
   5   1 -17  154.43   37.92
   5   1 -17  203.46   40.39
  -5   1  17  197.76   44.41
  -5  -1  17  207.08   32.17
   5  -1 -17  187.88   29.38
   5  -1 -17  152.08   36.71
   5   1 -16  215.45   36.38
   5   1 -16  287.55   48.70
  -5   1  16  260.09   70.75
  -5  -1  16  246.21   39.70
   5  -1 -16  243.70   42.59
   5  -1 -16  201.83   34.34
   5   1 -15   64.44   12.78
  -5   1  15   59.82   13.02
   5   1 -15   38.78   10.59
   5  -1 -15   46.18   12.63
  -5  -1  15   52.57   11.22
   5  -1 -15   42.30   12.05
  -5   1  14  197.17   64.73
   5   1 -14  231.77   41.01
   5   1 -14  157.79   35.95
   5  -1 -14  163.28   47.06
   5  -1 -14  159.64   28.85
  -5  -1  14  184.66   40.59
   5  -1 -14  156.36   35.88
  -5   1  13  122.98   34.39
   5   1 -13   92.88   19.32
   5   1 -13  131.39   28.66
  -5  -1  13  110.74   23.19
   5  -1 -13  102.50   18.20
   5  -1 -13  100.74   30.53
   5  -1 -13   87.97   22.30
   5   1 -12  309.54   50.61
  -5   1  12  246.57   76.70
   5   1 -12  197.44   45.49
  -5  -1  12  180.97   35.30
   5  -1 -12  220.99   44.98
   5  -1 -12  182.93   59.47
  -5  -1  12  225.53   50.46
   5  -1 -12  190.57   48.55
   5   1 -11   23.18    6.00
   5   1 -11   34.75    8.90
  -5   1  11   27.13    6.25
   5  -1 -11   17.13    5.12
  -5  -1  11   19.88    3.83
  -5  -1  11   22.72    5.47
  -5  -1  11   24.96    4.70
   5  -1 -11   18.90    5.70
   5  -1 -11   21.85    4.52
   5  -1 -11   19.68    6.83
   5   1 -10  202.61   73.73
   5   1 -10  648.88  139.21
   5   1 -10  358.13   87.56
   5   1 -10  516.85  139.12
  -5   1  10  589.92  100.22
  -5  -1  10  364.66   68.24
  -5  -1  10  445.49  106.08
  -5  -1  10  375.84   87.56
   5  -1 -10  449.04   85.57
   5  -1 -10  380.38   95.30
   5   1  -9  930.21  215.65
   5   1  -9  697.73  144.64
  -5   1   9 1152.37  191.45
   5   1  -9  612.76  145.10
   5   1  -9  701.25  152.48
   5   1  -9 1023.59  170.34
  -5   1   9  602.63  134.64
  -5   1   9  660.60  156.14
  -5   1   9 1012.58  168.67
  -5  -1   9  655.19  129.48
   5  -1  -9  716.79  145.67
  -5  -1   9  826.92  137.72
  -5  -1   9  593.47  137.49
   5  -1  -9  658.04  160.77
  -5   1   8   57.97   17.89
  -5   1   8   39.35    7.67
   5   1  -8   50.51    8.19
   5   1  -8   53.76   11.84
   5   1  -8   34.95    8.40
   5   1  -8   50.10   13.20
   5   1  -8   43.03   10.44
  -5   1   8   42.22    7.52
  -5   1   8   44.58   15.78
  -5  -1   8   38.04    6.81
  -5  -1   8   30.51    7.37
   5  -1  -8   45.53    9.18
   5  -1  -8   57.48   11.41
   5  -1  -8   38.45    8.38
  -5  -1   8   41.40   12.55
  -5  -1   8   38.45    9.63
  -5   1   7 1146.13  141.26
  -5   1   7  649.09  117.92
   5   1  -7  823.16  128.15
  -5   1   7  668.18  120.70
   5   1  -7  573.11  117.96
   5   1  -7  868.58  159.38
  -5   1   7  739.82   93.11
   5   1  -7  700.02  134.16
  -5  -1   7  993.25  122.48
  -5  -1   7  625.43  124.91
   5  -1  -7  779.46  144.84
   5  -1  -7  629.76  139.88
   5  -1  -7 1006.81  157.65
  -5  -1   7  753.15   94.81
   5   1  -6  682.38  109.92
  -5   1   6 1277.41   99.61
   5   1  -6  983.49  123.95
  -5   1   6  802.08  119.48
   5   1  -6  694.76  123.14
   5   1  -6 1077.54   85.07
  -5   1   6  667.31  103.56
  -5   1   6  780.59   63.81
   5  -1  -6  871.09  138.73
   5  -1  -6 1024.14  128.93
  -5  -1   6  741.13   60.84
  -5  -1   6 1033.18   80.71
  -5  -1   6  763.01   62.66
   5  -1  -6  715.17   59.51
  -5   1   5  239.10   69.51
  -5   1   5  145.98   23.97
   5   1  -5  238.17   35.90
  -5   1   5  184.16   36.60
   5   1  -5  149.45   24.08
   5   1  -5  214.63   33.58
   5   1  -5  137.58   36.56
  -5   1   5  149.73   41.46
   5  -1  -5  209.77   28.03
  -5  -1   5  191.10   33.69
  -5  -1   5  156.02   32.94
   5  -1  -5  145.75   35.72
  -5  -1   5  146.02   39.47
   5  -1  -5  184.78   38.11
   5   1  -4 1472.85  112.34
  -5   1   4 1792.17  136.07
   5   1  -4 1058.52  143.68
  -5   1   4  952.23   74.04
  -5   1   4 1133.26   88.87
  -5   1   4 1347.91  103.51
   5   1  -4 1022.40   81.00
   5  -1  -4 1261.57   97.94
   5  -1  -4 1446.65  109.63
  -5  -1   4 1222.71  187.42
  -5   1   3 3162.81  233.72
   5   1  -3 2662.42  197.50
  -5   1   3 2439.01  181.64
   5   1  -3 2783.31  206.70
   5   1  -3 1760.30  131.32
  -5   1   3 1670.29  125.13
   5  -1  -3 2355.65  176.12
  -5  -1   3 2192.81  163.98
   5  -1  -3 2446.70  180.65
  -5  -1   3 2010.05  151.48
   5   1  -2  508.43   74.92
   5   1  -2  723.34   59.30
  -5   1   2  637.47   53.14
  -5   1   2  478.76   75.36
   5  -1  -2  591.57  108.45
   5  -1  -2  706.98  132.90
  -5  -1   2  654.14   54.57
  -5  -1   2  582.62   86.50
   5  -1  -2  633.49   82.24
  -5  -1   2  545.06   46.80
   5   1  -1  771.88   97.65
  -5   1   1  702.02   99.71
   5   1  -1 1123.43   88.00
  -5   1   1 1006.55   79.80
  -5  -1   1  843.46  112.30
  -5  -1   1  843.48   68.32
   5  -1  -1  970.59   77.31
  -5  -1   1 1184.70   92.66
   5  -1  -1  905.47  117.89
   5  -1  -1 1225.60   95.67
   5  -1  -1  716.20   59.30
   5  -1  -1  752.53  178.59
  -5   1   0  323.14   30.72
   5   1   0  346.27   81.87
   5   1   0  419.86   77.07
  -5   1   0  275.52   41.37
  -5   1   0  358.90   78.99
   5   1   0  308.33   43.17
   5   1   0  262.58   70.74
   5   1   0  272.31   55.16
  -5  -1   0  296.87   45.94
  -5  -1   0  425.29   38.47
   5  -1   0  394.90   75.14
   5  -1   0  356.36   74.18
   5  -1   0  244.99   73.35
  -5  -1   0  312.34   76.64
   5  -1   0  315.42   39.96
   5  -1   0  281.79   62.31
   5   1   1  428.19   92.52
  -5   1  -1  405.37   37.01
  -5   1  -1  441.01  102.28
   5   1   1  525.90  113.91
   5   1   1  384.13   55.02
  -5   1  -1  332.56   51.75
   5   1   1  328.25   72.95
   5  -1   1  432.40   95.79
  -5  -1  -1  345.96   45.80
  -5  -1  -1  536.61   46.74
   5  -1   1  360.70   44.45
  -5  -1  -1  384.36   88.57
   5  -1   1  321.60   79.38
   5  -1   1  478.70   90.69
   5  -1   1  362.42   83.92
   5   1   2 1645.90  199.05
   5   1   2 1846.64  224.76
   5   1   2 2052.38  249.23
   5   1   2 1325.42  162.76
  -5   1  -2 1470.70  178.14
  -5   1  -2 1796.45  219.00
  -5   1  -2 1568.22  191.61
   5  -1   2 1775.03  216.07
  -5  -1  -2 1535.51  187.63
   5  -1   2 1356.30  164.54
  -5  -1  -2 2011.64  244.21
  -5  -1  -2 1355.15  164.47
   5  -1   2 1302.15  160.00
   5  -1   2 1485.12  181.68
   5   1   3 1885.02  229.62
  -5   1  -3 1451.02  178.04
  -5   1  -3 1646.31  201.27
   5   1   3 1667.39  203.70
   5   1   3 1569.46  190.15
   5   1   3 1187.74  146.46
   5   1   3 1206.83  148.82
  -5   1  -3 1405.38  170.57
  -5  -1  -3 1199.68  182.12
   5  -1   3 1914.10  232.79
  -5  -1  -3 1849.80  225.08
   5  -1   3 1212.61  147.63
   5  -1   3 1412.53  173.24
   5  -1   3 1653.41  201.82
   5  -1   3 1207.75  148.89
  -5  -1  -3 1231.87  151.62
   5   1   4 1090.64  181.85
  -5   1  -4  865.21  143.64
   5   1   4  685.01  156.62
   5   1   4  964.55  159.95
  -5   1  -4  929.10  155.57
  -5  -1  -4  656.57  123.13
  -5  -1  -4  812.34  136.40
  -5  -1  -4 1002.99  167.36
   5  -1   4  619.40  121.64
   5  -1   4  952.66  159.21
   5  -1   4 1054.95  175.79
   5  -1   4  707.25  119.35
   5   1   5  945.96  158.55
   5   1   5  862.93  143.62
   5   1   5  594.93  143.01
  -5   1  -5  812.35  136.74
   5  -1   5  802.32  182.12
  -5  -1  -5  675.79  114.33
  -5  -1  -5  542.85  102.47
   5  -1   5  586.52   99.93
   5   1   6  305.75   84.23
   5   1   6  228.33   73.40
  -5   1  -6  298.75   68.52
   5   1   6  209.29   49.08
   5  -1   6  283.33   66.74
  -5  -1  -6  184.60   40.69
  -5  -1  -6  212.89   63.05
   5  -1   6  202.66   57.65
   5   1   7  206.58   53.74
   5   1   7  129.94   33.21
  -5   1  -7  189.01   52.39
  -5  -1  -7  117.97   25.97
  -5  -1  -7  168.61   42.54
   5  -1   7  165.39   41.52
   5  -1   7  133.92   35.61
   5   1   8  550.10  102.67
  -5   1  -8  452.02  111.82
   5   1   8  339.71   60.29
   5  -1   8  510.51   74.52
  -5  -1  -8  417.05   79.95
   5  -1   8  338.11   77.06
   5   1   9   90.26   18.84
   5   1   9  134.19   31.43
  -5   1  -9  116.44   28.09
  -5  -1  -9   91.45   22.77
   5  -1   9  117.58   25.62
   5  -1   9   89.00   23.69
   5   1  10   72.67   13.69
   5   1  10  106.84   22.55
  -5   1 -10  109.63   21.31
  -5  -1 -10   67.57   18.07
   5  -1  10   93.41   17.31
   5  -1  10   73.28   15.65
  -5   1 -11   38.18    8.72
   5   1  11   37.54    9.82
   5   1  11   26.09    8.59
   5  -1  11   22.41    6.20
   5  -1  11   23.88    8.09
   5   1  12   60.83   12.61
  -5   1 -12   59.28   10.68
   5   1  12   41.76    9.68
   5  -1  12   43.54   11.61
   5   1  13   19.91    4.76
  -5   1 -13   14.83    4.35
   5   1  13   15.76    5.24
   5  -1  13   13.28    4.68
   5   1  14    7.70    3.39
   5   1  14    7.96    3.99
   5  -1  14    8.21    4.08
   5   1  15   14.26    3.77
   5   1  15   13.91    4.41
   5  -1  15   14.87    5.56
   5   1  16  184.65   35.28
   5  -1  16  196.97   40.14
   5   1  17   99.94   23.17
   5  -1  17   98.71   24.20
   5   1  18   31.33    6.48
   5  -1  18   31.04    7.73
   5   1  19    1.71    1.53
   5  -1  19    1.27    1.50
   5  -1  20    0.33    0.48
   5   2 -24   16.66    3.56
  -5   2  24   14.25    3.37
   5   2 -24   12.82    4.67
   5   2 -23   13.10    8.94
   5   2 -23   22.21    6.18
  -5   2  23   23.63    4.97
  -5  -2  23   13.11    4.45
   5  -2 -23   19.27    5.05
   5   2 -22   24.78    6.33
   5   2 -22   31.56    7.77
  -5   2  22   27.92    7.42
  -5  -2  22   22.72    4.82
   5  -2 -22   19.79    5.22
   5  -2 -22   22.62    6.34
   5   2 -21    7.99    3.48
   5   2 -21   11.80    4.64
  -5   2  21    9.26    3.33
  -5  -2  21    6.55    2.52
   5  -2 -21    7.09    2.84
   5  -2 -21    9.61    3.76
   5   2 -20   53.02    9.83
   5   2 -20   64.11   11.10
  -5   2  20   55.92   13.26
  -5  -2  20   47.93    8.92
   5  -2 -20   38.72    9.75
   5  -2 -20   47.47   10.29
   5   2 -19  110.73   25.15
   5   2 -19   85.61   19.72
  -5   2  19   94.95   24.96
  -5  -2  19   84.54   17.53
   5  -2 -19   75.31   18.88
   5   2 -18  239.36   42.33
   5   2 -18  188.60   33.61
  -5   2  18  201.70   61.56
  -5  -2  18  178.07   27.89
   5  -2 -18  172.65   32.93
   5   2 -17  151.21   32.25
   5   2 -17   94.19   26.74
  -5   2  17  143.60   32.22
  -5  -2  17   96.52   20.87
   5  -2 -17   83.53   29.86
   5   2 -16   30.38    7.32
   5   2 -16   46.14    9.72
  -5   2  16   44.72   11.82
  -5  -2  16   31.72    6.65
   5  -2 -16   35.72    8.45
   5  -2 -16   30.37    8.60
   5   2 -15    6.39    3.12
  -5   2  15    3.94    3.68
   5   2 -15    2.97    2.54
   5  -2 -15    5.25    2.21
  -5  -2  15    4.40    2.35
   5  -2 -15    5.14    3.22
  -5   2  14   11.90    5.27
   5   2 -14   11.36    4.95
   5   2 -14    7.25    2.89
  -5  -2  14    8.71    2.65
   5  -2 -14    7.44    2.90
  -5  -2  14    6.83    2.37
   5  -2 -14    9.31    3.81
   5   2 -13   30.63    6.98
   5   2 -13   44.12   11.46
  -5   2  13   40.87   11.13
  -5  -2  13   29.59    5.84
   5  -2 -13   35.06    6.68
   5  -2 -13   29.03    9.03
   5   2 -12   17.38    4.95
   5   2 -12   23.63    6.74
  -5   2  12   22.92    6.52
  -5  -2  12   18.46    3.93
   5  -2 -12   17.90    4.50
   5  -2 -12   21.33    4.81
   5   2 -11   34.35    8.37
   5   2 -11   45.07    9.73
  -5   2  11   45.13   12.35
  -5  -2  11   28.61    5.54
   5  -2 -11   31.54    6.55
   5  -2 -11   30.38    6.93
   5   2 -10   72.20   16.77
   5   2 -10  108.34   23.37
  -5   2  10   97.53   35.89
  -5  -2  10   69.12   14.02
   5  -2 -10   75.52   17.17
   5  -2 -10   67.54   14.83
   5   2  -9   34.54    7.98
   5   2  -9   22.34    4.79
   5  -2  -9   24.19    4.77
  -5  -2   9   22.79    4.89
   5  -2  -9   20.75    5.49
   5  -2  -9   30.26    7.68
   5   2  -8  423.80  107.01
  -5   2   8  528.30   90.02
   5   2  -8  419.90   83.28
  -5  -2   8  389.60   94.58
   5  -2  -8  474.62  102.76
  -5  -2   8  578.18  140.45
   5  -2  -8  641.28  126.26
   5  -2  -8  443.31   95.52
  -5   2   7  152.13   34.45
   5   2  -7  186.74   32.65
  -5   2   7  176.81   30.41
   5   2  -7  157.31   33.44
   5   2  -7  256.77   49.32
   5   2  -7  162.12   26.96
  -5   2   7  157.25   53.34
   5  -2  -7  248.83   38.77
  -5  -2   7  217.23   47.23
  -5  -2   7  158.04   29.93
   5  -2  -7  160.12   33.16
  -5  -2   7  175.01   49.81
   5  -2  -7  192.20   37.40
   5   2  -6  497.61   76.84
  -5   2   6  336.16   73.90
  -5   2   6  707.77   89.86
   5   2  -6  545.16  111.60
   5   2  -6  354.57   75.12
  -5   2   6  405.98   53.36
  -5   2   6  443.38   73.00
   5   2  -6  364.43   60.70
  -5  -2   6  464.96   99.63
  -5  -2   6  352.51   75.69
   5  -2  -6  528.73   86.81
   5  -2  -6  347.31   71.94
  -5  -2   6  369.60   97.86
   5  -2  -6  430.93   75.83
  -5   2   5  193.32   62.99
   5   2  -5  173.60   30.77
   5   2  -5  184.02   41.62
  -5   2   5  146.31   31.56
   5   2  -5  118.22   26.05
  -5   2   5  110.64   25.52
  -5   2   5  118.44   35.68
   5   2  -5  123.30   22.23
   5  -2  -5  148.60   30.08
  -5  -2   5  153.21   29.96
   5  -2  -5  119.44   27.03
  -5  -2   5  123.97   24.61
   5  -2  -5  179.78   32.90
  -5  -2   5  129.97   35.48
  -5   2   4   31.20   10.43
   5   2  -4   44.00    9.58
   5   2  -4   30.57    9.72
   5   2  -4   17.99    5.05
   5   2  -4   23.34    4.96
  -5   2   4   26.35    6.08
  -5   2   4   20.93    4.87
   5  -2  -4   25.52    5.19
   5  -2  -4   25.27    5.66
  -5  -2   4   21.57    5.33
   5  -2  -4   32.16   10.85
  -5  -2   4   21.17    4.84
  -5  -2   4   18.78    5.69
   5  -2  -4   18.06    6.75
   5   2  -3    4.33    3.09
  -5   2   3    3.44    4.33
   5   2  -3    1.45    5.03
  -5   2   3   24.13    6.71
   5   2  -3    7.73    5.24
  -5   2   3    5.16    4.05
   5  -2  -3    3.49    2.11
  -5  -2   3    2.67    3.11
   5  -2  -3    5.99    4.09
  -5  -2   3    2.14    3.78
  -5   2   2 3178.54  382.76
  -5   2   2 1716.38  208.36
   5   2  -2 2701.41  325.53
  -5   2   2 2422.03  292.78
   5   2  -2 1629.22  201.66
   5   2  -2 2836.42  342.33
  -5  -2   2 1851.72  326.39
  -5  -2   2 1788.08  217.75
   5  -2  -2 1985.59  315.73
   5  -2  -2 2100.76  254.84
   5  -2  -2 1574.69  202.28
  -5   2   1 7115.84  805.14
  -5   2   1 3888.37  466.00
   5   2  -1 6133.41  695.01
  -5   2   1 5490.72  622.92
   5   2  -1 4056.77  487.00
   5   2  -1 6448.02  730.46
  -5  -2   1 4104.26  494.45
  -5  -2   1 3986.85  478.92
   5  -2  -1 4517.97  541.13
   5  -2  -1 4683.89  561.43
   5  -2  -1 3765.45  454.20
   5  -2  -1 4142.80  497.07
   5   2   0 1139.71  140.79
  -5   2   0  659.15  137.04
   5   2   0 1153.86  142.58
  -5   2   0 1026.14  127.27
   5   2   0  730.52  144.44
   5   2   0  558.45  156.36
  -5  -2   0  682.92  134.42
  -5  -2   0  727.77   91.81
   5  -2   0  897.65  112.01
   5  -2   0 1187.65  147.23
   5  -2   0  678.95  173.53
   5  -2   0  712.32   89.80
   5  -2   0  749.96  126.98
   5   2   1  365.52   78.29
   5   2   1  525.53  121.80
   5   2   1  333.94   62.67
  -5   2  -1  461.32  111.55
  -5   2  -1  322.81   70.31
   5  -2   1  538.70  111.05
  -5  -2  -1  593.47   76.15
  -5  -2  -1  332.16   54.56
   5  -2   1  343.16   56.55
  -5  -2  -1  349.46   86.61
   5  -2   1  416.30   89.86
   5  -2   1  306.34   75.95
   5  -2   1  335.09   78.99
   5   2   2  338.16   69.50
   5   2   2  479.62  100.01
   5   2   2  289.28   52.40
  -5   2  -2  291.28   71.23
   5   2   2  306.30   88.69
  -5   2  -2  416.56   99.98
  -5  -2  -2  299.45   53.74
  -5  -2  -2  300.96   72.86
   5  -2   2  471.70   95.04
  -5  -2  -2  475.63  109.66
   5  -2   2  376.87   76.70
   5  -2   2  278.07   68.45
   5  -2   2  310.46   50.53
   5  -2   2  310.50   79.04
   5   2   3  138.25   34.90
   5   2   3   96.90   23.35
  -5   2  -3  109.22   26.09
  -5   2  -3   97.33   21.80
   5   2   3   85.36   17.54
   5  -2   3  112.15   20.66
  -5  -2  -3   85.38   13.35
  -5  -2  -3   92.50   19.00
   5  -2   3   79.36   14.39
   5  -2   3   77.78   21.28
   5   2   4  233.04   63.90
   5   2   4  212.64   53.31
  -5   2  -4  201.82   55.93
  -5   2  -4  177.97   43.34
   5   2   4  167.72   34.69
   5  -2   4  178.57   42.59
  -5  -2  -4  151.32   29.40
  -5  -2  -4  145.15   38.68
   5  -2   4  158.50   31.35
   5  -2   4  155.92   38.68
   5   2   5   -0.56    5.72
  -5   2  -5    1.19    2.20
   5   2   5    1.39    2.63
   5  -2   5    2.50    2.58
  -5  -2  -5    1.66    1.79
   5  -2   5    2.90    3.03
  -5  -2  -5    1.07    2.27
   5  -2   5    0.88    1.99
   5   2   6   55.81   12.52
  -5   2  -6   56.51   13.74
   5   2   6   41.91    8.60
   5  -2   6   49.90    9.36
  -5  -2  -6   40.96    9.18
   5  -2   6   34.44    6.00
  -5  -2  -6   12.92    6.03
   5  -2   6   37.22    9.54
   5   2   7   25.72    8.00
  -5   2  -7   20.32    5.51
   5   2   7   13.81    3.83
   5  -2   7   18.15    4.59
  -5  -2  -7   17.38    3.94
   5  -2   7   13.55    3.18
  -5  -2  -7   17.36    4.42
   5  -2   7   16.04    4.42
   5   2   8  264.79   69.69
  -5   2  -8  222.82   52.26
   5   2   8  159.25   32.49
   5  -2   8  176.20   40.92
  -5  -2  -8  144.14   39.18
   5  -2   8  142.61   29.48
  -5  -2  -8  166.18   30.83
   5  -2   8  161.09   40.28
   5   2   9   77.79   18.01
   5   2   9   45.91   12.29
  -5   2  -9   69.82   13.34
  -5  -2  -9   45.47    7.00
   5  -2   9   41.82   10.48
   5  -2   9   51.88   14.32
   5  -2   9   45.03   12.51
   5   2  10   37.44    9.39
  -5   2 -10   32.58    9.94
   5   2  10   23.07    6.38
  -5  -2 -10   23.53    6.53
   5  -2  10   20.22    5.56
   5  -2  10   22.09    6.93
   5   2  11   72.75   15.92
  -5   2 -11   58.43   12.17
   5   2  11   46.03    7.93
  -5  -2 -11   43.08    7.27
   5  -2  11   43.13   11.28
   5   2  12   34.49    8.40
   5   2  12   21.04    5.38
  -5   2 -12   29.22    6.39
  -5  -2 -12   21.90    4.93
   5  -2  12   19.31    5.18
   5   2  13  253.94   44.65
  -5   2 -13  227.72   41.68
   5   2  13  177.55   33.78
  -5  -2 -13  165.83   24.97
   5  -2  13  155.18   34.25
   5   2  14  169.99   37.05
   5   2  14   99.60   20.86
  -5   2 -14  130.70   30.08
  -5  -2 -14  100.63   19.82
   5  -2  14  102.93   25.75
   5   2  15  184.46   28.38
[truncated: 139,758 more chars]
