# Supplementary material for: Absolute configurations of talaromycones A and B, α-diversonolic ester, and aspergillusone B from endophytic Talaromyces sp. ECN211
Source: Beilstein J Org Chem. 2020 Feb 28;16:290–6. doi: 10.3762/bjoc.16.28 (PMC7059540; doi:10.3762/bjoc.16.28)
Supplement: File 2 — Crystal structure information files for 1, 3, and 5. [file Beilstein_J_Org_Chem-16-290-s002.zip › Crystal files/Compound1.cif]

data_exp_1004
_audit_creation_date               2019-08-26
_audit_creation_method
;
Olex2 1.2
(compiled 2018.05.29 svn.r3508 for OlexSys, GUI svn.r5506)
;
_shelx_SHELXL_version_number       '2018/3'
_audit_contact_author_address      ?
_audit_contact_author_email        ?
_audit_contact_author_name         ''
_audit_contact_author_phone        ?
_publ_contact_author_id_orcid      ?
_publ_section_references
;
Dolomanov, O.V., Bourhis, L.J., Gildea, R.J, Howard, J.A.K. & Puschmann, H.
 (2009), J. Appl. Cryst. 42, 339-341.

Sheldrick, G.M. (2015). Acta Cryst. A71, 3-8.

Sheldrick, G.M. (2015). Acta Cryst. C71, 3-8.
;
_chemical_name_common              ?
_chemical_name_systematic          ?
_chemical_formula_moiety           'C16 H14 O7'
_chemical_formula_sum              'C16 H14 O7'
_chemical_formula_weight           318.27
_chemical_absolute_configuration   ad
_chemical_melting_point            ?
_chemical_oxdiff_formula           'C16 H14 O7'
loop_
  _atom_type_symbol
  _atom_type_description
  _atom_type_scat_dispersion_real
  _atom_type_scat_dispersion_imag
  _atom_type_scat_source
 'C' 'C' 0.0181 0.0091 'International Tables Vol C Tables 4.2.6.8 and 6.1.1.4'
 'H' 'H' 0.0000 0.0000 'International Tables Vol C Tables 4.2.6.8 and 6.1.1.4'
 'O' 'O' 0.0492 0.0322 'International Tables Vol C Tables 4.2.6.8 and 6.1.1.4'

_shelx_space_group_comment
;
The symmetry employed for this shelxl refinement is uniquely defined
by the following loop, which should always be used as a source of
symmetry information in preference to the above space-group names.
They are only intended as comments.
;
_space_group_crystal_system        'monoclinic'
_space_group_IT_number             5
_space_group_name_H-M_alt          'C 1 2 1'
_space_group_name_Hall             'C 2y'
loop_
  _space_group_symop_operation_xyz
 'x, y, z'
 '-x, y, -z'
 'x+1/2, y+1/2, z'
 '-x+1/2, y+1/2, -z'

_cell_length_a                     13.8091(5)
_cell_length_b                     5.1557(2)
_cell_length_c                     20.4560(7)
_cell_angle_alpha                  90
_cell_angle_beta                   102.896(3)
_cell_angle_gamma                  90
_cell_volume                       1419.64(9)
_cell_formula_units_Z              4
_cell_measurement_reflns_used      6022
_cell_measurement_temperature      100.00(16)
_cell_measurement_theta_max        74.6360
_cell_measurement_theta_min        2.2250
_shelx_estimated_absorpt_T_max     ?
_shelx_estimated_absorpt_T_min     ?
_exptl_absorpt_coefficient_mu      1.007
_exptl_absorpt_correction_T_max    1.00000
_exptl_absorpt_correction_T_min    0.60105
_exptl_absorpt_correction_type     multi-scan
_exptl_absorpt_process_details
;
CrysAlisPro 1.171.41.33a (Rigaku Oxford Diffraction, 2019)
Empirical absorption correction using spherical harmonics,
 implemented in SCALE3 ABSPACK scaling algorithm.
;
_exptl_absorpt_special_details     ?
_exptl_crystal_colour              colourless
_exptl_crystal_colour_primary      colourless
_exptl_crystal_density_diffrn      1.489
_exptl_crystal_density_meas        ?
_exptl_crystal_density_method      ?
_exptl_crystal_description         plate
_exptl_crystal_F_000               664
_exptl_crystal_size_max            0.22
_exptl_crystal_size_mid            0.04
_exptl_crystal_size_min            0.005
_exptl_transmission_factor_max     ?
_exptl_transmission_factor_min     ?
_diffrn_reflns_av_R_equivalents    0.0405
_diffrn_reflns_av_unetI/netI       0.0287
_diffrn_reflns_Laue_measured_fraction_full  0.990
_diffrn_reflns_Laue_measured_fraction_max  0.989
_diffrn_reflns_limit_h_max         16
_diffrn_reflns_limit_h_min         -16
_diffrn_reflns_limit_k_max         5
_diffrn_reflns_limit_k_min         -6
_diffrn_reflns_limit_l_max         24
_diffrn_reflns_limit_l_min         -24
_diffrn_reflns_number              11538
_diffrn_reflns_point_group_measured_fraction_full  0.938
_diffrn_reflns_point_group_measured_fraction_max  0.937
_diffrn_reflns_theta_full          67.684
_diffrn_reflns_theta_max           68.180
_diffrn_reflns_theta_min           2.216
_diffrn_ambient_environment        N~2~
_diffrn_ambient_temperature        100.00(16)
_diffrn_detector                   'Rigaku HyPix-6000 area detector'
_diffrn_detector_area_resol_mean   10.0
_diffrn_detector_type              'HPC area detector'
_diffrn_measured_fraction_theta_full  0.990
_diffrn_measured_fraction_theta_max  0.989
_diffrn_measurement_details
;
List of Runs (angles in degrees, time in seconds):

  # Type    Start    End  Width  t~exp~   \w     \q     \k     \f   Frames
--------------------------------------------------------------------------
  1  \w     21.00 117.00   0.50    5.00    --   42.93  57.00  30.00  192
  2  \w     89.00 177.00   0.50   20.00    --  111.75  61.00  30.00  176
  3  \w    146.00 172.00   0.50   20.00    --  111.75  61.00  60.00   52
  4  \w    140.00 175.00   0.50   20.00    --  111.75  45.00 120.00   70
  5  \w     97.00 174.00   0.50   20.00    --  111.75  61.00 -30.00  154
  6  \w    127.00 174.00   0.50   20.00    --  111.75  61.00-120.00   94
  7  \w     91.00 141.00   0.50   20.00    --  111.75  45.00  30.00  100
  8  \w    102.00 140.00   0.50   20.00    --  111.75  45.00  90.00   76
  9  \w     88.00 124.00   0.50   20.00    --  111.75  61.00  60.00   72
 10  \w     90.00 134.00   0.50   20.00    --  111.75  45.00 120.00   88
 11  \w     93.00 124.00   0.50   20.00    --  111.75  45.00 150.00   62
 12  \w    102.00 133.00   0.50   20.00    --  111.75   3.00 -12.00   62
 13  \w     73.00  99.00   0.50   20.00    --  111.75 -94.00  90.00   52
 14  \w     52.00 101.00   0.50   20.00    --  111.75 -94.00   0.00   98
 15  \w     73.00 103.00   0.50   20.00    --  111.75-105.00  -3.55   60
 16  \w     38.00  97.00   0.50    5.00    --   42.93-125.00   0.00  118
 17  \w     38.00  69.00   0.50   20.00    --  111.75 -61.00 -90.00   62
 18  \w     39.00  64.00   0.50   20.00    --  111.75-100.00-160.88   50
 19  \w     41.00  75.00   0.50   20.00    --  111.75 -61.00-180.00   68
 20  \w     21.00 120.00   0.50    5.00    --   42.93  38.00 -60.00  198
 21  \w     39.00  70.00   0.50   20.00    --  111.75 -61.00 120.00   62
 22  \w     38.00  65.00   0.50   20.00    --  111.75 -94.00  90.00   54
 23  \w     43.00 102.00   0.50   20.00    --  111.75 -94.00  48.59  118
 24  \w     11.00  39.00   0.50    5.00    --   42.93  84.00-151.49   56
 25  \w    -35.00 119.00   0.50    5.00    --   42.93   3.00 -12.00  308
 26  \w     11.00  39.00   0.50    5.00    --   42.93  85.00  71.92   56
 27  \w    -92.00 -67.00   0.50   20.00    --  -90.25 -61.00-180.00   50
 28  \w    -87.00 -62.00   0.50   20.00    --  -90.25 -76.00-169.45   50
 29  \w   -117.00 -20.00   0.50    5.00    --  -42.93 -57.00 -30.00  194
 30  \w    -88.00 -62.00   0.50   20.00    --  -90.25 -75.00  90.74   52
 31  \w    -93.00 -67.00   0.50   20.00    --  -90.25 -62.00  53.44   52
 32  \w    -93.00 -67.00   0.50   20.00    --  -90.25 -63.00  24.55   52
 33  \w    -91.00 -65.00   0.50   20.00    --  -90.25 -68.00  57.57   52
 34  \w    -92.00 -65.00   0.50   20.00    --  -90.25 -69.00  93.72   54
 35  \w    -90.00 -64.00   0.50   20.00    --  -90.25 -69.00  96.90   52
 36  \w    -92.00 -66.00   0.50   20.00    --  -90.25 -64.00 118.53   52
 37  \w    -94.00 -63.00   0.50   20.00    --  -90.25 -74.00 179.95   62
 38  \w    -92.00 -66.00   0.50   20.00    --  -90.25 -64.00 122.67   52
 39  \w   -101.00 -67.00   0.50   20.00    --  -90.25 -61.00  90.00   68
 40  \w    -98.00 -69.00   0.50   20.00    --  -90.25 -52.00  49.47   58
 41  \w   -100.00 -70.00   0.50   20.00    --  -90.25 -61.00  60.00   60
 42  \w    -90.00 -64.00   0.50   20.00    --  -90.25 -69.00  29.67   52
 43  \w    -87.00 -62.00   0.50   20.00    --  -90.25 -75.00   1.41   50
 44  \w    -89.00 -63.00   0.50   20.00    --  -90.25 -72.00 -39.48   52
 45  \w   -117.00 -20.00   0.50    5.00    --  -42.93 -57.00 -30.00  194
 46  \w   -113.00 -69.00   0.50   20.00    --  -90.25 -61.00 -30.00   88
 47  \w   -133.00-107.00   0.50   20.00    --  -90.25 -76.00-169.45   52
 48  \w   -162.00-136.00   0.50   20.00    --  -90.25 -75.00   1.41   52
 49  \w   -164.00 -67.00   0.50   20.00    --  -90.25 -62.00  28.78  194
 50  \w   -119.00  35.00   0.50    5.00    --  -42.93  -3.00 170.00  308
 51  \w   -119.00  35.00   0.50    5.00    --  -42.93  -3.00 170.00  308
 52  \w   -153.00 -64.00   0.50   20.00    --  -90.25 -71.00  49.19  178
 53  \w   -164.00 -64.00   0.50   20.00    --  -90.25 -69.00 111.29  200
 54  \w   -164.00 -64.00   0.50   20.00    --  -90.25 -71.00 141.59  200
 55  \w   -164.00 -63.00   0.50   20.00    --  -90.25 -72.00 149.11  202
 56  \w   -164.00 -65.00   0.50   20.00    --  -90.25 -68.00 116.01  198
;
_diffrn_measurement_device         'four-circle diffractometer'
_diffrn_measurement_device_type    'Rigaku XtaLAB Synergy-S'
_diffrn_measurement_method         '\w scans'
_diffrn_orient_matrix_type        
 'CrysAlisPro convention (1999,Acta A55,543-557)'
_diffrn_orient_matrix_UB_11        0.1143716000
_diffrn_orient_matrix_UB_12        -0.0030249000
_diffrn_orient_matrix_UB_13        0.0199819000
_diffrn_orient_matrix_UB_21        -0.0041997000
_diffrn_orient_matrix_UB_22        -0.0127061000
_diffrn_orient_matrix_UB_23        0.0745312000
_diffrn_orient_matrix_UB_31        -0.0008755000
_diffrn_orient_matrix_UB_32        -0.2986297000
_diffrn_orient_matrix_UB_33        -0.0033011000
_diffrn_oxdiff_digest_frames
;
01fe759fbfe14f7b458e3679507c1d56e0058467e24
;
_diffrn_oxdiff_digest_hkl
;
01d8e59717fcd70df7e93f073e9f9cfd3f775d
;
_diffrn_radiation_monochromator    'multi-layer mirror optics'
_diffrn_radiation_probe            x-ray
_diffrn_radiation_type             CuK\a
_diffrn_radiation_wavelength       1.54184
_diffrn_source                     'microfocus sealed X-ray tube'
_diffrn_source_type                PhotonJet-S
_reflns_Friedel_coverage           0.690
_reflns_Friedel_fraction_full      0.873
_reflns_Friedel_fraction_max       0.870
_reflns_number_gt                  2215
_reflns_number_total               2435
_reflns_odcompleteness_completeness  99.11
_reflns_odcompleteness_iscentric   1
_reflns_odcompleteness_theta       68.13
_reflns_special_details
;
 Reflections were merged by SHELXL according to the crystal
 class for the calculation of statistics and refinement.
 
 _reflns_Friedel_fraction is defined as the number of unique
 Friedel pairs measured divided by the number that would be
 possible theoretically, ignoring centric projections and
 systematic absences.
;
_reflns_threshold_expression       'I > 2\s(I)'
_computing_cell_refinement         'CrysAlisPro 1.171.41.33a (Rigaku OD, 2019)'
_computing_data_collection         'CrysAlisPro 1.171.41.33a (Rigaku OD, 2019)'
_computing_data_reduction          'CrysAlisPro 1.171.41.33a (Rigaku OD, 2019)'
_computing_molecular_graphics      'Olex2 (Dolomanov et al., 2009)'
_computing_publication_material    'Olex2 (Dolomanov et al., 2009)'
_computing_structure_refinement    'ShelXL (Sheldrick, 2015)'
_computing_structure_solution      'ShelXT (Sheldrick, 2015)'
_refine_diff_density_max           0.745
_refine_diff_density_min           -0.464
_refine_diff_density_rms           0.077
_refine_ls_abs_structure_details
;
 Flack x determined using 827 quotients [(I+)-(I-)]/[(I+)+(I-)]
 (Parsons, Flack and Wagner, Acta Cryst. B69 (2013) 249-259).
;
_refine_ls_abs_structure_Flack     -0.11(17)
_refine_ls_extinction_coef         .
_refine_ls_extinction_method       none
_refine_ls_goodness_of_fit_ref     1.070
_refine_ls_hydrogen_treatment      constr
_refine_ls_matrix_type             full
_refine_ls_number_parameters       250
_refine_ls_number_reflns           2435
_refine_ls_number_restraints       172
_refine_ls_R_factor_all            0.0724
_refine_ls_R_factor_gt             0.0678
_refine_ls_restrained_S_all        1.071
_refine_ls_shift/su_max            0.000
_refine_ls_shift/su_mean           0.000
_refine_ls_structure_factor_coef   Fsqd
_refine_ls_weighting_details      
 'w=1/[\s^2^(Fo^2^)+(0.1356P)^2^+1.6831P] where P=(Fo^2^+2Fc^2^)/3'
_refine_ls_weighting_scheme        calc
_refine_ls_wR_factor_gt            0.1930
_refine_ls_wR_factor_ref           0.1977
_refine_special_details            ?
_olex2_refinement_description
;
1. Fixed Uiso
 At 1.2 times of:
  All C(H) groups, All C(H,H) groups, All C(H,H,H,H) groups
 At 1.5 times of:
  All C(H,H,H) groups, All O(H) groups
2. Restrained distances
 C00I-C00N \\sim C00I-C00O
 with sigma of 0.02
 C00J-C00K \\sim C00J-C00L
 with sigma of 0.02
 C00K-O00L \\sim C00L-O00M
 with sigma of 0.02
 C00K-C00N \\sim C00L-C00O
 with sigma of 0.02
 C00I-C00K \\sim C00I-C00L
 with sigma of 0.04
 C00J-O00L \\sim C00J-O00M
 with sigma of 0.04
 C00J-C00N \\sim C00J-C00O
 with sigma of 0.04
 O00L-C00N \\sim O00M-C00O
 with sigma of 0.04
 O006-C00J \\sim O0-C00J
 with sigma of 0.01
3. Uiso/Uaniso restraints and constraints
C00I \\sim C00N \\sim C00O \\sim C00L \\sim C00K \\sim O00M \\sim O00L \\sim
C00J: within 2A with sigma of 0.01 and sigma for terminal atoms of 0.04
O006 \\sim O0 \\sim C00J: within 2A with sigma of 0.02 and sigma for terminal
atoms of 0.04
4. Rigid body (RIGU) restrains
 C00I, C00O, C00N, C00K, C00L, O00L, O00M, C00J
 with sigma for 1-2 distances of 0.005 and sigma for 1-3 distances of 0.01
 O006, O0, C00J
 with sigma for 1-2 distances of 0.01 and sigma for 1-3 distances of 0.01
5. Others
 Sof(O006)=Sof(H006)=Sof(H00F)=Sof(H00H)=Sof(C00O)=Sof(H00N)=Sof(H00O)=
 Sof(C00L)=Sof(O00M)=1-FVAR(1)
 Sof(H00D)=Sof(H00E)=Sof(C00K)=Sof(O00L)=Sof(C00N)=Sof(H00L)=Sof(H00M)=Sof(O0)=
 Sof(H0)=FVAR(1)
6.a Secondary CH2 refined with riding coordinates:
 C00I(H00D,H00E), C00I(H00F,H00H), C00N(H00L,H00M), C00O(H00N,H00O)
6.b Aromatic/amide H refined with riding coordinates:
 C009(H009), C00G(H00G)
6.c Idealised Me refined as rotating group:
 C00H(H00A,H00B,H00C), C00M(H00I,H00J,H00K)
6.d Idealised tetrahedral OH refined as rotating group:
 O005(H005), O006(H006), O0(H0)
;
_atom_sites_solution_hydrogens     geom
_atom_sites_solution_primary       dual
_atom_sites_solution_secondary     ?
loop_
  _atom_site_label
  _atom_site_type_symbol
  _atom_site_fract_x
  _atom_site_fract_y
  _atom_site_fract_z
  _atom_site_U_iso_or_equiv
  _atom_site_adp_type
  _atom_site_occupancy
  _atom_site_site_symmetry_order
  _atom_site_calc_flag
  _atom_site_refinement_flags_posn
  _atom_site_refinement_flags_adp
  _atom_site_refinement_flags_occupancy
  _atom_site_disorder_assembly
  _atom_site_disorder_group
 O001 O 0.1513(2) 0.5713(8) 0.29533(17) 0.0375(9) Uani 1 1 d . . . . .
 O002 O 0.3189(3) 0.0373(8) 0.09151(18) 0.0413(10) Uani 1 1 d . . . . .
 O003 O 0.2818(3) 0.4501(8) 0.10746(18) 0.0408(10) Uani 1 1 d . . . . .
 O004 O 0.4009(3) 0.2620(10) 0.25203(19) 0.0482(11) Uani 1 1 d . . . . .
 O005 O 0.5074(3) 0.5192(11) 0.3522(2) 0.0569(13) Uani 1 1 d . . . . .
 H005 H 0.497596 0.435871 0.317232 0.085 Uiso 1 1 calc GR . . . .
 O006 O 0.2274(10) -0.1469(15) 0.1864(8) 0.050(3) Uani 0.657(13) 1 d D U P A 2
 H006 H 0.255219 -0.224215 0.160756 0.075 Uiso 0.657(13) 1 calc GR . P A 2
 C007 C 0.2430(4) 0.6470(11) 0.3322(2) 0.0320(11) Uani 1 1 d . . . . .
 C008 C 0.3298(4) 0.5349(12) 0.3208(2) 0.0362(12) Uani 1 1 d . . . . .
 C009 C 0.2436(4) 0.8392(13) 0.3793(2) 0.0363(12) Uani 1 1 d . . . . .
 H009 H 0.184418 0.909435 0.385705 0.044 Uiso 1 1 calc R . . . .
 C00A C 0.3346(4) 0.9260(12) 0.4171(2) 0.0386(13) Uani 1 1 d . . . . .
 C00B C 0.2256(4) 0.2909(11) 0.2282(2) 0.0358(12) Uani 1 1 d . . . . .
 C00C C 0.3244(4) 0.3510(12) 0.2665(2) 0.0366(12) Uani 1 1 d . . . . .
 C00D C 0.2779(4) 0.2213(11) 0.1208(2) 0.0314(11) Uani 1 1 d . . . . .
 C00E C 0.4208(4) 0.6216(13) 0.3604(3) 0.0410(14) Uani 1 1 d . . . . .
 C00F C 0.1457(4) 0.3963(11) 0.2448(2) 0.0381(13) Uani 1 1 d . . . . .
 C00G C 0.4222(4) 0.8176(13) 0.4073(3) 0.0411(13) Uani 1 1 d . . . . .
 H00G H 0.482737 0.876814 0.432406 0.049 Uiso 1 1 calc R . . . .
 C00H C 0.3375(5) 1.1381(13) 0.4680(3) 0.0445(14) Uani 1 1 d . . . . .
 H00A H 0.278304 1.241179 0.455863 0.067 Uiso 1 1 calc GR . . . .
 H00B H 0.394587 1.245764 0.469289 0.067 Uiso 1 1 calc GR . . . .
 H00C H 0.341404 1.062614 0.511452 0.067 Uiso 1 1 calc GR . . . .
 C00I C 0.0412(4) 0.3501(14) 0.2098(3) 0.0473(14) Uani 1 1 d D U . . .
 H00D H 0.018694 0.491349 0.178829 0.057 Uiso 0.343(13) 1 calc R . P A 1
 H00E H -0.000173 0.347364 0.242413 0.057 Uiso 0.343(13) 1 calc R . P A 1
 H00F H 0.004394 0.298969 0.242959 0.057 Uiso 0.657(13) 1 calc R . P A 2
 H00H H 0.013368 0.512939 0.190503 0.057 Uiso 0.657(13) 1 calc R . P A 2
 C00J C 0.2167(4) 0.1168(12) 0.1680(3) 0.0401(12) Uani 1 1 d D U . . .
 C00K C 0.1056(13) 0.058(5) 0.1304(12) 0.045(4) Uani 0.343(13) 1 d D U P A 1
 O00L O 0.1001(9) -0.165(3) 0.1049(7) 0.053(4) Uani 0.343(13) 1 d D U P A 1
 C00M C 0.3677(5) 0.1193(16) 0.0384(3) 0.0525(17) Uani 1 1 d . . . . .
 H00I H 0.322130 0.219743 0.005752 0.079 Uiso 1 1 calc GR . . . .
 H00J H 0.388092 -0.030787 0.017123 0.079 Uiso 1 1 calc GR . . . .
 H00K H 0.424849 0.222824 0.057336 0.079 Uiso 1 1 calc GR . . . .
 C00N C 0.0298(16) 0.101(4) 0.1724(11) 0.043(3) Uani 0.343(13) 1 d D U P A 1
 H00L H -0.036115 0.095503 0.143363 0.052 Uiso 0.343(13) 1 calc R . P A 1
 H00M H 0.034543 -0.040062 0.204287 0.052 Uiso 0.343(13) 1 calc R . P A 1
 C00O C 0.0246(10) 0.154(3) 0.1566(7) 0.067(3) Uani 0.657(13) 1 d D U P A 2
 H00N H 0.013261 -0.012384 0.175693 0.080 Uiso 0.657(13) 1 calc R . P A 2
 H00O H -0.034823 0.198837 0.123375 0.080 Uiso 0.657(13) 1 calc R . P A 2
 C00L C 0.1068(8) 0.130(3) 0.1238(6) 0.046(3) Uani 0.657(13) 1 d D U P A 2
 O00M O 0.0856(4) 0.1010(18) 0.0645(3) 0.054(2) Uani 0.657(13) 1 d D U P A 2
 O0 O 0.2675(15) -0.116(3) 0.1945(12) 0.046(5) Uani 0.343(13) 1 d D U P A 1
 H0 H 0.283286 -0.197484 0.164028 0.069 Uiso 0.343(13) 1 calc GR . P A 1

loop_
  _atom_site_aniso_label
  _atom_site_aniso_U_11
  _atom_site_aniso_U_22
  _atom_site_aniso_U_33
  _atom_site_aniso_U_23
  _atom_site_aniso_U_13
  _atom_site_aniso_U_12
 O001 0.0309(16) 0.044(2) 0.0388(18) -0.0063(17) 0.0098(13) 0.0032(16)
 O002 0.047(2) 0.036(2) 0.044(2) -0.0051(17) 0.0173(16) 0.0048(17)
 O003 0.054(2) 0.032(2) 0.041(2) -0.0018(16) 0.0184(17) -0.0035(17)
 O004 0.041(2) 0.058(3) 0.047(2) -0.010(2) 0.0131(16) 0.0197(19)
 O005 0.0337(19) 0.084(4) 0.052(2) -0.015(2) 0.0077(16) 0.017(2)
 O006 0.087(7) 0.014(4) 0.056(6) 0.000(4) 0.032(6) -0.011(4)
 C007 0.031(2) 0.034(3) 0.031(2) 0.002(2) 0.0081(18) 0.004(2)
 C008 0.036(2) 0.042(3) 0.031(2) -0.001(2) 0.0090(19) 0.010(2)
 C009 0.035(2) 0.040(3) 0.036(2) 0.000(2) 0.0128(19) 0.009(2)
 C00A 0.046(3) 0.040(4) 0.030(2) 0.001(2) 0.008(2) 0.004(2)
 C00B 0.045(3) 0.029(3) 0.035(2) 0.003(2) 0.013(2) 0.003(2)
 C00C 0.043(3) 0.035(3) 0.033(2) 0.002(2) 0.010(2) 0.011(2)
 C00D 0.031(2) 0.032(3) 0.030(2) -0.001(2) 0.0061(18) -0.001(2)
 C00E 0.030(2) 0.055(4) 0.039(3) -0.001(3) 0.010(2) 0.008(2)
 C00F 0.046(3) 0.035(3) 0.034(2) -0.002(2) 0.010(2) -0.001(2)
 C00G 0.035(3) 0.052(4) 0.035(2) -0.002(2) 0.0053(19) 0.001(3)
 C00H 0.053(3) 0.044(4) 0.036(3) -0.003(2) 0.009(2) 0.003(3)
 C00I 0.043(3) 0.047(3) 0.053(3) -0.008(3) 0.012(2) -0.003(3)
 C00J 0.052(3) 0.032(3) 0.041(3) 0.001(2) 0.021(2) -0.005(2)
 C00K 0.051(6) 0.040(7) 0.050(6) -0.006(6) 0.021(5) -0.015(6)
 O00L 0.037(6) 0.047(7) 0.076(8) -0.018(6) 0.012(5) -0.011(5)
 C00M 0.050(3) 0.060(5) 0.055(3) -0.018(3) 0.028(3) -0.009(3)
 C00N 0.045(6) 0.040(7) 0.052(6) -0.003(5) 0.025(5) -0.015(5)
 C00O 0.059(5) 0.060(6) 0.076(6) -0.025(5) 0.004(5) 0.012(5)
 C00L 0.051(4) 0.042(6) 0.049(4) -0.010(4) 0.020(3) -0.027(4)
 O00M 0.033(3) 0.083(6) 0.049(3) -0.003(3) 0.013(2) -0.002(3)
 O0 0.093(14) 0.015(7) 0.034(7) -0.005(5) 0.024(9) -0.027(7)

_geom_special_details
;
 All esds (except the esd in the dihedral angle between two l.s. planes)
 are estimated using the full covariance matrix.  The cell esds are taken
 into account individually in the estimation of esds in distances, angles
 and torsion angles; correlations between esds in cell parameters are only
 used when they are defined by crystal symmetry.  An approximate (isotropic)
 treatment of cell esds is used for estimating esds involving l.s. planes.
;
loop_
  _geom_bond_atom_site_label_1
  _geom_bond_atom_site_label_2
  _geom_bond_distance
  _geom_bond_site_symmetry_2
  _geom_bond_publ_flag
 O001 C007 1.379(6) . ?
 O001 C00F 1.361(6) . ?
 O002 C00D 1.316(6) . ?
 O002 C00M 1.463(7) . ?
 O003 C00D 1.215(7) . ?
 O004 C00C 1.246(7) . ?
 O005 C00E 1.352(6) . ?
 O006 C00J 1.410(10) . ?
 C007 C008 1.396(7) . ?
 C007 C009 1.380(8) . ?
 C008 C00C 1.449(8) . ?
 C008 C00E 1.407(8) . ?
 C009 C00A 1.394(8) . ?
 C00A C00G 1.387(8) . ?
 C00A C00H 1.504(8) . ?
 C00B C00C 1.447(8) . ?
 C00B C00F 1.340(8) . ?
 C00B C00J 1.507(7) . ?
 C00D C00J 1.517(7) . ?
 C00E C00G 1.391(8) . ?
 C00F C00I 1.481(8) . ?
 C00I C00N 1.483(18) . ?
 C00I C00O 1.465(13) . ?
 C00J C00K 1.584(19) . ?
 C00J C00L 1.585(12) . ?
 C00J O0 1.433(13) . ?
 C00K O00L 1.26(2) . ?
 C00K C00N 1.513(19) . ?
 C00O C00L 1.447(14) . ?
 C00L O00M 1.191(12) . ?

loop_
  _geom_angle_atom_site_label_1
  _geom_angle_atom_site_label_2
  _geom_angle_atom_site_label_3
  _geom_angle
  _geom_angle_site_symmetry_1
  _geom_angle_site_symmetry_3
  _geom_angle_publ_flag
 C00F O001 C007 119.5(4) . . ?
 C00D O002 C00M 116.5(5) . . ?
 O001 C007 C008 120.6(5) . . ?
 O001 C007 C009 116.6(4) . . ?
 C009 C007 C008 122.9(5) . . ?
 C007 C008 C00C 120.0(5) . . ?
 C007 C008 C00E 117.5(5) . . ?
 C00E C008 C00C 122.3(4) . . ?
 C007 C009 C00A 118.8(5) . . ?
 C009 C00A C00H 119.9(5) . . ?
 C00G C00A C009 119.8(5) . . ?
 C00G C00A C00H 120.3(5) . . ?
 C00C C00B C00J 117.7(5) . . ?
 C00F C00B C00C 120.4(5) . . ?
 C00F C00B C00J 121.8(5) . . ?
 O004 C00C C008 121.5(5) . . ?
 O004 C00C C00B 122.6(5) . . ?
 C00B C00C C008 115.8(4) . . ?
 O002 C00D C00J 113.0(5) . . ?
 O003 C00D O002 123.6(5) . . ?
 O003 C00D C00J 123.2(5) . . ?
 O005 C00E C008 120.4(5) . . ?
 O005 C00E C00G 119.5(5) . . ?
 C00G C00E C008 120.1(5) . . ?
 O001 C00F C00I 110.9(5) . . ?
 C00B C00F O001 123.5(5) . . ?
 C00B C00F C00I 125.6(5) . . ?
 C00A C00G C00E 121.0(5) . . ?
 C00F C00I C00N 111.6(10) . . ?
 C00O C00I C00F 116.3(7) . . ?
 O006 C00J C00B 111.8(7) . . ?
 O006 C00J C00D 118.3(8) . . ?
 O006 C00J C00L 102.8(8) . . ?
 C00B C00J C00D 110.7(5) . . ?
 C00B C00J C00K 113.8(8) . . ?
 C00B C00J C00L 109.5(6) . . ?
 C00D C00J C00K 112.0(10) . . ?
 C00D C00J C00L 102.7(6) . . ?
 O0 C00J C00B 104.2(11) . . ?
 O0 C00J C00D 104.1(11) . . ?
 O0 C00J C00K 111.3(12) . . ?
 O00L C00K C00J 109.7(15) . . ?
 O00L C00K C00N 112.6(18) . . ?
 C00N C00K C00J 114.5(15) . . ?
 C00I C00N C00K 114.3(14) . . ?
 C00L C00O C00I 113.3(11) . . ?
 C00O C00L C00J 119.3(9) . . ?
 O00M C00L C00J 124.2(9) . . ?
 O00M C00L C00O 116.3(9) . . ?

_shelx_res_file
;
TITL exp_1004_a.res in C2
    exp_1004.res
    created by SHELXL-2018/3 at 11:44:56 on 19-Aug-2019
REM Old TITL exp_1004_a.res in C2
REM SHELXT solution in C2: R1 0.152, Rweak 0.031, Alpha 0.004
REM <I/s> 0.000 for 0 systematic absences, Orientation as input
REM Flack x = -0.128 ( 0.162 ) from 853 Parsons' quotients
REM Formula found by SHELXT: C17 O6
CELL 1.54184 13.8091 5.1557 20.456 90 102.896 90
ZERR 4 0.0005 0.0002 0.0007 0 0.003 0
LATT -7
SYMM -X,+Y,-Z
SFAC C H O
UNIT 64 56 28
SADI C00I C00N C00I C00O
SADI C00J C00K C00J C00L
SADI C00K O00L C00L O00M
SADI C00K C00N C00L C00O
SADI 0.04 C00I C00K C00I C00L
SADI 0.04 C00J O00L C00J O00M
SADI 0.04 C00J C00N C00J C00O
SADI 0.04 O00L C00N O00M C00O
SADI 0.01 O006 C00J O0 C00J
SIMU 0.01 0.04 2 C00I C00N C00O C00L C00K O00M O00L C00J
SIMU 0.02 0.04 2 O006 O0 C00J
RIGU 0.005 0.01 C00I C00O C00N C00K C00L O00L O00M C00J
RIGU 0.01 0.01 O006 O0 C00J

L.S. 10
PLAN  10
BOND
list 4
fmap 2
acta
OMIT -12 0 2
OMIT -2 0 2
OMIT 5 -5 0
REM <olex2.extras>
REM <HklSrc "%.\\exp_1004.hkl">
REM </olex2.extras>

WGHT    0.135600    1.683100
FVAR       0.66272   0.34331
O001  3    0.151288    0.571283    0.295327    11.00000    0.03088    0.04386 =
         0.03882   -0.00631    0.00984    0.00318
O002  3    0.318950    0.037277    0.091507    11.00000    0.04673    0.03615 =
         0.04425   -0.00511    0.01734    0.00475
O003  3    0.281833    0.450114    0.107464    11.00000    0.05364    0.03196 =
         0.04051   -0.00184    0.01839   -0.00346
O004  3    0.400878    0.261961    0.252032    11.00000    0.04079    0.05845 =
         0.04691   -0.00994    0.01311    0.01972
O005  3    0.507428    0.519164    0.352245    11.00000    0.03370    0.08394 =
         0.05219   -0.01548    0.00768    0.01680
AFIX 147
H005  2    0.497596    0.435871    0.317232    11.00000   -1.50000
AFIX   0
PART 2
O006  3    0.227357   -0.146907    0.186410   -21.00000    0.08731    0.01382 =
         0.05622   -0.00048    0.03214   -0.01119
AFIX 147
H006  2    0.255219   -0.224215    0.160756   -21.00000   -1.50000
AFIX   0
PART 0
C007  1    0.243026    0.647046    0.332228    11.00000    0.03144    0.03393 =
         0.03128    0.00237    0.00808    0.00399
C008  1    0.329753    0.534914    0.320757    11.00000    0.03583    0.04224 =
         0.03137   -0.00080    0.00902    0.01008
C009  1    0.243645    0.839186    0.379316    11.00000    0.03484    0.04038 =
         0.03601   -0.00010    0.01282    0.00937
AFIX  43
H009  2    0.184418    0.909435    0.385705    11.00000   -1.20000
AFIX   0
C00A  1    0.334609    0.926047    0.417117    11.00000    0.04583    0.04022 =
         0.02956    0.00142    0.00798    0.00410
C00B  1    0.225637    0.290869    0.228198    11.00000    0.04545    0.02947 =
         0.03456    0.00266    0.01314    0.00307
C00C  1    0.324406    0.351033    0.266500    11.00000    0.04273    0.03459 =
         0.03345    0.00191    0.01045    0.01120
C00D  1    0.277881    0.221299    0.120761    11.00000    0.03119    0.03237 =
         0.03030   -0.00050    0.00611   -0.00150
C00E  1    0.420758    0.621599    0.360363    11.00000    0.02992    0.05489 =
         0.03945   -0.00079    0.01023    0.00781
C00F  1    0.145741    0.396283    0.244792    11.00000    0.04623    0.03509 =
         0.03363   -0.00182    0.01039   -0.00148
C00G  1    0.422186    0.817581    0.407269    11.00000    0.03540    0.05193 =
         0.03476   -0.00163    0.00525    0.00082
AFIX  43
H00G  2    0.482737    0.876814    0.432406    11.00000   -1.20000
AFIX   0
C00H  1    0.337486    1.138082    0.468037    11.00000    0.05317    0.04395 =
         0.03579   -0.00287    0.00898    0.00302
AFIX 137
H00A  2    0.278304    1.241179    0.455863    11.00000   -1.50000
H00B  2    0.394587    1.245764    0.469289    11.00000   -1.50000
H00C  2    0.341404    1.062614    0.511452    11.00000   -1.50000
AFIX   0
C00I  1    0.041189    0.350093    0.209821    11.00000    0.04331    0.04660 =
         0.05281   -0.00792    0.01224   -0.00302
PART 1
AFIX  23
H00D  2    0.018694    0.491349    0.178829    21.00000   -1.20000
H00E  2   -0.000173    0.347364    0.242413    21.00000   -1.20000
AFIX  23
PART 0
PART 2
H00F  2    0.004394    0.298969    0.242959   -21.00000   -1.20000
H00H  2    0.013368    0.512939    0.190503   -21.00000   -1.20000
AFIX   0
PART 0
C00J  1    0.216728    0.116766    0.167980    11.00000    0.05233    0.03206 =
         0.04075    0.00108    0.02061   -0.00484
PART 1
C00K  1    0.105630    0.058384    0.130352    21.00000    0.05064    0.04046 =
         0.04993   -0.00577    0.02089   -0.01531
O00L  3    0.100147   -0.164591    0.104870    21.00000    0.03702    0.04687 =
         0.07552   -0.01840    0.01201   -0.01143
PART 0
C00M  1    0.367695    0.119317    0.038361    11.00000    0.05048    0.06027 =
         0.05455   -0.01770    0.02808   -0.00903
AFIX 137
H00I  2    0.322130    0.219743    0.005752    11.00000   -1.50000
H00J  2    0.388092   -0.030787    0.017123    11.00000   -1.50000
H00K  2    0.424849    0.222824    0.057336    11.00000   -1.50000
AFIX   0
PART 1
C00N  1    0.029768    0.101331    0.172443    21.00000    0.04495    0.03971 =
         0.05229   -0.00278    0.02516   -0.01529
AFIX  23
H00L  2   -0.036115    0.095503    0.143363    21.00000   -1.20000
H00M  2    0.034543   -0.040062    0.204287    21.00000   -1.20000
AFIX   0
PART 0
PART 2
C00O  1    0.024647    0.154087    0.156623   -21.00000    0.05864    0.06033 =
         0.07564   -0.02454    0.00409    0.01193
AFIX  23
H00N  2    0.013261   -0.012384    0.175693   -21.00000   -1.20000
H00O  2   -0.034823    0.198837    0.123375   -21.00000   -1.20000
AFIX   0
C00L  1    0.106796    0.129694    0.123792   -21.00000    0.05111    0.04202 =
         0.04916   -0.01027    0.01968   -0.02708
O00M  3    0.085560    0.100962    0.064522   -21.00000    0.03295    0.08327 =
         0.04875   -0.00296    0.01284   -0.00183
PART 0
PART 1
O0    3    0.267526   -0.115817    0.194451    21.00000    0.09254    0.01533 =
         0.03410   -0.00549    0.02445   -0.02734
AFIX 147
H0    2    0.283286   -0.197484    0.164028    21.00000   -1.50000
AFIX   0
HKLF 4


REM  exp_1004_a.res in C2
REM wR2 = 0.1977, GooF = S = 1.070, Restrained GooF = 1.071 for all data
REM R1 = 0.0678 for 2215 Fo > 4sig(Fo) and 0.0724 for all 2435 data
REM 250 parameters refined using 172 restraints

END

WGHT      0.1357      1.6814

REM Highest difference peak  0.745,  deepest hole -0.464,  1-sigma level  0.077
Q1    1   0.0487  0.2898  0.1268  11.00000  0.05    0.75
Q2    1   0.0818  0.4162  0.0963  11.00000  0.05    0.66
Q3    1   0.4244  0.2560  0.3009  11.00000  0.05    0.33
Q4    1   0.2577  0.4529  0.0576  11.00000  0.05    0.27
Q5    1   0.3878  0.2594  0.1958  11.00000  0.05    0.27
Q6    1   0.2920  0.0330  0.0394  11.00000  0.05    0.24
Q7    1   0.0802  0.1673  0.0821  11.00000  0.05    0.23
Q8    1   0.0441  0.0771  0.0243  11.00000  0.05    0.22
Q9    1   0.5123  0.5066  0.4120  11.00000  0.05    0.22
Q10   1   0.1258  0.2302  0.1172  11.00000  0.05    0.21
;
_shelx_res_checksum                5319
_shelx_hkl_file
;
   0  -6   2   12.20    2.34
   0  -6   3    1.84    2.26
   0  -6   4    3.89    2.18
   0  -6   5    6.82    2.19
   0  -6   6    3.30    2.13
   0  -4   0  944.28   33.15
   0  -4   0  884.14   32.55
   0  -4  -1   12.89    4.49
   0  -4   1    9.87    4.68
   0  -4   1   26.75    4.96
   0  -4   1   23.99    8.94
   0  -4  -1   15.63    4.61
   0  -4  -1   10.21    4.63
   0  -4  -1   13.87    3.22
   0  -4  -2  249.69   14.78
   0  -4   2  254.00   10.16
   0  -4  -2  228.00    9.35
   0  -4  -2  223.15    9.88
   0  -4  -2  226.21    9.85
   0  -4   2  244.35   15.76
   0  -4   2  227.38   10.38
   0  -4  -2  222.99    9.63
   0  -4   3   86.43    5.92
   0  -4  -3   77.54    5.46
   0  -4  -3   77.03    5.37
   0  -4   3   86.73    6.32
   0  -4  -3   80.68    9.87
   0  -4   3   78.94    6.19
   0  -4  -3   76.92    4.74
   0  -4   4   27.86    5.16
   0  -4  -4   33.14    3.59
   0  -4  -4   26.29    4.52
   0  -4   4   36.99    4.89
   0  -4  -4   31.99    8.41
   0  -4  -5  170.96    7.99
   0  -4  -5  178.97    7.83
   0  -4  -5  169.12    8.18
   0  -4  -5  194.55   12.90
   0  -4   5  186.26    8.89
   0  -4  -6   89.83   10.20
   0  -4   6  110.33    6.64
   0  -4   6  106.89    7.04
   0  -4  -6   88.17    6.14
   0  -4   6   98.02    6.81
   0  -4  -7   35.23    8.19
   0  -4   7   32.55    5.66
   0  -4   7   24.77    4.84
   0  -4   7   25.48    5.11
   0  -4  -7   31.48    5.08
   0  -4  -8   95.25   10.19
   0  -4   8  118.26    7.12
   0  -4   8  112.67    7.33
   0  -4   8  102.72    7.02
   0  -4   8  127.76    7.47
   0  -4  -8  110.28    6.89
   0  -4  -9  221.90    9.91
   0  -4   9  232.56   10.49
   0  -4   9  206.40   10.01
   0  -4   9  231.11   10.25
   0  -4   9  205.64   10.07
   0  -4 -10   23.84    5.41
   0  -4  10   20.39    5.16
   0  -4  10   27.40    4.99
   0  -4  10   24.52    5.99
   0  -4  11    8.67    5.67
   0  -4 -11   20.28    5.44
   0  -4  11   25.92    5.00
   0  -4  11   16.12    4.75
   0  -4  12    1.56    4.60
   0  -4  13   64.66    5.64
   0  -4  14   25.20    4.52
   0  -4  15   10.20    3.82
   0  -4  16   -2.14    3.65
   0  -4  16    2.14    3.18
   0  -4  17    9.00    3.28
   0  -4  18    0.95    2.71
   0  -2   1  232.58   12.62
   0  -2   2 1258.50   45.07
   0  -2   3 1050.98   36.35
   0  -2   3 1345.92   39.86
   0  -2  -3 1292.43   39.22
   0  -2   3 1031.80   36.39
   0  -2   3 1057.60   36.38
   0  -2   4 1372.00   45.94
   0  -2   4 1444.90   48.49
   0  -2  -4 1440.06   47.82
   0  -2   4 1286.36   46.05
   0  -2   4 1308.00   46.02
   0  -2   5 3330.15  110.10
   0  -2  -5 3405.42  111.33
   0  -2   5 3186.77  110.30
   0  -2   5 3218.81  110.22
   0  -2   6 2717.75   92.05
   0  -2  -6 2846.16   93.05
   0  -2   6 2655.38   92.32
   0  -2   6 2680.01   92.23
   0  -2   7   73.73    6.58
   0  -2   7   63.30    6.67
   0  -2   7   77.44    7.04
   0  -2  -7   71.35    7.53
   0  -2  -8  883.99   29.76
   0  -2  -8  841.40   29.58
   0  -2  -8  912.22   29.78
   0  -2   8  812.52   31.49
   0  -2   8  820.68   31.86
   0  -2   8  799.03   31.72
   0  -2  -8  836.96   31.78
   0  -2  -9   71.82    4.77
   0  -2  -9   74.25    4.84
   0  -2  -9   79.52    4.99
   0  -2   9   69.01    7.41
   0  -2   9   69.57    7.67
   0  -2   9   74.89    7.72
   0  -2  -9   68.42    7.60
   0  -2 -10  771.29   26.38
   0  -2 -10  773.28   26.44
   0  -2 -10  754.77   26.37
   0  -2 -10  751.90   26.30
   0  -2  10  720.60   28.86
   0  -2  10  692.95   29.18
   0  -2  10  699.54   29.13
   0  -2 -10  698.98   28.20
   0  -2  11  107.74    9.99
   0  -2  11  116.54   10.00
   0  -2 -11  112.82    6.12
   0  -2 -11  110.87    6.19
   0  -2 -11   94.52    6.29
   0  -2 -11  101.54    6.08
   0  -2  11  101.17    9.05
   0  -2  12   46.73    8.25
   0  -2  12   41.99    8.33
   0  -2 -12   39.09    4.77
   0  -2 -12   42.58    4.59
   0  -2 -12   37.50    4.71
   0  -2 -12   32.04    4.81
   0  -2  12   39.02    7.61
   0  -2 -13  100.19    5.66
   0  -2 -13   93.91    6.40
   0  -2 -13  100.19    6.37
   0  -2 -13  104.15    6.52
   0  -2 -13   99.38    6.28
   0  -2  13   98.03    9.79
   0  -2  13   88.56   10.50
   0  -2  13   99.56   10.81
   0  -2 -13   83.96    6.25
   0  -2 -14   52.00    4.71
   0  -2  14   52.84    5.04
   0  -2 -14   53.15    5.79
   0  -2 -14   49.81    5.44
   0  -2 -14   57.05    5.68
   0  -2 -14   45.98    5.35
   0  -2  14   50.41    8.75
   0  -2  14   62.38    9.80
   0  -2  14   51.41    9.87
   0  -2 -14   48.08    5.56
   0  -2 -15  127.77    6.85
   0  -2  15  116.71    7.20
   0  -2 -15  130.25    7.90
   0  -2 -15  122.69    7.87
   0  -2 -15  137.18    7.65
   0  -2  15  114.74   11.33
   0  -2  15  148.07   13.08
   0  -2  15  138.09   12.81
   0  -2 -15  126.00    7.45
   0  -2  16   74.02    5.90
   0  -2 -16   79.69    6.42
   0  -2 -16   86.12    6.54
   0  -2 -16   78.78    6.54
   0  -2 -16   80.62    6.55
   0  -2  17   31.73    4.97
   0  -2 -17   40.73    5.63
   0  -2 -17   41.93    5.66
   0  -2  18   16.34    4.57
   0  -2 -18   20.65    5.10
   0  -2 -18   21.77    5.15
   0  -2  19   19.24    4.44
   0  -2 -19   15.29    4.61
   0  -2 -20   49.97    4.58
   0  -2  20   44.97    4.88
   0  -2 -20   44.30    5.13
   0  -2 -21   20.71    3.56
   0  -2  21   18.68    3.97
   0  -2 -21   15.86    4.04
   0  -2 -22   11.38    2.91
   0  -2  22   11.56    3.25
   0  -2 -22    2.31    3.28
   0   0   1  495.82   16.89
   0   0   1  503.29   16.90
   0   0   2 4433.69  147.83
   0   0   2 4378.55  147.80
   0   0  -2 4517.68  147.74
   0   0   3   44.14    4.40
   0   0   3   39.28    4.59
   0   0  -3   41.92    3.39
   0   0   4 2091.70   72.20
   0   0   4 2063.45   72.18
   0   0  -4 2235.01   72.00
   0   0   5  346.10   14.46
   0   0   5  342.66   14.34
   0   0  -5  354.02   13.70
   0   0  -6  610.31   22.30
   0   0   6  585.01   22.76
   0   0   6  595.15   22.84
   0   0   6  596.25   22.86
   0   0   6  618.50   22.53
   0   0  -7  459.37   18.26
   0   0   7  439.75   18.81
   0   0   7  480.58   19.07
   0   0   7  471.16   18.94
   0   0   7  469.70   18.59
   0   0  -8  234.85   11.75
   0   0   8  259.83   12.90
   0   0   8  255.75   12.79
   0   0   8  268.19   13.24
   0   0   8  236.08   12.44
   0   0  -9  331.02   14.88
   0   0   9  316.23   15.29
   0   0   9  340.94   15.99
   0   0   9  323.49   15.69
   0   0   9  323.18   15.55
   0   0  10    0.82    7.20
   0   0  10   10.40    7.84
   0   0  10    2.49    7.90
   0   0  10   10.84    8.86
   0   0 -11   39.88    4.04
   0   0 -11   41.65    3.92
   0   0 -11   41.09    3.94
   0   0  11   40.20    8.39
   0   0  11   37.80    8.80
   0   0  11   41.44    8.41
   0   0  11   47.62    9.48
   0   0  12   56.12   10.14
   0   0 -12   44.84    4.24
   0   0 -12   40.76    4.19
   0   0 -12   46.53    4.06
   0   0 -12   40.72    3.61
   0   0 -12   44.74    4.28
   0   0 -12   44.39    3.55
   0   0  12   44.20    8.84
   0   0  12   44.07    9.09
   0   0  12   57.07    9.35
   0   0 -12   40.87    3.73
   0   0  13  259.44   15.13
   0   0 -13  231.05    9.64
   0   0 -13  214.91    9.44
   0   0 -13  213.05    9.30
   0   0  13  235.06   14.52
   0   0 -13  234.24    9.17
   0   0 -13  221.96    9.16
   0   0  13  247.45   14.98
   0   0  13  232.85   14.93
   0   0 -13  226.16    9.39
   0   0 -13  225.63    9.26
   0   0 -14  366.85   15.02
   0   0 -14  411.82   15.41
   0   0 -14  417.32   15.42
   0   0  14  411.84   20.71
   0   0 -14  391.41   15.01
   0   0 -14  383.38   14.98
   0   0  14  411.19   21.05
   0   0  14  428.45   21.27
   0   0 -14  409.39   15.22
   0   0 -14  412.67   15.08
   0   0  15   23.14   10.80
   0   0 -15   11.89    3.43
   0   0 -15   21.85    4.04
   0   0 -15   15.69    3.93
   0   0 -15   15.90    4.27
   0   0 -15   16.75    4.42
   0   0 -15   11.17    3.89
   0   0 -15   18.66    3.79
   0   0  15   20.20    9.55
   0   0 -15    9.72    3.54
   0   0  15   14.59   10.22
   0   0  15   13.02    9.90
   0   0 -15   23.09    3.95
   0   0 -15   17.41    3.82
   0   0  16   -3.03   10.57
   0   0 -16   -1.07    3.78
   0   0 -16   -1.77    3.98
   0   0 -16   -0.10    4.57
   0   0 -16    0.51    4.59
   0   0 -16    3.14    3.62
   0   0 -16   -0.43    3.59
   0   0  16   -3.44    9.64
   0   0  16    4.08    9.87
   0   0  16   -8.27   10.24
   0   0 -16    2.64    3.73
   0   0 -16   -2.05    3.79
   0   0  17  202.74   16.21
   0   0 -17  197.52    8.90
   0   0 -17  209.74    9.05
   0   0 -17  201.59    9.66
   0   0 -17  192.37    9.53
   0   0 -17  181.35    8.74
   0   0 -17  177.63    8.77
   0   0  17  224.71   16.47
   0   0  17  213.84   16.79
   0   0  17  201.28   16.86
   0   0 -17  180.69    8.99
   0   0 -17  198.16    8.95
   0   0 -18   32.26    4.76
   0   0 -18   34.49    4.61
   0   0 -18   32.73    4.61
   0   0 -18   31.77    4.42
   0   0 -18   29.35    5.37
   0   0 -18   41.38    5.68
   0   0 -19   55.62    4.96
   0   0 -19   60.99    5.06
   0   0 -19   41.92    4.89
   0   0 -19   40.33    4.66
   0   0 -19   49.14    5.96
   0   0 -19   48.67    5.87
   0   0 -20    0.42    3.87
   0   0 -20    0.08    3.83
   0   0 -20    3.03    3.39
   0   0 -20    2.02    4.77
   0   0 -20    7.32    5.02
   0   0 -21    6.15    3.12
   0   0 -21    7.42    3.62
   0   0 -21    2.53    4.79
   0   0 -21   11.00    4.61
   0   0 -22   -1.16    3.16
   0   0 -22   -1.87    2.61
   0   0 -22   -0.66    4.18
   0   0 -22    4.86    4.33
   0   0 -23    5.85    2.68
   0   0 -23   -1.30    3.77
   0   0 -23    3.90    3.80
   0   0 -24   45.65    2.81
   0   2   0  243.19    9.89
   0   2  -1  187.23    7.90
   0   2  -1  205.71    8.72
   0   2   2 1125.44   37.50
   0   2  -2 1028.26   37.57
   0   2   2 1086.65   37.47
   0   2   3 1191.37   39.68
   0   2  -3 1105.57   40.06
   0   2   3 1108.27   40.41
   0   2   3 1184.52   39.68
   0   2  -4 1257.04   45.09
   0   2   4 1302.48   44.42
   0   2   4 1300.79   44.46
   0   2   4 1338.71   45.95
   0   2   4 1283.26   45.47
   0   2  -4 1369.03   46.52
   0   2   4 1318.74   44.70
   0   2  -5 3064.86  108.02
   0   2   5 3234.24  107.77
   0   2   5 3220.78  107.71
   0   2   5 3293.95  108.53
   0   2   5 3321.50  108.84
   0   2  -5 3232.75  109.26
   0   2   5 3129.51  108.00
   0   2  -6 2602.81   91.31
   0   2   6 2670.60   91.28
   0   2   6 2737.54   91.26
   0   2   6 2735.89   91.80
   0   2   6 2737.65   92.27
   0   2   6 2695.10   91.61
   0   2  -6 2693.61   92.44
   0   2  -7   67.43    5.59
   0   2   7   64.10    6.42
   0   2   7   71.65    6.54
   0   2   7   69.79    9.23
   0   2  -7   58.55    6.90
   0   2   7   69.56    7.34
   0   2  -8  780.07   29.82
   0   2  -8  847.48   31.50
   0   2   8  838.34   30.89
   0   2   8  837.94   30.40
   0   2   8  829.11   30.46
   0   2   8  775.06   31.56
   0   2  -9   70.46    5.91
   0   2  -9   66.88    4.19
   0   2   9   72.77    8.00
   0   2   9   61.88    7.27
   0   2   9   72.30    7.61
   0   2   9   69.96   10.08
   0   2  10  757.51   29.36
   0   2 -10  698.94   26.84
   0   2 -10  706.59   24.59
   0   2 -10  648.58   24.57
   0   2  10  731.32   28.35
   0   2 -10  716.31   24.98
   0   2  10  737.95   27.96
   0   2  10  743.59   28.10
   0   2 -10  710.01   24.95
   0   2  11  102.47   11.67
   0   2 -11  115.48    5.90
   0   2 -11  102.71    5.81
   0   2  11  115.05   10.26
   0   2 -11  112.60    6.08
   0   2 -11  112.53    6.03
   0   2  11  117.98    9.78
   0   2  11  115.60    9.66
   0   2 -11  116.34    6.26
   0   2  12   43.82   10.99
   0   2 -12   39.42    4.24
   0   2 -12   33.44    4.18
   0   2 -12   41.08    4.70
   0   2  12   44.31    8.41
   0   2 -12   38.62    4.40
   0   2 -12   36.76    4.36
   0   2  12   45.44    8.18
   0   2  12   49.11    8.10
   0   2 -12   39.88    4.41
   0   2  13  119.14   13.05
   0   2 -13  100.23    5.99
   0   2 -13   97.86    6.08
   0   2 -13   97.50    6.43
   0   2 -13   93.48    6.41
   0   2 -13   94.84    6.24
   0   2  13   99.11   10.72
   0   2  13  113.96   10.77
   0   2  13   99.05   10.29
   0   2 -13   93.40    6.37
   0   2  14   75.56   12.60
   0   2 -14   53.02    5.19
   0   2 -14   52.18    4.89
   0   2 -14   53.61    5.67
   0   2 -14   48.84    5.61
   0   2 -14   52.41    5.60
   0   2  14   71.60    9.86
   0   2  14   52.95    9.36
   0   2 -14   57.40    5.40
   0   2 -15  140.04    7.12
   0   2 -15  114.25    7.07
   0   2 -15  133.65    7.42
   0   2 -15  126.02    8.01
   0   2 -15  145.78    8.33
   0   2 -15  131.75    7.83
   0   2  15  154.09   15.01
   0   2 -15  133.02    7.92
   0   2 -16   84.61    5.99
   0   2 -16   84.12    6.28
   0   2 -16   75.92    6.48
   0   2 -16   77.69    6.80
   0   2 -16   91.38    7.06
   0   2 -16   94.17    5.87
   0   2 -16   81.80    6.70
   0   2 -16   79.35    6.56
   0   2 -17   45.35    5.38
   0   2 -17   40.43    5.66
   0   2 -17   52.59    5.67
   0   2 -17   44.52    6.01
   0   2 -17   55.72    4.84
   0   2 -17   49.39    5.97
   0   2 -17   46.73    5.62
   0   2 -17   48.79    5.75
   0   2 -18   23.94    4.12
   0   2 -18   18.58    4.73
   0   2 -18   21.32    5.06
   0   2 -18   23.60    5.13
   0   2 -18   28.51    5.51
   0   2 -18   22.75    5.05
   0   2 -18   22.31    5.20
   0   2 -18   20.29    4.82
   0   2 -19   15.57    3.84
   0   2 -19   12.87    4.53
   0   2 -19   14.91    4.67
   0   2 -19   20.10    4.79
   0   2 -19   17.48    4.96
   0   2 -19   18.49    4.93
   0   2 -19   10.22    4.49
   0   2 -20   48.52    4.94
   0   2 -20   45.24    5.07
   0   2 -20   48.72    5.11
   0   2 -20   53.76    4.22
   0   2 -20   44.00    5.22
   0   2 -20   40.22    4.92
   0   2 -21   20.41    4.08
   0   2 -21   15.89    3.99
   0   2 -21   21.98    3.19
   0   2 -21   21.22    4.03
   0   2 -21   24.56    4.26
   0   2 -22   10.52    2.42
   0   2 -22    7.11    3.35
   0   2 -22    8.73    3.25
   0   4   0  784.70   31.54
   0   4   1   14.29    5.27
   0   4  -1   19.29    6.04
   0   4   2  213.49   12.22
   0   4  -2  205.84   12.58
   0   4  -3   73.41    8.13
   0   4  -4   34.35    6.73
   0   4  -6   79.35    8.93
   0   4  -7   24.10    7.10
   0   4 -11   13.86    4.40
   0   4 -12    6.75    4.50
   0   4 -13   59.61    5.75
   0   4 -14   20.32    4.61
   0   4 -14   17.34    4.62
   0   4 -15    4.41    4.26
   0   4 -15    7.64    4.19
   0   4 -15   17.72    4.32
   0   4 -15   10.49    4.18
   0   4 -15    7.30    4.37
   0   4 -16    7.31    3.75
   0   4 -16    2.85    3.73
   0   4 -16    3.54    3.83
   0   4 -16    6.28    3.76
   0   4 -16   -3.08    3.87
   0   4 -17   10.78    3.44
   0   4 -17    8.26    3.57
   0   4 -17    8.01    4.08
   0   4 -17   11.87    3.53
   0   4 -17   12.94    3.39
   0   4 -18    3.44    1.67
  -1  -5  13    3.43    2.51
  -1  -5  12   29.62    3.29
  -1  -5  11    9.27    3.25
  -1  -5  10   -0.51    3.45
  -1  -5   9   12.84    3.72
  -1  -5   8   92.34    5.76
   1  -5  -6   83.62    5.00
  -1  -5   5   58.29    5.16
   1  -5  -5   56.01    4.69
   1  -5  -4  129.83    6.59
  -1  -5   4  136.46    6.46
  -1  -5   4  121.90    7.00
   1  -5  -3  130.53    5.75
  -1  -5   3  140.03    6.82
  -1  -5   3  124.30    6.13
  -1  -5   3  144.71    7.00
   1  -5  -3  109.25    6.40
   1  -5  -3  120.27    6.48
  -1  -5   3  102.67    6.65
   1  -5  -2  214.72    8.89
  -1  -5   2  212.43    8.72
   1  -5  -2  187.03    8.92
  -1  -5   2  184.02    9.06
  -1  -5   2  238.17    9.31
   1  -5  -2  209.56    8.43
  -1  -5   2  229.17    9.06
   1  -5  -1   49.75    4.93
   1  -5  -1   31.98    3.35
  -1  -5   1   28.18    3.54
  -1  -5   1   25.99    4.26
   1  -5  -1   59.30    4.99
  -1  -5   1   33.82    4.64
   1  -5  -1   21.99    4.25
   1  -5   0   26.39    4.39
  -1  -5   0   31.01    3.46
   1  -5   0   37.13    4.64
   1  -5   0   24.95    4.56
  -1  -5   0   25.21    4.63
   1  -5   0   30.12    3.37
   1  -5   1   99.83    5.81
   1  -5   1   93.87    5.96
   1  -5   1   93.14    5.97
  -1  -5  -1  104.60    5.13
   1  -5   1   89.20    5.04
  -1  -5  -1   80.14    5.72
  -1  -5  -1   83.21    5.41
   1  -5   2   20.86    3.39
  -1  -5  -2   23.23    3.29
  -1  -5  -2   24.02    4.11
  -1  -5  -2   21.29    3.62
   1  -5   2   19.96    4.59
   1  -5   3   30.25    4.75
   1  -5   3   35.57    4.84
   1  -5   3   31.95    3.54
  -1  -5  -3   28.10    3.60
  -1  -5  -4    0.40    3.69
   1  -5   4    4.76    4.53
   1  -5   4    0.48    4.36
   1  -5   5   30.59    4.76
   1  -5   6   12.99    4.74
   1  -5   6    9.31    4.45
   1  -5   7  129.92    7.09
   1  -5   7  137.30    7.30
   1  -5   8   76.95    5.65
   1  -5   8   82.14    5.88
   1  -5   9    5.69    4.45
   1  -5   9   10.42    4.04
   1  -5  10    5.80    3.72
   1  -5  11   21.96    3.70
   1  -5  12   24.68    3.35
   1  -5  13    6.25    2.77
  -1  -3  21    1.38    3.02
   1  -3 -20    7.68    3.59
  -1  -3  20    8.76    3.56
   1  -3 -19    6.61    3.35
  -1  -3  19    5.12    3.79
   1  -3 -19    3.84    3.91
   1  -3 -18   46.94    4.51
  -1  -3  18   46.59    4.29
  -1  -3  18   42.71    4.79
   1  -3 -18   51.75    5.20
   1  -3 -18   42.29    4.83
   1  -3 -17   22.12    4.04
  -1  -3  17   21.31    4.02
   1  -3 -17   20.81    3.94
   1  -3 -17   23.38    4.72
   1  -3 -17   22.38    4.70
   1  -3 -16   29.58    4.37
   1  -3 -16   36.67    4.46
  -1  -3  16   38.01    4.63
   1  -3 -16   31.10    5.20
   1  -3 -16   34.51    5.14
  -1  -3  15  246.94   10.74
   1  -3 -15  240.22   10.29
   1  -3 -15  249.15   10.39
   1  -3 -15  250.05   11.25
   1  -3 -15  243.43   11.22
   1  -3 -14   17.67    3.93
  -1  -3  14   15.48    4.57
   1  -3 -14   19.14    4.14
  -1  -3  14   19.53    5.16
   1  -3 -14   19.91    4.82
   1  -3 -14   20.97    4.94
  -1  -3  13   15.49    4.48
   1  -3 -13   16.44    3.88
   1  -3 -13   17.19    4.00
  -1  -3  13   20.67    5.24
   1  -3 -13   16.16    5.59
   1  -3 -13   18.64    4.68
   1  -3 -13   20.46    4.72
  -1  -3  12  174.15    8.46
   1  -3 -12  162.64    7.60
   1  -3 -12  152.92    7.54
  -1  -3  12  172.44    8.61
  -1  -3  12  142.82    8.61
   1  -3 -12  164.45    8.42
   1  -3 -12  173.36    8.56
   1  -3 -12  171.03    8.37
  -1  -3  11  673.70   23.16
   1  -3 -11  573.98   22.42
   1  -3 -11  530.06   25.71
  -1  -3  11  571.05   22.82
  -1  -3  11  635.43   23.14
   1  -3 -11  672.52   23.20
   1  -3 -11  678.44   23.11
   1  -3 -11  709.38   23.31
   1  -3 -10  480.42   18.58
   1  -3 -10  480.23   19.01
   1  -3 -10  497.36   22.54
  -1  -3  10  478.24   19.08
  -1  -3  10  530.25   19.31
   1  -3 -10  534.14   19.08
   1  -3 -10  548.21   19.38
   1  -3 -10  564.96   19.31
   1  -3 -10  555.05   19.37
   1  -3  -9  172.10   12.00
   1  -3  -9  188.69    8.74
   1  -3  -9  192.76    8.63
   1  -3  -9  187.06    8.32
   1  -3  -9  190.54    8.79
   1  -3  -8  101.85    9.46
   1  -3  -8  111.54    6.07
   1  -3  -8  102.43    5.67
   1  -3  -8  102.61    5.87
   1  -3  -8   95.99    6.07
   1  -3  -7  396.85   18.65
   1  -3  -7  416.30   15.37
   1  -3  -7  387.64   15.01
   1  -3  -7  411.98   15.17
   1  -3  -6   45.57    7.74
   1  -3  -6   35.84    3.94
   1  -3  -5  698.97   28.06
   1  -3  -4  259.20   13.97
  -1  -3   3  557.76   24.44
  -1  -3   2  488.17   22.19
   1  -3  -1  561.02   23.75
   1  -3   0  336.54   16.76
   1  -3   1  144.16   11.66
  -1  -3  -1  177.05   11.88
  -1  -3  -2 1658.50   57.81
   1  -3   2 1546.61   58.07
   1  -3   3 1057.70   40.01
  -1  -3  -3 1023.77   39.16
   1  -3   4   95.47   10.68
  -1  -3  -4  100.08    9.60
  -1  -3  -5   31.69    7.45
   1  -3   5   30.41    9.08
  -1  -3  -6    5.57    3.66
  -1  -3  -6    6.01    6.89
  -1  -3  -7    9.87    6.89
  -1  -3  -7   19.32    4.12
  -1  -3  -8  126.65    9.70
  -1  -3  -8  112.14    6.63
   1  -3   9   18.77    5.42
  -1  -3  -9   18.59    5.05
  -1  -3  -9   22.85    6.90
  -1  -3  -9   15.12    4.29
  -1  -3  -9   22.93    4.43
  -1  -3 -10   18.48    4.48
  -1  -3 -10   25.88    4.68
   1  -3  10   21.64    5.42
  -1  -3 -10   27.24    3.36
  -1  -3 -11   80.09    6.00
  -1  -3 -11   80.66    6.11
   1  -3  11   73.04    6.45
  -1  -3 -11   81.66    4.94
  -1  -3 -12   33.09    5.01
  -1  -3 -12   33.65    5.01
  -1  -3 -12   32.23    5.72
  -1  -3 -12   33.48    3.92
  -1  -3 -13   68.98    6.02
  -1  -3 -13   78.93    6.34
  -1  -3 -13   65.78    6.47
   1  -3  13   72.40    6.23
  -1  -3 -13   75.00    4.99
  -1  -3 -14   14.38    4.52
  -1  -3 -14   16.55    4.79
  -1  -3 -14   12.76    5.56
   1  -3  14   14.59    5.19
  -1  -3 -14   13.10    3.71
  -1  -3 -15   40.07    5.17
  -1  -3 -15   43.49    5.43
   1  -3  15   42.02    5.58
  -1  -3 -15   41.79    5.92
  -1  -3 -15   36.32    4.27
  -1  -3 -16   97.05    6.66
  -1  -3 -16   96.18    6.81
  -1  -3 -16  109.51    7.05
  -1  -3 -16  106.57    5.86
  -1  -3 -17   67.04    5.88
  -1  -3 -17   75.87    4.95
  -1  -3 -18    4.17    3.95
  -1  -3 -18    7.92    3.24
  -1  -3 -19   11.07    2.95
   1  -3  20   13.36    3.52
  -1  -3 -20   11.15    2.54
   1  -1 -23   12.40    3.71
   1  -1 -23   21.61    3.16
  -1  -1  23   20.14    4.26
   1  -1 -22   22.82    4.38
  -1  -1  22   22.02    4.79
   1  -1 -22   27.86    3.74
   1  -1 -21  215.09   10.40
   1  -1 -21  208.76   10.14
   1  -1 -21  245.19    9.73
  -1  -1  21  243.89   10.57
   1  -1 -20   54.51    5.70
   1  -1 -20   41.68    5.66
   1  -1 -20   55.72    4.92
   1  -1 -20   49.47    3.81
   1  -1 -19    9.97    5.06
   1  -1 -19    8.50    4.64
   1  -1 -19    2.13    4.77
   1  -1 -19    3.83    4.19
   1  -1 -19    4.80    3.07
   1  -1 -18   59.27    6.05
   1  -1 -18   54.06    6.11
   1  -1 -18   42.96    5.62
   1  -1 -18   57.96    5.20
   1  -1 -18   56.89    4.34
   1  -1 -17   40.82    5.41
   1  -1 -17   44.10    5.79
   1  -1 -17   43.34    5.51
  -1  -1  17   50.43   11.58
  -1  -1  17   49.01   12.03
  -1  -1  17   54.59   11.89
   1  -1 -17   45.56    4.19
   1  -1 -17   45.74    4.89
   1  -1 -16  139.45    8.03
   1  -1 -16  130.68    7.76
  -1  -1  16  159.88   14.17
  -1  -1  16  137.77   14.34
  -1  -1  16  172.41   14.71
   1  -1 -16  151.41    7.45
   1  -1 -16  142.34    6.87
   1  -1 -16  140.32    7.16
   1  -1 -15   83.51    5.35
   1  -1 -15   81.18    5.53
   1  -1 -15   76.39    5.87
   1  -1 -15   84.57    6.21
  -1  -1  15   90.11   11.80
  -1  -1  15   88.59   11.47
  -1  -1  15   98.33   12.07
  -1  -1  15   81.33    9.54
   1  -1 -14  207.68    9.64
   1  -1 -14  200.28    9.60
  -1  -1  14  231.03   15.36
  -1  -1  14  220.87   15.01
  -1  -1  14  248.40   15.44
  -1  -1  14  216.46   12.83
   1  -1 -13   36.37    4.52
   1  -1 -13   40.73    4.39
   1  -1 -13   41.01    4.32
  -1  -1  13   36.55    9.34
  -1  -1  13   50.40    9.50
  -1  -1  13   52.52    9.19
  -1  -1  13   45.65    7.90
   1  -1 -12   19.63    3.93
   1  -1 -12   21.17    3.83
   1  -1 -12   22.24    4.03
  -1  -1  12   28.06    8.42
  -1  -1  12   28.22    8.22
  -1  -1  12   27.75    8.69
  -1  -1  12   28.63    7.40
   1  -1 -11  445.17   16.00
   1  -1 -11  414.31   15.89
   1  -1 -11  438.44   15.77
  -1  -1  11  451.06   20.03
  -1  -1  11  443.54   19.86
  -1  -1  11  425.37   19.73
  -1  -1  11  428.95   18.38
   1  -1 -10 2190.22   72.09
   1  -1 -10 2096.53   72.19
   1  -1 -10 2051.74   72.12
   1  -1 -10 2231.00   72.15
  -1  -1  10 2208.04   75.32
  -1  -1  10 2142.67   73.85
  -1  -1  10 2114.71   75.23
  -1  -1  10 2171.18   75.29
  -1  -1   9 1663.22   56.98
  -1  -1   9 1602.53   55.70
  -1  -1   9 1569.19   56.85
  -1  -1   9 1583.94   56.84
  -1  -1   8  938.50   34.25
  -1  -1   8  940.16   33.13
  -1  -1   8  906.55   34.09
  -1  -1   8  906.77   34.12
  -1  -1   7 1080.96   37.88
  -1  -1   7 1040.60   36.93
  -1  -1   7 1040.66   37.84
  -1  -1   7 1053.76   37.84
  -1  -1   6 3745.00  128.64
  -1  -1   6 3881.88  127.87
  -1  -1   6 3768.75  128.53
  -1  -1   6 3841.65  128.61
  -1  -1   5 6030.08  200.17
  -1  -1   5 6195.82  199.62
  -1  -1   5 5771.77  200.06
  -1  -1   5 5900.96  200.16
  -1  -1   4 9291.93  315.32
  -1  -1   4 9999.00  315.02
  -1  -1   4 9258.03  315.30
  -1  -1   4 9250.38  315.33
  -1  -1   3 6604.28  217.20
  -1  -1   3 6598.94  216.99
  -1  -1   3 6451.42  217.16
  -1  -1   3 6451.25  217.17
  -1  -1   2 4531.97  148.50
  -1  -1   2 4406.63  148.42
  -1  -1   2 4450.05  148.43
  -1  -1   1  553.68   19.15
   1  -1   0  421.12   15.24
   1  -1   0  431.48   15.28
   1  -1   1  756.69   26.52
   1  -1   1  843.73   27.85
  -1  -1  -1  873.13   27.49
   1  -1   1  731.26   26.62
   1  -1   1  767.18   26.68
   1  -1   2 5890.22  198.50
   1  -1   2 5982.85  198.99
  -1  -1  -2 6364.70  198.83
   1  -1   2 5803.73  198.57
   1  -1   2 5891.34  198.55
   1  -1   3 1498.43   52.18
   1  -1   3 1473.21   52.41
  -1  -1  -3 1608.35   52.27
   1  -1   3 1530.20   52.33
   1  -1   3 1546.56   52.31
   1  -1   4 1107.55   40.40
  -1  -1  -4 1224.94   40.21
   1  -1   4 1115.08   40.41
   1  -1   4 1183.94   40.67
   1  -1   4 1184.44   40.66
   1  -1   5  389.87   15.70
  -1  -1  -5  378.41   14.95
   1  -1   5  390.64   16.03
   1  -1   5  384.59   15.91
   1  -1   6  824.23   29.18
  -1  -1  -6  773.83   28.05
   1  -1   6  775.64   27.82
   1  -1   6  829.91   29.33
   1  -1   6  780.74   29.18
   1  -1   7  695.20   25.40
  -1  -1  -7  666.67   23.63
   1  -1   7  619.66   23.76
   1  -1   7  666.83   25.21
   1  -1   7  642.91   25.14
   1  -1   8   16.22    6.76
  -1  -1  -8   12.69    4.90
   1  -1   8   12.71    6.88
   1  -1   8   11.33    7.09
   1  -1   9  883.15   31.72
   1  -1   9  837.35   31.45
   1  -1   9  835.03   31.41
  -1  -1  -9  777.15   28.90
  -1  -1 -10   22.83    3.48
  -1  -1 -10   28.28    3.99
  -1  -1 -10   24.56    3.62
   1  -1  10   31.74    8.07
   1  -1  10   22.49    7.57
   1  -1  10   21.83    7.78
   1  -1  10   25.76    6.58
  -1  -1 -11  138.87    6.87
  -1  -1 -11  140.44    7.04
  -1  -1 -11  144.45    7.00
  -1  -1 -11  146.31    7.06
   1  -1  11  169.04   11.86
   1  -1  11  157.68   11.31
   1  -1  11  147.11   11.28
   1  -1  11  154.69    9.86
   1  -1  12   24.66    7.06
  -1  -1 -12   15.30    4.03
  -1  -1 -12   21.11    3.97
  -1  -1 -12   12.09    3.89
  -1  -1 -12   17.15    4.07
   1  -1  12   20.05    8.64
   1  -1  12   15.66    8.15
   1  -1  12   15.62    8.24
  -1  -1 -12   13.34    3.08
  -1  -1 -13   60.61    4.97
  -1  -1 -13   56.67    4.96
  -1  -1 -13   57.49    4.99
  -1  -1 -13   45.13    4.96
   1  -1  13   50.92   10.00
   1  -1  13   49.22    9.74
   1  -1  13   65.74   10.13
   1  -1  13   59.27    7.98
  -1  -1 -14  180.41    8.62
  -1  -1 -14  169.78    8.44
  -1  -1 -14  180.63    8.79
  -1  -1 -14  179.65    8.81
   1  -1  14  215.15   15.21
   1  -1  14  193.18   14.55
   1  -1  14  181.96   14.59
  -1  -1 -14  184.72    8.26
  -1  -1 -14  182.84    8.06
  -1  -1 -15   38.92    5.23
  -1  -1 -15   37.95    5.37
  -1  -1 -15   37.36    5.02
  -1  -1 -15   39.92    5.28
   1  -1  15   45.24   10.84
   1  -1  15   55.60   11.08
   1  -1  15   34.86   10.59
  -1  -1 -15   41.17    4.65
  -1  -1 -15   39.79    4.15
  -1  -1 -16   27.89    4.87
  -1  -1 -16   23.80    5.31
  -1  -1 -16   26.52    5.26
  -1  -1 -16   25.17    4.93
   1  -1  16   42.20   10.85
   1  -1  16   27.70   11.02
   1  -1  16   24.33   11.40
  -1  -1 -16   33.98    4.64
  -1  -1 -16   28.94    4.00
  -1  -1 -17   52.50    6.11
  -1  -1 -17   57.71    5.78
  -1  -1 -17   60.22    6.24
  -1  -1 -17   69.63    4.93
  -1  -1 -17   67.54    5.44
  -1  -1 -18   15.44    5.21
  -1  -1 -18   23.52    4.81
  -1  -1 -18   19.32    5.22
  -1  -1 -18   12.82    4.36
  -1  -1 -19   19.38    5.21
  -1  -1 -19   24.36    5.17
  -1  -1 -19   29.49    4.48
  -1  -1 -20   37.77    5.33
  -1  -1 -20   42.69    5.33
  -1  -1 -20   49.50    4.63
  -1  -1 -21    6.92    4.26
  -1  -1 -21   13.26    4.23
  -1  -1 -21   10.51    3.63
   1  -1  21   11.96    4.53
  -1  -1 -22   82.13    5.88
  -1  -1 -22   80.36    5.70
   1  -1  22  106.32    6.17
  -1  -1 -22  108.58    5.22
   1  -1  23    8.71    3.24
  -1  -1 -23   10.12    2.63
   1   1 -23   24.70    4.21
   1   1 -23   18.11    3.77
   1   1 -23   21.27    2.92
   1   1 -22   28.70    4.82
   1   1 -22   24.51    4.48
   1   1 -22   27.38    3.61
   1   1 -21  233.18   10.81
   1   1 -21  242.23   10.90
   1   1 -21  249.08   10.10
   1   1 -21  246.20    9.97
   1   1 -21  231.66   10.15
   1   1 -21  218.91   10.28
   1   1 -20   50.52    5.86
   1   1 -20   48.81    5.65
   1   1 -20   40.40    4.55
   1   1 -20   52.66    4.93
   1   1 -20   57.57    4.84
   1   1 -20   44.82    5.14
   1   1 -20   52.54    5.20
   1   1 -19    4.98    4.71
   1   1 -19    9.49    5.02
   1   1 -19    9.10    4.16
   1   1 -19   14.31    3.97
   1   1 -19    4.61    4.09
   1   1 -19   10.73    4.39
   1   1 -19    6.50    4.25
   1   1 -18   54.51    5.86
   1   1 -18   56.56    6.02
   1   1 -18   53.36    5.17
   1   1 -18   49.94    5.20
   1   1 -18   64.90    5.15
   1   1 -18   56.45    5.58
   1   1 -18   52.72    5.49
   1   1 -18   53.67    5.96
  -1   1  17   53.39   13.07
   1   1 -17   52.08    4.92
   1   1 -17   44.00    5.50
   1   1 -17   45.03    5.61
  -1   1  17   63.04   11.39
   1   1 -17   44.89    5.68
   1   1 -17   43.40    5.00
   1   1 -17   41.30    4.77
  -1   1  17   48.36   11.47
  -1   1  17   52.74   11.86
   1   1 -17   47.01    5.09
   1   1 -17   41.76    5.64
   1   1 -17   46.97    5.31
  -1   1  16  168.96   15.65
   1   1 -16  150.58    7.37
   1   1 -16  137.13    7.82
   1   1 -16  141.23    7.99
   1   1 -16  141.51    7.47
   1   1 -16  141.68    8.06
  -1   1  16  133.08   13.56
  -1   1  16  171.15   14.94
  -1   1  16  147.78   14.51
   1   1 -16  150.12    8.14
   1   1 -16  139.07    7.64
   1   1 -15   82.77    5.44
   1   1 -15   82.88    6.06
   1   1 -15   84.95    6.09
   1   1 -15   71.38    6.19
   1   1 -15   82.90    6.28
  -1   1  15   98.30   11.37
  -1   1  15  116.46   12.49
  -1   1  15   99.54   12.22
   1   1 -15   80.48    5.97
   1   1 -14  215.15    9.57
   1   1 -14  212.38    9.60
   1   1 -14  217.21    9.86
   1   1 -14  213.17    9.98
  -1   1  14  211.96   14.70
  -1   1  14  252.43   15.87
  -1   1  14  253.56   15.81
   1   1 -14  216.88    9.75
   1   1 -13   38.58    4.39
   1   1 -13   35.99    4.25
   1   1 -13   45.67    4.37
   1   1 -13   41.52    4.35
  -1   1  13   55.45    9.09
  -1   1  13   46.70    9.77
  -1   1  13   47.74    9.51
   1   1 -13   39.76    4.49
   1   1 -12   28.92    4.02
   1   1 -12   20.53    3.73
   1   1 -12   20.36    3.79
   1   1 -12   19.76    3.92
  -1   1  12   18.85    8.21
  -1   1  12   31.13    8.61
  -1   1  12   31.17    9.20
   1   1 -12   20.04    3.72
  -1   1  11  455.31   20.81
   1   1 -11  443.28   16.06
   1   1 -11  432.41   16.00
   1   1 -11  430.15   16.26
   1   1 -11  436.72   16.14
  -1   1  11  419.24   19.83
  -1   1  11  470.32   20.62
  -1   1  11  459.49   20.69
   1   1 -11  451.62   16.27
  -1   1  10 2272.42   77.20
   1   1 -10 2163.10   74.06
   1   1 -10 2159.80   73.96
  -1   1  10 2104.20   76.87
   1   1 -10 2213.18   76.10
  -1   1  10 2329.30   77.49
  -1   1  10 2296.66   77.52
   1   1 -10 2225.72   74.07
  -1   1   9 1574.38   58.71
   1   1  -9 1628.66   57.88
  -1   1   9 1739.60   59.25
  -1   1   9 1728.31   59.19
  -1   1   9 1674.70   58.97
  -1   1   8  948.97   34.23
  -1   1   8  866.19   32.32
  -1   1   8  888.04   33.79
   1   1  -8  910.84   32.84
  -1   1   8  982.14   34.30
  -1   1   8  982.96   34.27
  -1   1   8  895.96   32.35
  -1   1   7 1041.81   37.53
  -1   1   7  988.22   35.95
  -1   1   7 1019.44   37.30
   1   1  -7 1020.30   36.23
  -1   1   7 1114.32   37.54
  -1   1   7 1117.97   37.57
  -1   1   7  998.31   35.91
  -1   1   6 3624.78  127.65
  -1   1   6 3808.08  127.80
  -1   1   6 3698.27  126.77
   1   1  -6 3767.75  126.94
  -1   1   6 3946.75  127.80
  -1   1   6 3947.28  127.85
  -1   1   6 3796.21  126.78
  -1   1   5 5738.74  199.21
  -1   1   5 6047.07  199.32
  -1   1   5 5976.72  198.51
   1   1  -5 5902.96  198.50
  -1   1   5 6042.62  199.19
  -1   1   5 6111.78  199.28
  -1   1   5 5945.42  198.48
  -1   1   4 9135.26  306.91
   1   1  -4 9572.91  306.94
  -1   1   4 9089.55  306.92
  -1   1   4 9219.29  306.33
   1   1  -4 9128.79  306.19
  -1   1   4 9119.77  306.81
  -1   1   4 9384.40  306.86
  -1   1   4 9230.78  306.32
  -1   1   3 6417.91  210.46
  -1   1   3 6528.19  211.00
   1   1  -3 6833.02  211.03
  -1   1   3 6171.61  210.82
  -1   1   3 6350.56  210.57
   1   1  -3 6334.08  210.20
  -1   1   3 6139.35  210.74
  -1   1   3 6007.31  210.70
  -1   1   3 6324.71  210.56
  -1   1   2 4217.25  144.14
  -1   1   2 4173.56  144.04
  -1   1   2 4064.99  143.94
   1   1  -2 4687.35  143.53
  -1   1   2 4046.85  143.86
  -1   1   2 4075.13  143.86
  -1   1   2 4180.56  144.04
  -1   1   1  509.50   16.61
  -1   1   1  432.39   16.01
   1   1   0  545.67   17.42
   1   1   0  520.04   17.36
   1   1   1  839.05   28.76
   1   1   1  867.98   28.81
   1   1   1  834.82   28.69
  -1   1  -1  824.77   29.40
   1   1   2 6151.56  207.56
  -1   1  -2 6185.84  208.04
   1   1   2 6327.64  207.61
   1   1   2 6266.89  207.56
   1   1   2 6284.32  207.92
   1   1   3 1522.44   53.74
  -1   1  -3 1583.07   54.03
   1   1   3 1579.46   53.73
   1   1   3 1570.33   53.77
   1   1   3 1671.76   54.02
   1   1   4 1137.40   40.24
  -1   1  -4 1159.12   40.26
   1   1   4 1123.04   40.19
   1   1   4 1134.69   40.17
   1   1   4 1255.31   40.41
   1   1   5  368.83   15.45
   1   1   5  386.70   15.49
   1   1   5  384.81   15.57
  -1   1  -5  392.55   15.27
   1   1   6  807.32   28.98
   1   1   6  805.80   28.95
   1   1   6  817.12   29.06
  -1   1  -6  726.20   28.58
  -1   1  -6  798.93   28.77
   1   1   7  630.72   25.40
  -1   1  -7  704.84   25.22
   1   1   7  671.36   25.51
   1   1   7  684.36   25.60
   1   1   7  641.02   25.70
   1   1   8   17.17    6.89
  -1   1  -8   13.59    5.27
   1   1   8   12.69    7.23
   1   1   8    8.36    6.87
   1   1   8   18.85    8.51
   1   1   9  902.08   33.85
   1   1   9  929.06   33.90
  -1   1  -9  874.85   33.05
   1   1   9  851.35   33.51
  -1   1 -10   29.43    6.05
   1   1  10   22.23    7.60
  -1   1 -10   25.81    3.70
  -1   1 -10   24.31    3.54
  -1   1 -10   20.77    3.49
   1   1  10   30.43    8.30
   1   1  10   35.19    8.04
  -1   1 -10   24.88    3.62
  -1   1 -11  141.95    9.70
  -1   1 -11  140.24    6.56
  -1   1 -11  142.36    6.68
  -1   1 -11  141.91    6.93
   1   1  11  141.53   11.17
  -1   1 -11  141.57    6.98
  -1   1 -11  136.44    6.95
   1   1  11  152.62   11.88
   1   1  11  149.87   11.87
  -1   1 -11  142.52    6.97
  -1   1 -12   18.77    6.12
  -1   1 -12   15.85    3.49
  -1   1 -12   14.75    3.58
  -1   1 -12   14.13    3.97
  -1   1 -12   15.05    3.71
   1   1  12   10.27    7.99
  -1   1 -12   14.86    3.93
   1   1  12   10.00    8.79
   1   1  12    8.46    8.81
  -1   1 -12   11.03    3.74
  -1   1 -13   56.50    7.73
  -1   1 -13   53.64    4.64
  -1   1 -13   53.67    4.75
  -1   1 -13   50.34    4.84
  -1   1 -13   54.62    4.95
  -1   1 -13   52.82    4.79
   1   1  13   60.35    9.99
   1   1  13   55.03   10.29
   1   1  13   50.96   10.79
  -1   1 -13   53.96    4.73
  -1   1 -13   54.83    4.95
   1   1  14  225.36   16.28
  -1   1 -14  174.04    8.41
  -1   1 -14  175.62    8.36
  -1   1 -14  184.10    8.66
  -1   1 -14  178.88    8.66
  -1   1 -14  175.19    8.99
   1   1  14  217.22   14.90
  -1   1 -14  188.07    8.69
   1   1  14  227.17   15.84
   1   1  14  267.81   16.59
  -1   1 -14  180.44    8.84
  -1   1 -14  179.27    8.62
  -1   1 -14  175.57    8.84
   1   1  15   51.16   12.83
  -1   1 -15   46.55    4.40
  -1   1 -15   41.62    4.62
  -1   1 -15   41.53    3.94
  -1   1 -15   33.52    4.94
  -1   1 -15   41.98    4.76
   1   1  15   48.42   10.67
  -1   1 -15   34.82    4.83
  -1   1 -15   35.28    4.88
   1   1  15   35.33   10.89
  -1   1 -15   37.91    5.06
   1   1  15   61.66   11.61
  -1   1 -15   35.43    5.09
  -1   1 -15   43.05    5.15
  -1   1 -15   36.13    5.05
   1   1  16   32.41   12.29
  -1   1 -16   34.18    4.54
  -1   1 -16   26.38    3.71
  -1   1 -16   33.88    4.38
  -1   1 -16   25.37    4.83
  -1   1 -16   26.60    4.76
   1   1  16   28.92   10.44
  -1   1 -16   27.49    4.87
  -1   1 -16   25.63    4.86
  -1   1 -16   32.05    5.07
   1   1  16   26.46   11.49
   1   1  16   39.32   11.63
  -1   1 -16   29.20    5.08
  -1   1 -16   26.62    4.90
  -1   1 -17   63.78    5.41
  -1   1 -17   67.70    5.16
  -1   1 -17   60.20    5.82
  -1   1 -17   55.14    5.52
  -1   1 -17   60.80    5.70
  -1   1 -17   66.43    5.88
  -1   1 -17   63.72    5.74
  -1   1 -17   62.83    5.82
  -1   1 -17   60.20    5.93
  -1   1 -18   16.23    4.14
  -1   1 -18   15.23    4.39
  -1   1 -18   14.95    4.75
  -1   1 -18   10.98    5.04
  -1   1 -18   16.26    4.70
  -1   1 -18   13.14    4.77
  -1   1 -18   16.36    4.68
  -1   1 -18   14.71    4.72
  -1   1 -18   14.02    4.88
  -1   1 -19   22.71    5.12
  -1   1 -19   24.10    4.75
  -1   1 -19   23.37    4.45
  -1   1 -19   25.18    4.73
  -1   1 -19   26.73    4.96
  -1   1 -19   19.85    4.77
  -1   1 -19   27.58    4.43
  -1   1 -19   26.92    4.12
  -1   1 -20   41.31    5.46
  -1   1 -20   37.17    4.93
  -1   1 -20   37.69    5.09
  -1   1 -20   41.96    4.98
  -1   1 -20   48.76    4.63
  -1   1 -20   48.98    4.14
  -1   1 -21    9.54    4.27
  -1   1 -21    6.39    3.91
  -1   1 -21   10.34    2.97
  -1   1 -22   95.73    5.90
  -1   1 -22   98.00    4.63
  -1   1 -22  104.85    5.11
  -1   1 -23    6.64    2.17
   1   3 -21    2.36    1.97
   1   3 -20    8.32    2.18
   1   3 -20   10.58    2.50
   1   3 -20   13.72    3.88
   1   3 -20    6.95    3.46
   1   3 -20    6.66    3.25
   1   3 -20    8.49    3.55
   1   3 -19    4.01    4.44
   1   3 -19   -0.18    3.82
   1   3 -19    4.59    3.82
   1   3 -19    3.10    2.49
   1   3 -18   51.10    5.49
   1   3 -18   51.06    5.27
   1   3 -18   43.73    4.99
   1   3 -18   43.88    5.07
   1   3 -18   37.95    4.88
   1   3 -18   41.75    3.51
   1   3 -17   24.96    5.34
   1   3 -17   23.47    4.97
   1   3 -17   16.78    4.67
   1   3 -17   21.85    3.25
   1   3 -16   33.65    5.16
   1   3 -16   38.83    5.51
   1   3 -16   33.91    5.58
   1   3 -16   32.37    3.69
   1   3 -16   32.99    5.12
   1   3 -15  260.33   10.99
   1   3 -15  261.25   11.93
   1   3 -15  262.72   11.68
   1   3 -15  262.65   11.70
   1   3 -15  238.25   10.12
   1   3 -15  254.97   11.51
   1   3 -14   22.11    4.57
   1   3 -14   22.64    5.04
   1   3 -14   18.30    4.83
   1   3 -14   21.36    5.05
   1   3 -14   15.64    3.38
   1   3 -14   18.90    4.83
   1   3 -13   16.22    4.37
   1   3 -13   25.43    4.74
   1   3 -13   22.08    4.66
   1   3 -13   18.72    4.62
  -1   3  13   18.29   11.24
   1   3 -13   17.33    4.67
   1   3 -12  149.55    7.77
   1   3 -12  158.76    8.27
   1   3 -12  153.00    8.16
   1   3 -12  173.68    8.41
   1   3 -11  632.61   23.30
   1   3 -11  663.82   23.78
   1   3 -11  668.10   23.83
  -1   3  11  628.38   28.97
  -1   3  10  574.12   25.19
   1   3 -10  539.51   19.73
  -1   3   9  173.43   13.34
  -1   3   8  116.93   11.05
   1   3  -7  417.85   18.86
  -1   3   6   52.91    5.78
   1   3  -5  677.06   27.48
  -1   3   5  729.89   26.89
   1   3  -4  250.72   12.66
  -1   3   4  254.40   11.99
   1   3  -3  418.84   17.90
  -1   3   3  414.98   17.39
   1   3  -2  386.06   16.73
  -1   3   1  530.56   21.81
  -1   3   1  543.48   21.83
  -1   3   0  324.23   14.63
  -1   3  -1  115.11    7.58
  -1   3  -3  849.85   34.72
   1   3   3  960.00   34.47
  -1   3  -4   94.93    8.54
   1   3   4   88.56    7.87
  -1   3  -5   32.92    6.53
   1   3   5   28.64    6.24
   1   3   5   37.85    8.70
  -1   3  -6    5.87    5.55
   1   3   6    4.49    7.91
   1   3   6   -1.13    5.68
   1   3   7   12.49    9.07
  -1   3  -8  119.64    9.84
   1   3   8  136.32   12.24
  -1   3  -9   16.79    3.52
  -1   3  -9   11.23    3.50
   1   3   9   20.84   10.02
  -1   3 -10   22.38    3.93
  -1   3 -10   27.85    4.14
  -1   3 -10   26.74    4.04
   1   3  10   21.81   10.67
  -1   3 -11   81.67    6.09
  -1   3 -11   83.71    5.91
  -1   3 -11   88.73    5.89
  -1   3 -11   83.13    5.79
   1   3  11   85.72   12.80
  -1   3 -12   39.63    4.80
  -1   3 -12   38.97    5.12
  -1   3 -12   27.75    4.72
  -1   3 -12   36.16    4.73
   1   3  12   41.79   12.18
  -1   3 -13   70.10    5.91
  -1   3 -13   70.96    5.98
  -1   3 -13   74.11    6.30
  -1   3 -13   77.31    5.98
   1   3  13   75.07   13.28
  -1   3 -14   16.10    5.24
  -1   3 -14    9.48    4.52
  -1   3 -14    9.91    4.65
  -1   3 -14   11.26    4.30
  -1   3 -15   36.95    5.42
  -1   3 -15   45.94    5.84
  -1   3 -15   42.13    5.30
  -1   3 -15   46.61    5.64
  -1   3 -15   47.47    5.69
  -1   3 -15   35.72    4.94
  -1   3 -16  109.20    7.30
  -1   3 -16  102.91    7.15
  -1   3 -16  100.93    7.03
  -1   3 -16  104.12    7.10
  -1   3 -16   93.19    6.42
  -1   3 -16  103.46    5.70
  -1   3 -17   74.51    4.76
  -1   3 -17   87.14    6.64
  -1   3 -17   83.84    6.33
  -1   3 -17   78.03    6.15
  -1   3 -18    2.75    4.16
  -1   3 -18    6.16    2.88
  -1   3 -18   14.85    4.75
  -1   3 -18    6.65    4.24
  -1   3 -18    3.19    4.11
  -1   3 -19    8.95    3.64
  -1   3 -19    8.62    2.55
  -1   3 -19   10.27    4.32
  -1   3 -19    7.70    3.78
  -1   3 -19   11.53    3.77
  -1   3 -20    9.03    3.32
  -1   3 -20    8.84    3.35
  -1   3 -20   10.80    2.20
  -1   3 -20   11.68    3.21
   1   5 -13    4.06    2.97
   1   5 -12   47.76    3.98
  -1   5 -10    7.85    3.30
  -1   5 -11   23.02    3.48
  -1   5 -12   28.28    3.43
  -1   5 -13   11.64    3.46
  -2  -6   6    2.56    1.64
  -2  -6   5    9.23    1.87
  -2  -6   4    6.21    1.83
   2  -6   1   10.46    2.95
   2  -6   2   13.61    3.08
   2  -6   4    9.87    2.23
  -2  -4  18   26.37    3.37
  -2  -4  17   28.33    3.75
  -2  -4  16   51.82    4.55
   2  -4 -15  143.02    6.25
  -2  -4  15  129.65    6.48
  -2  -4  15  127.11    6.97
   2  -4 -14   46.24    3.99
  -2  -4  14   42.69    4.88
  -2  -4  14   49.98    4.70
   2  -4 -13  328.36   12.58
  -2  -4  13  315.78   13.32
  -2  -4  13  346.69   13.13
  -2  -4  12   28.19    4.62
   2  -4 -12   23.83    3.56
  -2  -4  12   25.65    4.73
  -2  -4  11  108.00    6.99
   2  -4 -11  119.06    5.92
  -2  -4  11  115.02    6.95
  -2  -4  10   51.10    5.39
   2  -4 -10   44.26    4.01
  -2  -4  10   45.94    5.16
  -2  -4   9   48.61    5.27
  -2  -4   9   52.18    5.58
  -2  -4   9   63.50    6.60
   2  -4  -9   51.04    4.08
   2  -4  -8   35.55    8.68
  -2  -4   8   47.79    5.39
   2  -4  -8   40.95    3.86
  -2  -4   8   47.48    6.01
  -2  -4   7  102.19    6.70
   2  -4  -7   82.48   10.42
   2  -4  -7   94.65    5.25
   2  -4  -6  208.37   14.56
  -2  -4   6  233.75   10.35
   2  -4  -5  113.92   11.13
  -2  -4   5  140.59    7.65
  -2  -4   4  122.49    7.07
  -2  -4   4  122.35    6.95
  -2  -4   3   57.94    5.60
   2  -4  -3   48.27    5.41
  -2  -4   3   66.48    5.86
  -2  -4   2  547.14   17.47
  -2  -4   2  526.45   17.17
   2  -4  -2  409.74   17.10
   2  -4  -2  395.54   17.10
   2  -4  -2  369.78   21.19
  -2  -4   2  484.04   17.47
  -2  -4   1  551.66   18.37
  -2  -4   1  593.06   18.69
   2  -4  -1  421.45   18.57
  -2  -4   1  497.13   18.68
   2  -4  -1  428.84   22.78
   2  -4  -1  480.83   18.66
   2  -4   0   61.25    5.81
   2  -4   0   61.34   10.05
  -2  -4   0   69.51    5.44
  -2  -4   0   56.60    4.42
  -2  -4   0   61.21    5.33
  -2  -4  -1    5.70    3.22
  -2  -4  -1    7.52    4.00
   2  -4   1   10.22    4.89
  -2  -4  -1    1.26    4.34
   2  -4   1    2.31    8.88
   2  -4   1   11.25    4.74
  -2  -4  -1    5.61    4.32
  -2  -4  -2   51.63    9.20
  -2  -4  -2   38.13    4.67
   2  -4   2   42.60    4.76
  -2  -4  -2   45.38    4.01
   2  -4   2   41.18    5.38
   2  -4   2   31.10   10.02
   2  -4   2   39.14    5.36
  -2  -4  -3   12.89    3.38
   2  -4   3   16.85    4.28
   2  -4   3   18.98    9.90
  -2  -4  -3   12.30    3.88
  -2  -4  -3   30.86    8.42
   2  -4   3   11.67    4.83
   2  -4   3   14.39    5.08
  -2  -4  -4   54.46    9.10
   2  -4   4   54.28    5.23
   2  -4   4   41.00    5.61
  -2  -4  -4   46.03    4.49
  -2  -4  -4   53.07    4.24
   2  -4   4   49.83    5.84
  -2  -4  -4   54.38    4.84
   2  -4   5   36.95    5.39
   2  -4   5   46.41    5.77
  -2  -4  -5   46.33    4.98
   2  -4   5   50.23    5.23
  -2  -4  -5   57.29    8.88
   2  -4   5   44.10    5.88
  -2  -4  -6   26.04    8.08
   2  -4   6   34.16    4.98
   2  -4   6   26.60    5.80
  -2  -4  -6   31.39    4.90
   2  -4   6   37.67    5.82
   2  -4   7   48.19    5.35
   2  -4   7   40.48    5.93
   2  -4   7   36.44    5.49
   2  -4   7   46.13    6.04
  -2  -4  -7   44.04    5.28
   2  -4   8   37.64    5.71
   2  -4   8   31.47    5.84
  -2  -4  -8   35.15    5.32
   2  -4   8   33.68    5.12
   2  -4   8   33.63    5.28
   2  -4   9  217.05    9.97
   2  -4   9  215.75   10.07
   2  -4   9  187.80    9.77
   2  -4   9  206.85    9.46
  -2  -4  -9  203.13    9.47
   2  -4  10   13.32    5.67
   2  -4  10    8.37    4.74
   2  -4  10    7.86    4.92
  -2  -4 -10    9.88    5.02
   2  -4  11   98.53    6.92
   2  -4  11  105.23    6.91
  -2  -4 -11  108.99    6.89
   2  -4  11  115.30    7.19
   2  -4  12    1.59    4.37
   2  -4  12    5.27    4.66
   2  -4  12    3.07    4.97
  -2  -4 -12    7.60    5.09
   2  -4  13    6.84    4.54
   2  -4  13    5.45    4.29
   2  -4  14   -1.76    3.87
   2  -4  14    3.71    4.32
   2  -4  15    0.58    4.01
   2  -4  15    4.13    3.56
   2  -4  16   11.86    3.34
   2  -4  16   16.16    3.43
   2  -4  17   15.71    3.05
  -2  -2  23    9.81    2.69
  -2  -2  23   15.52    3.21
   2  -2 -23   16.37    2.67
   2  -2 -22    9.45    3.53
   2  -2 -22   19.86    3.68
  -2  -2  22   10.32    3.55
   2  -2 -22   17.11    3.35
   2  -2 -22   17.28    3.31
  -2  -2  22   14.96    3.83
   2  -2 -21   32.03    4.48
   2  -2 -21   32.95    4.71
   2  -2 -21   31.09    4.46
  -2  -2  21   38.00    4.58
   2  -2 -21   38.07    4.21
   2  -2 -21   43.35    4.18
   2  -2 -20   46.37    5.21
   2  -2 -20   52.29    5.36
   2  -2 -20   47.41    5.24
  -2  -2  20   39.90    4.98
   2  -2 -20   53.91    4.81
   2  -2 -19  113.12    7.60
   2  -2 -19  136.00    7.88
   2  -2 -19  133.34    7.79
   2  -2 -19  121.94    7.63
  -2  -2  19  122.42    7.27
   2  -2 -18  130.02    8.02
   2  -2 -18  140.05    8.04
   2  -2 -18  140.13    8.26
   2  -2 -18  146.14    8.05
  -2  -2  18  119.72    7.48
   2  -2 -18  141.39    7.44
   2  -2 -17  137.66    8.05
   2  -2 -17  137.81    8.06
   2  -2 -17  133.85    8.24
   2  -2 -17  140.45    8.27
   2  -2 -17  147.05    7.44
  -2  -2  17  121.60    7.56
   2  -2 -16   84.49    6.77
   2  -2 -16   86.98    6.67
   2  -2 -16   82.98    6.86
   2  -2 -16  100.47    6.67
  -2  -2  16   70.23    9.61
  -2  -2  16   74.90   11.24
  -2  -2  16  111.56   11.64
  -2  -2  16   81.10    6.27
   2  -2 -16   92.75    6.03
   2  -2 -15   -0.42    4.56
   2  -2 -15   -0.11    4.87
   2  -2 -15    2.70    4.84
   2  -2 -15   -3.45    4.72
  -2  -2  15   -3.22    7.43
  -2  -2  15    4.82    8.92
  -2  -2  15    4.21    9.01
  -2  -2  15    4.47    4.19
   2  -2 -15   -0.89    4.03
   2  -2 -14   76.46    6.27
   2  -2 -14   83.62    6.23
   2  -2 -14   86.36    6.15
   2  -2 -14   79.83    6.18
  -2  -2  14   76.43    9.33
  -2  -2  14   79.79   10.53
  -2  -2  14   78.14   10.31
   2  -2 -14   78.05    5.52
  -2  -2  14   72.44    5.98
  -2  -2  13  159.53    8.12
   2  -2 -13  165.23    8.48
   2  -2 -13  185.13    8.36
   2  -2 -13  189.89    8.23
  -2  -2  13  164.39   11.82
  -2  -2  13  174.30   12.61
  -2  -2  13  161.74   12.47
   2  -2 -13  156.03   11.40
   2  -2 -13  144.72    8.01
   2  -2 -12  206.15    9.37
   2  -2 -12  219.23    9.24
   2  -2 -12  209.85    9.44
  -2  -2  12  224.98   12.93
  -2  -2  12  199.13   13.08
  -2  -2  12  205.35   13.17
   2  -2 -12  201.79   12.66
   2  -2 -11   56.06    4.70
   2  -2 -11   58.14    4.77
  -2  -2  11   50.70    7.47
  -2  -2  11   62.59    7.88
  -2  -2  11   56.87    8.08
   2  -2 -11   56.15    8.15
   2  -2 -10  700.09   27.66
   2  -2 -10  733.89   24.73
   2  -2 -10  678.61   24.53
   2  -2 -10  695.63   24.64
  -2  -2  10  696.40   27.47
  -2  -2  10  654.33   27.49
  -2  -2  10  658.98   27.47
  -2  -2  10  720.30   24.64
   2  -2  -9 1019.76   39.07
   2  -2  -9 1065.40   36.33
   2  -2  -9 1067.47   36.26
   2  -2  -9 1074.31   36.30
  -2  -2   9 1044.54   38.76
  -2  -2   9  983.83   38.65
  -2  -2   9 1020.92   38.78
  -2  -2   9 1080.51   36.37
   2  -2  -8 2269.33   82.94
  -2  -2   8 2269.75   81.92
   2  -2  -8 2430.76   80.51
   2  -2  -8 2426.89   80.55
  -2  -2   8 2298.30   82.42
  -2  -2   8 2274.16   82.39
  -2  -2   8 2513.15   80.57
  -2  -2   8 2428.54   82.57
   2  -2  -7  466.13   20.30
  -2  -2   7  453.02   19.09
  -2  -2   7  469.60   19.19
  -2  -2   7  508.22   17.34
  -2  -2   7  493.89   19.27
  -2  -2   6 1171.22   39.03
   2  -2  -6 1085.52   40.04
  -2  -2   6 1075.64   38.84
  -2  -2   6 1073.40   38.82
  -2  -2   5 1486.74   48.74
   2  -2  -5 1394.51   50.03
  -2  -2   5 1395.82   48.57
  -2  -2   5 1366.22   48.56
  -2  -2   4  130.35    6.63
  -2  -2   4  126.15    6.65
  -2  -2   4  128.45    6.62
  -2  -2   3  312.64   11.99
  -2  -2   3  319.47   12.02
  -2  -2   3  328.51   12.07
  -2  -2   2  583.52   20.05
  -2  -2   2  588.83   20.05
  -2  -2   1  201.51    7.38
  -2  -2   1  197.71    7.40
   2  -2   0  206.44   11.60
   2  -2   0  183.60    7.19
   2  -2   1  462.83   20.08
   2  -2   1  470.37   16.95
   2  -2   2   29.95    8.48
   2  -2   2   29.20    3.58
  -2  -2  -2   32.82    7.27
   2  -2   2   26.23    3.99
   2  -2   2   23.93    3.76
   2  -2   3  703.38   25.58
   2  -2   3  768.29   28.03
   2  -2   3  707.94   25.97
   2  -2   3  686.81   25.95
   2  -2   4   83.83    5.97
   2  -2   4   88.33    9.08
  -2  -2  -4   91.41    8.12
   2  -2   4   85.09    6.79
   2  -2   4   85.01    6.91
   2  -2   5  367.62   15.26
   2  -2   5  386.17   16.18
   2  -2   5  391.96   16.15
   2  -2   5  359.19   17.19
  -2  -2  -5  405.18   16.48
  -2  -2  -6  556.25   18.49
   2  -2   6  486.39   19.89
   2  -2   6  498.73   20.84
   2  -2   6  482.61   20.79
  -2  -2  -6  491.67   20.42
  -2  -2  -7   72.21    4.83
  -2  -2  -7   82.47    5.26
   2  -2   7   68.88    6.87
   2  -2   7   70.44    7.96
   2  -2   7   69.75    7.61
  -2  -2  -7   61.33    7.01
   2  -2   8  309.72   15.18
   2  -2   8  278.54   14.97
   2  -2   8  277.44   14.18
   2  -2   9  170.78   11.52
   2  -2   9  184.25   11.90
  -2  -2  -9  196.12    8.41
   2  -2   9  165.65   10.69
   2  -2  10   42.86    8.34
   2  -2  10   40.55    8.12
  -2  -2 -10   42.58    4.55
   2  -2  10   45.21    7.31
   2  -2  11  186.43   12.79
   2  -2  11  173.56   12.43
  -2  -2 -11  179.18    8.59
   2  -2  11  178.00   11.75
  -2  -2 -12   15.37    3.56
  -2  -2 -12   19.85    4.73
  -2  -2 -12   13.95    4.50
   2  -2  12   20.22    7.38
   2  -2  12   26.21    8.21
   2  -2  12   27.94    8.41
  -2  -2 -12   21.32    5.17
  -2  -2 -13    0.31    3.57
  -2  -2 -13    5.93    4.82
  -2  -2 -13    4.04    4.61
   2  -2  13    3.43    7.39
   2  -2  13    1.40    8.05
   2  -2  13    7.48    8.31
  -2  -2 -13    5.59    5.21
  -2  -2 -14  187.03    8.55
  -2  -2 -14  194.84    9.44
   2  -2  14  188.07   13.56
   2  -2  14  191.15   14.52
   2  -2  14  191.68   14.41
  -2  -2 -14  185.82    9.12
  -2  -2 -15   90.84    5.61
  -2  -2 -15   85.03    6.75
   2  -2  15   80.74   10.46
   2  -2  15   85.39   11.31
   2  -2  15   63.07   10.73
  -2  -2 -15   86.85    6.63
  -2  -2 -16   75.43    6.59
  -2  -2 -16   78.25    6.45
  -2  -2 -16   79.68    6.33
  -2  -2 -16   84.00    5.51
   2  -2  16   65.01    5.48
  -2  -2 -17    4.99    4.80
  -2  -2 -17    6.65    4.89
  -2  -2 -17    1.77    5.00
   2  -2  17    5.36    3.92
  -2  -2 -17    4.43    3.76
  -2  -2 -18   60.05    5.61
  -2  -2 -18   58.96    5.86
   2  -2  18   50.22    4.75
  -2  -2 -18   55.22    4.69
  -2  -2 -19   18.43    4.42
  -2  -2 -19   20.63    4.59
  -2  -2 -19   23.82    3.75
  -2  -2 -20   29.47    4.34
  -2  -2 -20   24.35    4.22
  -2  -2 -20   35.33    3.65
  -2  -2 -21   23.85    3.90
   2   0 -24    1.85    3.26
   2   0 -24    1.30    3.36
   2   0 -24   -0.63    2.01
  -2   0  24    2.56    3.55
   2   0 -23   -2.45    4.06
   2   0 -23    0.09    3.88
  -2   0  23   -3.23    4.33
   2   0 -23    3.66    2.62
   2   0 -23    3.35    2.62
   2   0 -22    3.19    4.30
   2   0 -22   -1.19    4.40
   2   0 -22    0.28    2.97
   2   0 -22   -1.41    3.02
   2   0 -21    3.57    4.65
   2   0 -21    4.40    4.68
   2   0 -21   -0.67    3.31
   2   0 -21   -0.08    3.35
   2   0 -20    9.77    4.57
   2   0 -20    5.76    4.85
   2   0 -20   10.00    5.02
   2   0 -20    8.78    3.80
   2   0 -20    6.89    3.61
   2   0 -19  114.07    7.72
   2   0 -19  107.10    7.59
   2   0 -19  129.58    6.65
   2   0 -19  127.63    6.96
   2   0 -19  130.44    6.94
   2   0 -18   26.40    4.55
   2   0 -18   22.57    4.16
   2   0 -18   21.66    4.27
   2   0 -18   24.77    5.31
   2   0 -18   22.77    5.02
   2   0 -18   24.25    5.21
  -2   0  18   18.00   10.50
  -2   0  18   40.85   11.07
  -2   0  18   28.85   10.50
  -2   0  18   20.61   10.92
  -2   0  17   42.05   12.05
   2   0 -17   37.61    4.54
   2   0 -17   39.91    4.36
   2   0 -17   37.27    4.96
   2   0 -17   27.97    5.08
   2   0 -17   35.79    5.27
   2   0 -17   40.00    5.37
  -2   0  17   31.04   10.35
  -2   0  17   32.86   10.53
  -2   0  17   25.36   10.19
   2   0 -17   35.65    4.19
   2   0 -17   32.45    4.13
   2   0 -17   30.69    4.92
  -2   0  16   83.00   12.28
   2   0 -16   84.84    5.28
   2   0 -16   86.56    5.51
   2   0 -16   80.91    6.15
   2   0 -16   69.00    5.96
   2   0 -16   78.49    6.00
   2   0 -16   72.55    5.73
  -2   0  16   82.02   11.56
  -2   0  16   81.26   11.96
  -2   0  16   79.70   11.84
   2   0 -16   78.29    5.07
   2   0 -16   77.81    5.68
   2   0 -16   70.43    5.16
  -2   0  15   20.66   10.28
   2   0 -15   18.96    3.85
   2   0 -15   19.93    4.10
   2   0 -15   12.53    4.28
   2   0 -15   17.89    4.39
   2   0 -15   18.07    4.16
  -2   0  15   26.24    9.46
  -2   0  15   14.36    9.39
  -2   0  15   24.26    9.78
   2   0 -15   12.48    4.12
   2   0 -15   15.94    3.48
  -2   0  14 1845.30   63.14
   2   0 -14 1712.85   58.69
   2   0 -14 1711.94   58.62
   2   0 -14 1759.52   58.61
   2   0 -14 1699.59   58.81
  -2   0  14 1696.24   63.45
   2   0 -14 1747.20   58.80
  -2   0  14 1745.87   63.78
  -2   0  14 1725.75   63.78
   2   0 -14 1690.69   58.43
   2   0 -14 1708.00   58.81
  -2   0  13 1060.43   38.57
   2   0 -13  983.44   34.31
   2   0 -13 1010.32   34.21
   2   0 -13 1014.14   34.29
   2   0 -13  966.17   34.38
   2   0 -13  984.91   34.42
  -2   0  13  982.29   38.71
   2   0 -13  968.80   34.45
  -2   0  13  977.29   38.98
  -2   0  13  967.14   39.02
   2   0 -13  975.92   34.46
  -2   0  12  347.42   17.28
   2   0 -12  338.65   12.80
   2   0 -12  313.74   12.59
   2   0 -12  343.42   12.68
   2   0 -12  343.34   12.71
   2   0 -12  331.56   12.70
  -2   0  12  334.47   17.24
   2   0 -12  330.02   12.93
  -2   0  12  342.72   17.43
  -2   0  12  341.32   17.73
   2   0 -12  331.43   12.71
  -2   0  11    0.19    8.67
   2   0 -11   -1.76    3.33
   2   0 -11    0.23    3.31
  -2   0  11   -0.24    8.30
  -2   0  11   -4.21    8.20
   2   0 -11    2.16    2.98
   2   0 -11    3.97    3.00
  -2   0  11    0.96    7.85
   2   0 -11    1.34    2.99
  -2   0  10 1330.54   48.02
  -2   0  10 1339.16   48.03
  -2   0  10 1294.06   47.16
  -2   0  10 1273.03   47.77
  -2   0   9  696.65   27.79
  -2   0   9  693.12   27.80
  -2   0   9  705.28   27.44
  -2   0   9  728.60   27.92
  -2   0   8   25.83    7.79
  -2   0   8   22.18    7.91
  -2   0   8   19.45    6.95
  -2   0   8   17.87    6.97
  -2   0   8   18.73    7.29
  -2   0   7    1.41    7.41
  -2   0   7    3.33    7.01
  -2   0   7   -0.71    6.61
  -2   0   7    1.36    6.74
  -2   0   7   -3.28    6.89
  -2   0   6   53.65    7.75
  -2   0   6   50.98    7.33
  -2   0   6   41.95    6.75
  -2   0   6   48.89    6.91
  -2   0   6   51.18    6.83
  -2   0   5   26.85    6.88
  -2   0   5   20.91    6.48
  -2   0   5   14.35    6.30
  -2   0   5   23.06    6.46
  -2   0   4    1.66    5.95
  -2   0   4    6.41    5.83
  -2   0   4    5.99    6.21
  -2   0   4    2.05    6.10
  -2   0   3  353.82   13.84
  -2   0   3  359.86   13.84
  -2   0   2 1347.67   45.69
  -2   0   1  540.36   18.93
   2   0  -1  513.68   18.79
   2   0  -1  532.37   18.92
  -2   0   0 4689.09  150.79
   2   0   0 4568.31  151.10
   2   0   0 4556.13  151.06
   2   0   0 4413.75  150.46
  -2   0  -1   40.25    4.40
  -2   0  -1   38.67    4.48
   2   0   1   37.81    5.09
   2   0   1   30.88    5.14
   2   0   2  894.23   29.26
   2   0   2  857.53   29.17
  -2   0  -2  794.65   28.02
   2   0   3 3420.87  108.25
   2   0   3 3495.36  108.36
   2   0   4  115.24    8.04
   2   0   4  105.80    8.10
   2   0   4  112.61    7.06
   2   0   5 2738.76   94.48
   2   0   5 2754.76   94.57
  -2   0  -5 2808.76   94.23
   2   0   5 2817.31   94.49
  -2   0  -6   49.75    5.69
   2   0   6   46.80    7.87
   2   0   6   42.96    7.52
   2   0   6   45.96    6.85
  -2   0  -7  508.85   19.79
   2   0   7  504.36   20.71
   2   0   7  491.41   20.57
   2   0   7  465.29   20.15
   2   0   7  505.18   20.49
  -2   0  -8    8.40    5.73
   2   0   8   10.67    7.50
   2   0   8    2.77    8.28
   2   0   8    5.44    7.69
   2   0   8    6.92    8.04
  -2   0  -9   10.08    5.98
   2   0   9    3.57    7.72
   2   0   9   -3.22    8.00
   2   0   9   -0.43    7.42
   2   0   9   -3.38    8.53
   2   0  10  615.95   23.47
  -2   0 -10  572.13   22.82
  -2   0 -10  507.19   19.09
  -2   0 -10  513.09   19.15
  -2   0 -10  558.09   19.14
  -2   0 -10  523.45   19.05
   2   0  10  590.58   23.76
   2   0  10  542.76   23.60
   2   0  10  556.91   23.60
  -2   0 -10  542.63   19.12
  -2   0 -10  552.72   19.23
   2   0  11   97.87   10.85
  -2   0 -11   93.91    8.65
  -2   0 -11   74.87    5.00
  -2   0 -11   76.11    4.84
   2   0  11   99.14   10.03
  -2   0 -11   78.31    4.90
  -2   0 -11   81.35    4.77
  -2   0 -11   82.77    4.78
   2   0  11   83.12   10.06
   2   0  11   84.88    9.85
  -2   0 -11   83.19    5.10
  -2   0 -11   76.70    4.91
   2   0  12  230.23   14.24
  -2   0 -12  181.86   12.07
  -2   0 -12  184.68    8.27
  -2   0 -12  188.56    8.23
   2   0  12  200.47   13.51
  -2   0 -12  177.56    8.13
  -2   0 -12  177.48    8.04
   2   0  12  184.79   13.63
  -2   0 -12  197.18    7.95
   2   0  12  188.53   13.52
  -2   0 -12  175.77    8.26
  -2   0 -12  178.82    8.11
  -2   0 -13  428.65   16.39
  -2   0 -13  423.67   16.24
  -2   0 -13  416.80   16.24
   2   0  13  424.27   21.63
  -2   0 -13  429.04   16.25
  -2   0 -13  436.89   16.01
   2   0  13  480.18   22.45
   2   0  13  460.93   22.49
  -2   0 -13  433.07   16.22
  -2   0 -13  440.10   16.44
  -2   0 -14  172.83    7.81
  -2   0 -14  167.95    7.61
  -2   0 -14  174.14    7.85
  -2   0 -14  147.90    8.03
  -2   0 -14  158.63    8.12
  -2   0 -14  159.70    7.93
  -2   0 -14  158.58    7.94
   2   0  14  174.66   14.20
   2   0  14  167.64   14.58
  -2   0 -14  164.81    7.71
   2   0  14  151.19   14.34
  -2   0 -14  159.64    7.87
  -2   0 -14  162.63    8.19
   2   0  15   59.29   11.50
  -2   0 -15   30.27    4.13
  -2   0 -15   30.40    4.22
  -2   0 -15   40.24    4.71
  -2   0 -15   24.46    4.78
  -2   0 -15   24.36    4.86
  -2   0 -15   25.31    4.41
   2   0  15   25.45   10.56
  -2   0 -15   29.00    4.44
   2   0  15   30.36   10.88
  -2   0 -15   36.89    4.57
   2   0  15   37.95   11.35
  -2   0 -15   28.36    4.76
  -2   0 -15   31.58    4.67
   2   0  16   -6.90   10.48
  -2   0 -16    0.27    4.20
  -2   0 -16    1.76    3.76
  -2   0 -16    5.12    3.80
  -2   0 -16   -4.87    4.67
  -2   0 -16    1.38    4.54
  -2   0 -16   -0.40    4.09
   2   0  16   -7.84   10.31
   2   0  16    1.86   10.66
   2   0  16   -0.96   10.35
  -2   0 -16    0.66    4.25
  -2   0 -16    2.40    4.26
  -2   0 -17    3.00    4.88
  -2   0 -17    4.51    4.63
  -2   0 -17   -1.17    4.17
  -2   0 -17    2.48    4.38
  -2   0 -17    7.54    4.30
  -2   0 -17    5.61    3.72
  -2   0 -17    4.82    3.87
  -2   0 -18  463.46   18.50
  -2   0 -18  481.78   18.64
  -2   0 -18  507.98   18.16
  -2   0 -18  466.44   17.75
  -2   0 -19   92.77    6.88
  -2   0 -19  103.80    7.15
  -2   0 -19  115.27    6.47
  -2   0 -19  105.51    5.96
  -2   0 -20  358.28   14.94
  -2   0 -20  384.40   15.14
  -2   0 -20  373.10   14.17
  -2   0 -20  362.33   13.97
  -2   0 -20  411.53   14.52
  -2   0 -21  417.97   15.68
  -2   0 -21  373.91   15.42
  -2   0 -21  390.66   14.73
  -2   0 -21  429.14   15.00
  -2   0 -22    1.43    3.25
  -2   0 -22   -0.83    3.61
  -2   0 -22    1.37    2.85
  -2   0 -23   45.85    3.11
  -2   2  23   11.24    3.06
   2   2 -23   14.33    2.26
   2   2 -23   10.75    2.16
   2   2 -22   15.28    3.81
   2   2 -22   12.46    2.75
   2   2 -22   18.09    3.66
   2   2 -22   15.43    3.51
   2   2 -21   37.80    4.74
   2   2 -21   37.02    4.42
   2   2 -21   39.85    4.41
   2   2 -21   34.40    3.45
   2   2 -21   35.10    3.70
   2   2 -21   33.76    4.49
   2   2 -21   33.42    4.43
   2   2 -20   52.64    5.39
   2   2 -20   50.28    5.13
   2   2 -20   54.73    5.22
   2   2 -20   40.54    4.75
   2   2 -20   45.90    4.04
   2   2 -20   51.03    5.36
   2   2 -20   46.08    5.10
   2   2 -20   47.94    5.25
   2   2 -19  143.38    6.88
   2   2 -19  136.34    7.79
   2   2 -19  145.11    8.09
   2   2 -19  148.29    7.75
   2   2 -19  149.11    7.92
   2   2 -19  145.18    7.74
   2   2 -19  142.56    8.07
   2   2 -19  132.27    7.83
   2   2 -19  132.76    8.14
   2   2 -18  145.81    8.10
   2   2 -18  142.59    8.24
   2   2 -18  137.97    7.96
   2   2 -18  143.78    8.53
   2   2 -18  146.95    7.09
   2   2 -18  148.53    8.54
   2   2 -18  146.63    8.30
   2   2 -17  145.29    8.32
   2   2 -17  139.78    8.02
   2   2 -17  141.25    8.52
   2   2 -17  144.59    8.56
   2   2 -17  131.42    6.89
   2   2 -17  142.69    8.38
   2   2 -16   94.25    5.62
   2   2 -16   82.94    6.82
   2   2 -16   97.54    6.79
   2   2 -16   94.81    7.13
   2   2 -16   87.00    7.13
  -2   2  16   96.82   13.61
   2   2 -16  100.66    6.92
   2   2 -15    1.95    3.42
   2   2 -15   -2.55    4.56
   2   2 -15    0.71    4.59
   2   2 -15    1.40    4.68
   2   2 -15    2.23    4.76
  -2   2  15    0.36   11.07
   2   2 -15   -0.49    4.36
  -2   2  14   74.42   12.25
   2   2 -14   80.08    5.02
   2   2 -14   87.38    6.10
   2   2 -14   83.68    6.07
   2   2 -14   80.54    6.21
   2   2 -14   72.80    5.95
  -2   2  14   87.33   10.77
   2   2 -14   74.82    5.96
  -2   2  14   77.43   10.02
  -2   2  14   80.24    9.80
   2   2 -14   80.70    6.15
  -2   2  13  158.76   14.05
   2   2 -13  170.65    8.05
   2   2 -13  174.62    8.15
   2   2 -13  151.59    8.23
   2   2 -13  171.62    8.43
  -2   2  13  159.25   12.51
  -2   2  13  170.16   12.06
  -2   2  13  169.18   12.25
   2   2 -13  164.62    8.35
   2   2 -13  158.52    7.92
  -2   2  12  207.89   14.82
   2   2 -12  199.12    8.92
   2   2 -12  202.35    8.93
  -2   2  12  207.04   13.42
   2   2 -12  205.04    9.19
  -2   2  12  202.43   12.60
  -2   2  12  204.42   12.71
   2   2 -12  207.06    8.83
   2   2 -12  198.60    8.68
  -2   2  11   52.02   10.39
   2   2 -11   53.41    4.54
   2   2 -11   59.88    4.46
  -2   2  11   56.51    8.54
  -2   2  11   53.38    7.85
  -2   2  11   58.64    7.74
   2   2 -11   52.20    4.20
   2   2 -11   55.64    4.14
  -2   2  10  717.56   28.63
   2   2 -10  679.35   24.43
  -2   2  10  669.54   27.20
  -2   2  10  689.56   27.28
   2   2 -10  703.13   24.34
   2   2 -10  707.34   24.46
  -2   2  10  662.52   27.76
  -2   2   9 1019.89   40.18
  -2   2   9 1016.18   39.03
  -2   2   9 1036.84   39.02
   2   2  -9 1096.61   36.76
   2   2  -9 1105.11   36.70
  -2   2   9 1012.14   39.58
  -2   2   8 2345.70   81.16
  -2   2   8 2385.02   81.24
  -2   2   8 2427.67   82.37
  -2   2   8 2299.36   81.68
  -2   2   7  494.98   20.72
  -2   2   7  466.70   18.42
  -2   2   7  466.51   18.41
  -2   2   7  458.79   18.35
  -2   2   7  459.97   18.38
  -2   2   7  457.75   19.05
  -2   2   6 1149.56   39.68
  -2   2   6 1052.84   38.00
  -2   2   6 1057.38   38.01
  -2   2   6 1093.31   38.33
  -2   2   6 1079.75   38.32
  -2   2   6 1073.67   38.47
  -2   2   5 1420.09   47.77
  -2   2   5 1477.01   49.39
  -2   2   5 1314.05   47.67
  -2   2   5 1326.41   47.67
  -2   2   5 1434.36   48.46
  -2   2   5 1402.33   48.42
  -2   2   5 1346.26   47.98
   2   2  -5 1466.81   48.90
  -2   2   4  119.13    6.27
  -2   2   4  129.18    9.78
  -2   2   4  107.51    6.13
  -2   2   4  109.99    6.07
  -2   2   4  117.22    8.50
  -2   2   4  114.68    8.37
  -2   2   4  112.00    6.57
  -2   2   3  307.50   13.33
  -2   2   3  253.94   11.39
  -2   2   3  296.74   10.98
  -2   2   3  295.21   10.96
  -2   2   3  299.97   13.44
  -2   2   3  296.60   13.24
   2   2  -3  316.09   12.46
  -2   2   3  271.47   11.02
  -2   2   2  533.59   21.34
  -2   2   2  541.77   21.38
  -2   2   2  502.26   20.22
  -2   2   1  158.51    9.79
  -2   2   1  137.65    7.43
  -2   2   1  163.07    9.93
  -2   2  -1  427.03   17.33
  -2   2  -2   27.76    5.26
   2   2   2   26.07    3.92
   2   2   2   25.21    3.98
   2   2   2   30.32    3.89
   2   2   3  779.55   27.25
  -2   2  -3  708.58   28.29
   2   2   3  771.11   27.24
   2   2   3  761.69   27.21
   2   2   3  806.72   28.61
   2   2   4   92.49    6.62
  -2   2  -4   91.24    7.05
   2   2   4   96.42    6.49
   2   2   4  101.26    6.36
   2   2   4   84.85    7.39
   2   2   5  391.99   16.00
  -2   2  -5  371.29   16.54
   2   2   5  403.43   15.87
   2   2   5  403.24   15.87
   2   2   5  375.47   16.60
   2   2   6  484.53   19.43
   2   2   6  499.62   19.46
   2   2   6  502.90   19.70
  -2   2  -6  464.16   19.83
   2   2   7   69.24    7.34
  -2   2  -7   69.13    7.30
  -2   2  -7   70.92    7.06
   2   2   7   66.60    7.10
   2   2   7   72.75    7.08
   2   2   7   63.45    9.72
   2   2   8  294.88   15.81
  -2   2  -8  258.67   11.01
  -2   2  -8  267.25   14.28
  -2   2  -8  291.11   11.08
   2   2   8  301.99   14.38
  -2   2  -8  296.53   11.07
  -2   2  -8  301.23   14.20
   2   2   8  308.65   14.27
   2   2   8  286.09   14.03
  -2   2  -8  299.66   11.21
   2   2   9  186.75   13.56
  -2   2  -9  162.58    7.70
   2   2   9  177.06   11.41
  -2   2  -9  178.68    7.82
  -2   2  -9  186.69    7.86
  -2   2  -9  186.69   10.85
   2   2   9  193.58   11.26
   2   2   9  164.99   11.14
  -2   2  -9  180.93    7.89
   2   2  10   41.19   10.35
  -2   2 -10   45.49    4.18
   2   2  10   49.50    8.17
  -2   2 -10   44.43    4.32
  -2   2 -10   41.86    4.36
  -2   2 -10   61.73    7.15
   2   2  10   44.25    7.60
   2   2  10   46.49    7.75
  -2   2 -10   42.80    4.29
   2   2  11  197.02   14.74
  -2   2 -11  176.83    8.49
  -2   2 -11  185.23    8.40
  -2   2 -11  183.90    8.68
   2   2  11  183.88   12.56
  -2   2 -11  206.19   12.00
   2   2  11  180.30   12.39
   2   2  11  177.23   12.29
  -2   2 -11  189.53    8.62
   2   2  12   22.95   11.39
  -2   2 -12   18.63    4.31
  -2   2 -12   23.51    4.48
   2   2  12   17.73    7.91
  -2   2 -12   19.14    4.25
  -2   2 -12   13.99    6.09
   2   2  12   16.61    7.74
   2   2  12   23.02    8.02
  -2   2 -12   21.09    4.20
   2   2  13    5.95   11.68
  -2   2 -13    0.21    3.97
  -2   2 -13    6.94    4.26
  -2   2 -13    2.22    5.64
  -2   2 -13    3.99    3.54
   2   2  13    1.96    7.64
   2   2  13   -1.01    7.80
  -2   2 -13    3.07    4.53
  -2   2 -13    2.28    4.07
  -2   2 -13   -0.10    4.59
  -2   2 -14  202.90    9.75
  -2   2 -14  183.29    8.44
   2   2  14  218.42   17.07
  -2   2 -14  194.06    9.46
  -2   2 -14  185.28    9.24
  -2   2 -14  192.71    9.57
  -2   2 -15   71.22    6.32
  -2   2 -15   82.46    5.37
  -2   2 -15   84.88    6.76
  -2   2 -15   84.10    6.52
  -2   2 -15   84.06    6.74
  -2   2 -16   77.78    6.79
  -2   2 -16   70.64    6.32
  -2   2 -16   68.07    6.41
  -2   2 -16   80.33    5.10
  -2   2 -16   78.49    5.60
  -2   2 -17    9.83    5.38
  -2   2 -17   -1.89    4.80
  -2   2 -17    1.06    4.71
  -2   2 -17    9.64    3.96
  -2   2 -17    6.59    3.42
  -2   2 -18   56.34    5.81
  -2   2 -18   59.52    5.64
  -2   2 -18   59.81    4.25
  -2   2 -18   67.98    4.98
  -2   2 -18   61.11    6.17
  -2   2 -18   62.33    5.30
  -2   2 -19   21.00    4.64
  -2   2 -19   25.50    4.77
  -2   2 -19   25.66    3.81
  -2   2 -19   33.73    5.36
  -2   2 -19   24.87    5.05
  -2   2 -19   33.30    4.81
  -2   2 -19   21.16    4.65
  -2   2 -20   35.96    4.55
  -2   2 -20   31.78    3.53
  -2   2 -20   32.50    4.48
  -2   2 -20   33.39    4.52
  -2   2 -21   38.76    3.16
   2   4 -18   25.41    3.47
   2   4 -18   28.25    3.72
   2   4 -18   32.08    3.74
   2   4 -17   29.38    3.51
   2   4 -17   34.04    4.10
   2   4 -17   31.49    3.94
   2   4 -17   30.74    3.92
   2   4 -17   41.24    4.37
   2   4 -16   54.41    4.53
   2   4 -16   54.24    4.85
   2   4 -16   57.63    4.93
   2   4 -16   56.87    5.13
   2   4 -15  146.06    7.54
   2   4 -15  155.05    7.85
   2   4 -15  151.22    7.99
   2   4 -15  152.60    7.83
   2   4 -14   52.92    4.92
   2   4 -14   54.00    5.18
   2   4 -14   51.39    5.38
   2   4 -14   47.31    5.11
   2   4 -13  387.69   14.66
   2   4 -13  343.74   14.49
   2   4 -13  362.65   14.76
   2   4 -13  372.59   14.76
   2   4 -12   25.02    4.40
   2   4 -12   29.43    4.52
   2   4 -12   27.13    4.54
   2   4 -11  118.79    6.93
   2   4 -11  131.92    7.07
   2   4  -4   95.72    8.54
   2   4   0   52.15    7.74
   2   4   1    3.80    5.92
  -2   4  -1    6.31    6.37
   2   4   2   49.89    7.56
  -2   4  -2   31.21    7.86
   2   4   3   11.92    6.67
  -2   4  -3   12.99    8.19
  -2   4  -3    3.43    8.26
  -2   4  -3   20.61    6.91
   2   4   4   57.23    8.19
  -2   4  -4   47.57    9.31
  -2   4  -4   41.92    9.38
  -2   4  -4   42.52    7.86
   2   4   5   41.10    8.30
  -2   4  -5   40.67    7.59
  -2   4  -7   37.66    7.83
  -2   4 -10   14.54    4.21
  -2   4 -11  103.59    6.54
  -2   4 -11  109.94    7.03
  -2   4 -12    5.03    4.30
  -2   4 -12    8.95    4.25
  -2   4 -12    5.59    4.50
  -2   4 -12    4.44    4.55
  -2   4 -13    7.62    4.16
  -2   4 -13   10.81    4.29
  -2   4 -13   11.76    4.48
  -2   4 -13    8.04    4.46
  -2   4 -14   11.68    4.29
  -2   4 -14    2.02    3.93
  -2   4 -14    3.29    4.88
  -2   4 -14   -0.40    4.13
  -2   4 -14   -2.43    3.89
  -2   4 -15    5.04    3.89
  -2   4 -15    5.34    3.68
  -2   4 -15    3.40    2.44
  -2   4 -15    7.38    4.58
  -2   4 -15    4.89    3.90
  -2   4 -15    1.14    3.60
  -2   4 -16   12.36    2.29
  -2   4 -16   16.26    3.72
  -2   4 -16   12.64    3.40
  -2   4 -16   14.52    3.71
  -2   4 -16   11.04    3.68
  -2   4 -17   17.12    2.03
  -2   4 -17   19.55    3.33
  -3  -5  14   15.79    2.14
  -3  -5  13   -1.29    2.27
  -3  -5  12    6.27    2.58
  -3  -5  11   14.84    3.03
   3  -5  -7   17.99    3.92
   3  -5  -6   39.41    4.44
   3  -5  -5   14.66    4.25
   3  -5  -4  141.63    7.01
  -3  -5   4  151.50    6.73
   3  -5  -4  136.50    7.03
  -3  -5   3   71.03    5.12
   3  -5  -3   71.03    5.44
  -3  -5   3   77.57    4.67
   3  -5  -3   78.66    5.58
  -3  -5   2   21.88    4.00
   3  -5  -2   29.72    4.81
  -3  -5   2   23.91    3.47
  -3  -5   1   73.69    5.09
   3  -5  -1   68.44    5.23
   3  -5  -1   80.03    5.69
  -3  -5   1   83.34    4.72
   3  -5  -1   84.77    5.62
   3  -5   0   23.97    4.56
  -3  -5   0   28.20    3.47
  -3  -5   0   21.01    3.90
   3  -5   1  222.15    9.50
  -3  -5  -1  223.38    8.87
   3  -5   1  196.98    9.61
  -3  -5  -2   46.55    3.82
   3  -5   2   38.25    5.45
   3  -5   2   47.09    5.33
   3  -5   3    8.72    4.77
   3  -5   3   14.29    4.64
   3  -5   4   24.49    5.00
   3  -5   4   28.83    4.81
   3  -5   5   87.97    6.06
   3  -5   5   82.67    6.23
   3  -5   5   84.95    5.91
   3  -5   6    5.64    4.58
   3  -5   6    4.74    4.49
   3  -5   7    5.00    4.40
   3  -5   7    7.76    4.48
   3  -5   8   14.69    4.43
   3  -5   9   13.04    4.18
   3  -5   9   20.78    4.25
   3  -5  10   26.73    4.03
   3  -5  10   35.83    4.34
   3  -5  11   56.09    4.40
   3  -5  12    0.84    2.79
  -3  -3  21    0.85    2.77
  -3  -3  21    3.57    2.41
  -3  -3  20   18.12    3.48
   3  -3 -20   23.20    3.50
  -3  -3  20   17.56    3.19
  -3  -3  19   10.05    3.62
   3  -3 -19   12.42    3.85
   3  -3 -19   12.33    3.77
  -3  -3  19    7.15    3.36
  -3  -3  18   46.93    4.80
   3  -3 -18   53.14    5.04
   3  -3 -18   49.81    5.08
   3  -3 -18   64.99    4.92
  -3  -3  18   49.25    4.60
  -3  -3  17   21.38    4.21
   3  -3 -17   20.08    4.51
   3  -3 -17   24.30    4.48
  -3  -3  17   19.84    4.26
   3  -3 -17   23.15    4.44
  -3  -3  16   40.16    5.04
   3  -3 -16   61.61    5.22
   3  -3 -16   49.82    5.38
   3  -3 -16   42.55    5.73
  -3  -3  16   51.44    5.11
   3  -3 -16   57.89    5.14
  -3  -3  15  116.30    6.90
   3  -3 -15  124.76    7.68
   3  -3 -15  103.28    6.82
   3  -3 -15  118.11    7.18
   3  -3 -15  117.27    6.68
   3  -3 -15  121.05    6.72
  -3  -3  15  115.23    7.03
  -3  -3  14  127.79    7.56
   3  -3 -14  134.53    7.46
   3  -3 -14  141.55    7.75
   3  -3 -14  146.25    8.15
   3  -3 -14  149.96    7.25
   3  -3 -14  138.69    7.36
  -3  -3  14  144.68    7.70
  -3  -3  13  131.85    7.75
   3  -3 -13  127.55   11.56
   3  -3 -13  134.67    7.47
   3  -3 -13  168.26    8.32
   3  -3 -13  149.90    7.91
   3  -3 -13  156.49    8.25
   3  -3 -13  150.79    7.55
   3  -3 -13  154.87    7.50
  -3  -3  13  164.11    8.18
  -3  -3  12  440.14   16.02
  -3  -3  12  388.34   15.98
   3  -3 -12  371.87   20.19
   3  -3 -12  379.20   15.59
   3  -3 -12  418.93   15.96
   3  -3 -12  459.31   16.39
   3  -3 -12  455.52   16.47
  -3  -3  12  445.48   16.42
   3  -3 -12  390.67   15.61
   3  -3 -12  401.72   15.66
   3  -3 -11  574.64   26.24
  -3  -3  11  570.87   21.86
  -3  -3  11  624.47   21.87
   3  -3 -11  620.74   22.13
   3  -3 -11  648.85   22.13
   3  -3 -11  576.44   21.60
  -3  -3  11  649.08   22.24
   3  -3 -11  562.10   21.46
   3  -3 -11  561.74   21.39
  -3  -3  10  385.77   13.69
   3  -3 -10  314.25   17.53
  -3  -3  10  343.67   13.44
   3  -3 -10  309.49   12.90
   3  -3 -10  351.55   13.54
   3  -3 -10  353.95   13.56
  -3  -3  10  345.90   13.44
   3  -3 -10  320.08   12.94
   3  -3 -10  311.83   12.89
  -3  -3   9   62.68    5.08
   3  -3  -9   55.86    8.90
  -3  -3   9   56.11    5.62
   3  -3  -9   53.40    4.97
   3  -3  -9   55.73    5.02
   3  -3  -8   76.52    9.57
   3  -3  -8   82.68    5.41
   3  -3  -8   85.03    5.48
   3  -3  -7   15.15    7.81
   3  -3  -7   10.99    3.76
   3  -3  -7   19.05    3.68
   3  -3  -6  137.60   11.12
   3  -3  -6  138.02    6.53
   3  -3  -6  132.94    6.65
  -3  -3   5  276.34   10.15
   3  -3  -5  244.95   10.22
   3  -3  -5  251.04   10.23
  -3  -3   4  394.48   14.45
  -3  -3   3   79.63    4.32
   3  -3  -3   58.87    8.67
   3  -3  -2   56.75    8.55
   3  -3  -1  127.44   10.66
   3  -3   0  131.41   11.16
   3  -3   1   58.15    9.43
  -3  -3  -2  201.96   12.30
   3  -3   2  164.90   12.83
  -3  -3  -3   65.53    8.68
   3  -3   3   55.59    9.50
  -3  -3  -4   87.92    8.97
   3  -3   4   58.22    9.68
  -3  -3  -5  357.80   16.41
   3  -3   5  282.45   16.72
  -3  -3  -6  232.73   13.06
  -3  -3  -7  140.27    6.97
  -3  -3  -7  126.79    7.50
  -3  -3  -8   19.65    4.45
  -3  -3  -8   23.25    5.26
  -3  -3  -8   18.79    4.10
   3  -3   8   15.92    5.58
   3  -3   9   49.14    5.96
  -3  -3  -9   44.90    5.15
   3  -3  10  121.76    7.60
  -3  -3 -10  131.73    6.34
  -3  -3 -11   65.43    5.85
  -3  -3 -11   57.91    6.22
  -3  -3 -11   54.14    4.25
  -3  -3 -12   30.27    5.17
  -3  -3 -12   22.31    5.64
  -3  -3 -12   27.54    3.65
  -3  -3 -13   43.81    5.40
  -3  -3 -13   42.91    5.87
  -3  -3 -13   37.51    3.95
  -3  -3 -14  104.80    6.97
  -3  -3 -14   91.19    5.48
  -3  -3 -15   30.12    5.42
  -3  -3 -15   22.91    3.61
   3  -3  16  117.09    7.00
  -3  -3 -16  124.91    6.97
  -3  -3 -16  109.84    5.80
  -3  -3 -17   56.90    4.03
  -3  -3 -18    2.42    2.57
  -3  -3 -19   19.58    2.46
   3  -1 -24   33.37    3.52
   3  -1 -23   25.01    3.99
   3  -1 -23   16.89    3.87
   3  -1 -23   23.08    3.20
   3  -1 -22    8.93    4.05
   3  -1 -22    8.42    4.28
   3  -1 -22   10.75    4.00
   3  -1 -22    9.80    3.35
   3  -1 -22    4.61    2.52
   3  -1 -21   31.20    5.04
   3  -1 -21   37.64    5.26
   3  -1 -21   32.83    5.11
   3  -1 -21   34.84    3.56
   3  -1 -21   38.21    4.31
   3  -1 -20  146.61    8.41
   3  -1 -20  157.14    8.54
   3  -1 -20  149.96    8.55
   3  -1 -20  158.28    7.30
   3  -1 -20  173.58    7.85
   3  -1 -19    5.43    4.84
   3  -1 -19   14.03    5.05
   3  -1 -19    2.00    4.94
   3  -1 -19    4.08    4.01
   3  -1 -19    5.38    3.38
   3  -1 -18  200.00   10.03
   3  -1 -18  206.25    9.96
   3  -1 -18  192.25    9.97
   3  -1 -18  206.81    9.99
   3  -1 -18  205.76    9.34
   3  -1 -18  205.16    8.96
   3  -1 -17   67.70    6.14
   3  -1 -17   65.02    6.22
   3  -1 -17   67.79    6.09
   3  -1 -17   66.24    6.06
  -3  -1  17   66.39   11.48
  -3  -1  17   63.33   11.28
  -3  -1  17   61.71   11.72
   3  -1 -17   71.35    4.96
   3  -1 -17   66.58    5.46
   3  -1 -16  263.17   10.90
   3  -1 -16  263.84   11.11
   3  -1 -16  270.75   11.57
   3  -1 -16  284.84   11.60
   3  -1 -16  243.89   11.58
   3  -1 -16  265.31   11.59
  -3  -1  16  267.38   17.45
  -3  -1  16  282.91   17.92
  -3  -1  16  305.00   18.23
  -3  -1  16  246.10   15.40
   3  -1 -15  284.61   11.23
   3  -1 -15  264.06   10.96
   3  -1 -15  271.87   11.77
   3  -1 -15  272.10   11.57
   3  -1 -15  273.76   11.51
   3  -1 -15  266.58   11.69
  -3  -1  15  292.46   17.46
  -3  -1  15  282.43   17.32
  -3  -1  15  302.36   17.63
  -3  -1  15  263.84   15.26
   3  -1 -14  134.76    7.35
   3  -1 -14  141.59    7.09
   3  -1 -14  138.00    7.30
   3  -1 -14  127.41    7.35
  -3  -1  14  148.96   12.73
  -3  -1  14  170.73   13.12
  -3  -1  14  137.46   12.45
  -3  -1  14  129.11   10.85
  -3  -1  13   59.17    8.58
   3  -1 -13   59.99    5.12
   3  -1 -13   62.69    4.75
   3  -1 -13   61.22    5.19
   3  -1 -13   58.07    4.68
  -3  -1  13   62.01    9.65
  -3  -1  13   72.23   10.39
  -3  -1  13   55.95    9.88
  -3  -1  13   60.48    4.05
  -3  -1  12  183.56   11.97
   3  -1 -12  196.55    8.32
   3  -1 -12  189.61    8.63
   3  -1 -12  196.62    8.44
   3  -1 -12  191.46    8.65
  -3  -1  12  197.09   13.17
  -3  -1  12  211.89   13.74
  -3  -1  12  213.87   13.55
   3  -1 -12  185.07    8.26
  -3  -1  12  220.23    8.26
  -3  -1  11   32.31    7.80
   3  -1 -11   27.89    3.52
   3  -1 -11   23.43    3.68
   3  -1 -11   25.22    3.82
   3  -1 -11   28.38    3.64
  -3  -1  11   19.94    7.92
  -3  -1  11   41.54    8.72
  -3  -1  11   24.90    8.75
  -3  -1  11   26.76    3.28
   3  -1 -10  385.70   14.36
  -3  -1  10  404.67   18.63
  -3  -1  10  404.52   18.68
  -3  -1  10  395.88   17.42
  -3  -1  10  390.81   18.21
  -3  -1   9   25.39    8.42
  -3  -1   9   30.17    8.33
  -3  -1   9   29.24    7.51
  -3  -1   9   25.76    7.71
  -3  -1   8   69.01    8.78
  -3  -1   8   63.26    8.33
  -3  -1   8   54.18    8.33
  -3  -1   8   53.03    7.99
  -3  -1   7  825.70   29.84
  -3  -1   7  820.93   29.83
  -3  -1   7  750.79   28.96
  -3  -1   7  752.96   29.32
  -3  -1   6 1135.92   40.08
  -3  -1   6 1140.32   40.09
  -3  -1   6 1109.75   39.52
  -3  -1   6 1079.90   39.69
  -3  -1   5  101.28    8.42
  -3  -1   5   99.53    7.85
  -3  -1   5  100.83    7.69
  -3  -1   5   77.29    7.15
  -3  -1   5   90.52    7.52
  -3  -1   5   90.54    7.35
  -3  -1   4 1138.50   38.89
  -3  -1   4 1072.45   38.48
  -3  -1   4 1066.49   38.43
  -3  -1   4 1157.09   38.99
  -3  -1   3 3009.65  102.21
  -3  -1   3 3130.69  102.65
  -3  -1   3 3010.59  102.14
  -3  -1   2  909.67   31.08
  -3  -1   2  884.37   31.62
  -3  -1   2  884.67   31.04
  -3  -1   1 1419.50   42.10
  -3  -1   1 1310.87   42.75
  -3  -1   1 1209.17   41.17
   3  -1  -1 1064.20   42.62
   3  -1  -1  991.96   42.39
  -3  -1   1 1384.18   42.04
  -3  -1   0 4025.51  134.48
  -3  -1   0 4010.28  134.27
   3  -1   0 3642.19  135.23
   3  -1   0 3750.98  135.32
  -3  -1   0 4109.71  134.42
   3  -1   1  243.58   11.60
  -3  -1  -1  251.31    9.36
  -3  -1  -1  248.23    9.69
   3  -1   1  247.68   11.66
   3  -1   1  248.33   11.62
  -3  -1  -1  253.64    9.35
   3  -1   2    6.22    6.46
  -3  -1  -2    7.46    2.36
  -3  -1  -2    8.78    3.32
   3  -1   2    5.84    6.41
   3  -1   2    2.21    5.98
  -3  -1  -2    5.18    2.36
  -3  -1  -3  300.79   11.85
   3  -1   3  295.32   13.55
   3  -1   3  322.23   13.66
   3  -1   3  265.90   12.22
   3  -1   3  279.38   13.00
  -3  -1  -4  393.05   15.39
   3  -1   4  411.76   16.88
   3  -1   4  412.69   16.89
   3  -1   4  357.15   15.09
   3  -1   4  410.20   16.53
  -3  -1  -5  741.98   27.63
   3  -1   5  828.38   28.94
   3  -1   5  816.47   28.84
   3  -1   5  819.70   28.69
   3  -1   6  328.13   15.59
   3  -1   6  328.54   15.54
  -3  -1  -6  320.45   14.16
   3  -1   6  321.81   15.45
  -3  -1  -7  116.18    8.03
   3  -1   7  115.21    9.79
   3  -1   7  112.56    9.99
   3  -1   7  103.56    9.93
   3  -1   7   97.53    7.53
  -3  -1  -8   28.50    6.16
  -3  -1  -8   26.49    3.61
  -3  -1  -8   25.98    3.55
   3  -1   8   25.19    8.03
   3  -1   8   30.37    8.36
   3  -1   8   27.74    8.07
   3  -1   9   81.81    9.48
   3  -1   9   93.94    9.99
  -3  -1  -9   67.41    5.01
  -3  -1  -9   82.38    5.12
  -3  -1  -9   86.72    5.05
   3  -1   9   95.81    9.95
  -3  -1 -10  515.98   19.31
  -3  -1 -10  537.23   19.31
  -3  -1 -10  530.38   19.20
   3  -1  10  568.41   24.01
  -3  -1 -10  532.95   18.80
   3  -1  10  509.76   23.47
   3  -1  10  513.76   23.47
   3  -1  10  524.30   21.25
  -3  -1 -11  454.70   16.29
  -3  -1 -11  414.57   16.20
  -3  -1 -11  432.73   16.04
   3  -1  11  450.85   21.26
   3  -1  11  419.51   20.71
   3  -1  11  418.07   20.83
  -3  -1 -11  415.08   15.60
   3  -1  11  430.26   18.52
   3  -1  12  127.44   12.06
   3  -1  12  138.42   12.02
  -3  -1 -12  137.74    6.50
  -3  -1 -12  125.96    7.14
  -3  -1 -12  116.74    6.82
  -3  -1 -12  120.57    6.81
   3  -1  12  144.91   12.42
  -3  -1 -13   35.12    4.85
  -3  -1 -13   38.95    4.99
  -3  -1 -13   31.17    4.72
   3  -1  13   42.21    9.84
   3  -1  13   51.77   10.10
   3  -1  13   48.77   10.15
  -3  -1 -13   43.82    4.42
  -3  -1 -13   37.23    4.09
  -3  -1 -14  290.29   12.19
  -3  -1 -14  288.49   12.27
   3  -1  14  320.37   18.68
   3  -1  14  296.40   18.50
   3  -1  14  284.94   18.40
  -3  -1 -14  280.03   11.24
  -3  -1 -14  278.76   11.70
  -3  -1 -14  286.94   11.71
  -3  -1 -15  279.65   12.06
  -3  -1 -15  270.86   11.97
   3  -1  15  285.82   18.53
   3  -1  15  281.39   18.62
   3  -1  15  292.72   18.84
  -3  -1 -15  261.95   10.84
  -3  -1 -16  360.13   14.71
  -3  -1 -16  373.33   14.76
  -3  -1 -16  343.44   13.52
  -3  -1 -17  367.16   14.71
  -3  -1 -17  357.57   14.65
  -3  -1 -17  344.18   13.37
  -3  -1 -18  198.03    9.66
  -3  -1 -18  194.02    9.73
  -3  -1 -19   78.36    6.20
  -3  -1 -19   84.24    6.35
  -3  -1 -19   92.50    5.52
  -3  -1 -20   65.91    5.55
  -3  -1 -20   60.40    5.22
  -3  -1 -20   67.59    4.63
  -3  -1 -21   40.00    4.37
  -3  -1 -21   32.37    4.06
  -3  -1 -21   39.61    3.60
   3  -1  21   42.67    4.21
  -3  -1 -22   42.55    3.19
   3   1 -24   40.33    2.90
  -3   1  24   26.05    3.74
   3   1 -23   20.46    4.32
   3   1 -23   19.98    4.08
  -3   1  23   21.09    4.39
   3   1 -23   26.78    3.16
   3   1 -22    9.43    4.40
   3   1 -22    6.31    4.38
   3   1 -22    5.95    3.03
   3   1 -21   35.76    4.33
   3   1 -21   35.44    5.24
   3   1 -21   41.20    5.27
   3   1 -20  161.39    8.75
   3   1 -20  164.64    8.67
   3   1 -20  158.78    7.59
   3   1 -20  142.08    8.33
   3   1 -20  161.23    7.84
   3   1 -20  149.92    7.85
   3   1 -19    6.29    5.19
   3   1 -19    7.17    4.94
   3   1 -19    6.17    3.78
   3   1 -19    6.58    3.94
   3   1 -19   -1.77    4.72
   3   1 -19    0.42    4.05
   3   1 -19    5.92    4.21
   3   1 -18  205.26   10.25
   3   1 -18  220.09   10.32
   3   1 -18  205.47   10.14
   3   1 -18  208.09    9.22
   3   1 -18  208.03    9.43
   3   1 -18  204.52   10.23
   3   1 -18  221.84    9.42
   3   1 -18  220.61    9.88
   3   1 -18  197.65   10.23
   3   1 -17   71.05    5.17
   3   1 -17   61.73    5.68
   3   1 -17   56.35    6.23
   3   1 -17   59.98    6.10
   3   1 -17   59.94    6.18
   3   1 -17   61.90    5.02
   3   1 -17   65.34    5.85
   3   1 -17   62.52    6.05
  -3   1  17   52.72   11.11
  -3   1  17   66.76   11.45
  -3   1  17   67.68   11.56
   3   1 -17   63.35    6.13
   3   1 -16  274.52   11.08
   3   1 -16  259.80   11.43
   3   1 -16  276.61   11.75
   3   1 -16  282.69   11.83
   3   1 -16  258.31   11.79
   3   1 -16  254.13   11.59
  -3   1  16  267.77   17.32
  -3   1  16  274.45   17.72
  -3   1  16  286.69   17.86
   3   1 -16  259.45   11.83
   3   1 -15  276.44   11.04
   3   1 -15  267.77   11.55
   3   1 -15  275.02   11.62
   3   1 -15  259.75   11.21
   3   1 -15  276.56   11.60
  -3   1  15  270.11   16.73
   3   1 -15  264.27   11.59
  -3   1  15  298.03   17.51
  -3   1  15  317.59   17.79
   3   1 -15  261.18   11.68
   3   1 -14  131.25    7.14
   3   1 -14  130.07    7.19
   3   1 -14  143.54    6.81
   3   1 -14  131.84    6.96
   3   1 -14  130.84    7.00
  -3   1  14  145.83   12.48
   3   1 -14  128.12    6.93
  -3   1  14  147.97   12.90
  -3   1  14  150.73   13.00
   3   1 -14  127.92    7.15
  -3   1  13   77.64   11.31
   3   1 -13   59.88    4.87
   3   1 -13   62.63    4.79
   3   1 -13   59.49    4.55
   3   1 -13   53.52    4.72
  -3   1  13   74.03   10.14
   3   1 -13   55.53    4.68
   3   1 -13   52.81    4.54
  -3   1  13   68.43   10.06
  -3   1  13   67.29   10.35
   3   1 -13   55.36    4.57
  -3   1  12  207.47   14.00
   3   1 -12  194.99    8.12
   3   1 -12  184.61    7.97
   3   1 -12  189.36    8.23
   3   1 -12  197.97    8.19
   3   1 -12  188.44    8.10
   3   1 -12  173.83    8.08
  -3   1  12  184.43   13.05
  -3   1  12  209.76   13.65
  -3   1  12  214.36   13.67
   3   1 -12  180.50    8.14
   3   1 -12  181.80    8.17
  -3   1  11   27.97    9.88
   3   1 -11   26.23    3.68
   3   1 -11   26.21    3.44
   3   1 -11   28.27    3.40
   3   1 -11   27.41    3.39
  -3   1  11   23.65    7.27
   3   1 -11   26.11    3.33
  -3   1  11   35.29    8.73
  -3   1  11   34.87    8.93
  -3   1  11   20.43    8.38
  -3   1  11   24.14    7.35
   3   1 -11   27.64    3.21
  -3   1  10  360.44   18.45
   3   1 -10  378.12   13.67
   3   1 -10  374.59   13.67
  -3   1  10  408.84   18.41
  -3   1  10  408.84   18.32
   3   1 -10  358.72   13.72
  -3   1  10  352.31   16.38
   3   1 -10  372.73   13.70
  -3   1  10  357.22   16.48
  -3   1  10  427.78   18.64
  -3   1   9   21.25    9.71
  -3   1   9   26.47    8.08
  -3   1   9   36.00    8.50
  -3   1   9   20.50    7.06
  -3   1   9   19.20    7.26
  -3   1   9   28.79    8.41
  -3   1   8   56.89   10.33
  -3   1   8   60.38    8.62
  -3   1   8   66.45    8.50
  -3   1   8   54.08    7.70
  -3   1   8   57.72    8.93
  -3   1   8   59.02    7.79
  -3   1   7  734.58   28.18
  -3   1   7  756.61   27.80
  -3   1   7  730.48   27.66
  -3   1   7  712.47   26.91
  -3   1   7  692.51   26.83
  -3   1   7  741.74   28.10
  -3   1   6 1018.21   37.75
  -3   1   6 1014.06   37.38
  -3   1   6 1049.51   37.45
  -3   1   6 1020.71   36.90
  -3   1   6 1079.24   37.89
  -3   1   6 1050.10   36.92
  -3   1   5   81.43    9.13
  -3   1   5   87.61    7.70
  -3   1   5   80.65    7.85
  -3   1   5   93.18    7.91
  -3   1   5   94.61    8.46
  -3   1   5  101.23    7.82
  -3   1   4 1088.13   36.90
  -3   1   4 1051.73   37.12
  -3   1   4 1081.34   36.89
  -3   1   3 3025.21   98.54
  -3   1   3 2744.89   98.48
  -3   1   3 2983.86   98.51
  -3   1   2  824.68   27.93
  -3   1   2  743.38   27.47
  -3   1   2  833.31   27.94
  -3   1   1 1033.36   40.33
  -3   1   1  993.92   40.24
  -3   1   1 1194.02   40.98
   3   1  -1 1296.93   40.46
   3   1  -1 1338.38   40.66
  -3   1   1 1206.69   41.01
  -3   1   0 4118.47  138.40
  -3   1   0 3761.74  138.11
  -3   1   0 4086.99  138.56
  -3   1   0 4111.67  138.41
   3   1   0 4288.14  138.05
   3   1   0 4347.34  138.12
   3   1   1  282.82   11.88
   3   1   1  285.34   11.90
  -3   1  -1  250.47   11.80
   3   1   2    7.51    5.79
   3   1   2   11.77    5.73
   3   1   3  316.44   13.70
   3   1   3  328.46   13.76
   3   1   3  323.93   14.15
  -3   1  -3  320.53   13.71
   3   1   4  410.37   16.86
   3   1   4  415.25   16.90
   3   1   4  445.27   17.32
  -3   1  -4  375.19   16.49
  -3   1  -4  412.91   16.74
   3   1   5  778.95   28.84
   3   1   5  776.19   28.76
   3   1   5  834.28   29.35
  -3   1  -5  799.47   28.82
   3   1   6  309.22   14.50
   3   1   6  296.58   14.44
  -3   1  -6  283.38   13.08
   3   1   6  341.95   15.35
  -3   1  -6  331.76   14.34
   3   1   7  115.09    9.36
   3   1   7  104.98    9.02
   3   1   7  118.32    9.98
  -3   1  -7   99.43    7.28
  -3   1  -7  118.71    8.67
   3   1   8   34.81    8.27
  -3   1  -8   24.85    3.45
  -3   1  -8   29.36    6.65
   3   1   8   26.60    7.56
   3   1   8   29.64    7.86
  -3   1  -8   23.87    3.58
  -3   1  -8   25.97    3.48
   3   1   9   78.41    9.61
  -3   1  -9   84.96    4.99
  -3   1  -9   84.53    8.44
   3   1   9   84.27    9.68
   3   1   9   84.94    9.38
  -3   1  -9   83.44    5.15
  -3   1  -9   84.18    5.05
  -3   1  -9   77.75    4.93
  -3   1 -10  520.19   18.85
   3   1  10  528.15   23.51
  -3   1 -10  553.06   22.69
   3   1  10  523.27   23.21
   3   1  10  537.85   23.25
  -3   1 -10  507.92   18.65
  -3   1 -10  529.09   18.85
  -3   1 -10  481.24   18.75
   3   1  11  422.95   21.52
  -3   1 -11  459.31   20.65
   3   1  11  433.92   21.55
   3   1  11  480.35   21.80
   3   1  11  468.09   21.71
  -3   1 -11  430.21   16.40
  -3   1 -11  436.39   16.56
  -3   1 -12  145.72   11.06
  -3   1 -12  114.18    6.47
  -3   1 -12  123.21    6.96
  -3   1 -12  122.96    6.95
   3   1  12  127.02   12.40
   3   1  12  134.99   12.74
  -3   1 -12  139.69    7.16
   3   1  12  148.94   13.24
   3   1  12  152.88   13.88
  -3   1 -13   41.41    4.08
  -3   1 -13   38.10    8.21
  -3   1 -13   42.41    4.59
  -3   1 -13   34.14    4.46
  -3   1 -13   30.43    4.81
   3   1  13   40.20   10.25
  -3   1 -13   42.54    4.94
   3   1  13   42.61   10.51
  -3   1 -13   39.73    5.09
   3   1  13   48.91   10.89
   3   1  13   32.54   11.43
   3   1  14  350.56   19.39
  -3   1 -14  287.18   11.67
  -3   1 -14  295.52   11.83
  -3   1 -14  304.42   17.41
  -3   1 -14  256.38   11.75
  -3   1 -14  286.62   12.23
  -3   1 -14  280.99   12.26
   3   1  14  326.05   18.98
   3   1  14  334.38   19.65
   3   1  14  315.85   19.43
  -3   1 -14  297.38   12.19
  -3   1 -14  279.00   12.13
   3   1  15  322.81   19.34
  -3   1 -15  271.35   16.73
  -3   1 -15  289.59   11.37
  -3   1 -15  288.62   11.56
  -3   1 -15  248.98   11.39
  -3   1 -15  264.79   11.78
   3   1  15  277.53   18.98
  -3   1 -15  257.36   11.79
  -3   1 -15  293.34   11.89
   3   1  15  301.57   19.36
   3   1  15  286.53   19.46
  -3   1 -15  271.83   11.38
  -3   1 -15  251.82   12.01
  -3   1 -15  268.09   11.83
  -3   1 -16  397.28   14.83
  -3   1 -16  399.35   14.94
  -3   1 -16  394.41   14.81
  -3   1 -16  379.87   15.02
  -3   1 -16  371.00   15.43
  -3   1 -16  366.17   14.73
  -3   1 -16  365.04   15.36
  -3   1 -16  401.22   15.22
  -3   1 -16  392.51   15.25
  -3   1 -16  359.91   15.50
  -3   1 -16  351.25   15.21
  -3   1 -17  373.24   14.28
  -3   1 -17  380.27   14.41
  -3   1 -17  390.57   14.52
  -3   1 -17  343.09   14.61
  -3   1 -17  384.43   14.80
  -3   1 -17  381.08   14.70
  -3   1 -17  377.22   15.22
  -3   1 -17  347.70   14.82
  -3   1 -17  341.21   14.88
  -3   1 -17  355.77   15.06
  -3   1 -18  197.94    8.59
  -3   1 -18  203.85    8.89
  -3   1 -18  210.38    8.97
  -3   1 -18  172.67    9.52
  -3   1 -18  184.50    9.36
  -3   1 -18  199.38    9.39
  -3   1 -19   98.66    5.70
  -3   1 -19  100.42    5.73
  -3   1 -19   89.28    6.20
  -3   1 -20   75.43    4.75
  -3   1 -20   73.58    4.66
  -3   1 -21   45.92    3.60
  -3   1 -21   40.99    3.36
  -3   1 -22   37.11    2.75
  -3   1 -22   42.70    2.95
   3   3 -21    4.20    1.89
   3   3 -21   -0.33    2.81
   3   3 -21   -0.35    2.77
   3   3 -20   24.01    3.54
   3   3 -20   23.26    3.58
   3   3 -20   24.41    3.75
   3   3 -20   15.82    2.51
   3   3 -20   18.71    3.62
   3   3 -20   16.55    3.64
   3   3 -20   15.95    3.63
   3   3 -19    6.72    3.82
   3   3 -19   11.14    3.71
   3   3 -19    5.72    3.90
   3   3 -19    8.79    4.25
   3   3 -19   11.86    2.70
   3   3 -19   15.07    3.99
   3   3 -19    8.98    3.83
   3   3 -18   65.06    5.33
   3   3 -18   54.44    4.84
   3   3 -18   52.17    5.35
   3   3 -18   56.07    5.45
   3   3 -18   62.18    5.83
   3   3 -18   55.76    4.01
   3   3 -18   63.29    5.45
   3   3 -17   24.91    4.53
   3   3 -17   23.76    4.84
   3   3 -17   21.80    5.09
   3   3 -17   22.86    4.86
   3   3 -17   20.64    4.80
   3   3 -17   30.37    4.93
   3   3 -16   61.27    5.71
   3   3 -16   56.29    5.41
   3   3 -16   53.33    5.74
   3   3 -16   56.02    5.75
   3   3 -16   53.02    5.95
   3   3 -16   60.97    5.77
   3   3 -15  117.47    7.29
   3   3 -15  119.50    7.09
   3   3 -15  120.65    7.39
   3   3 -15  114.00    7.60
   3   3 -15  126.73    7.58
   3   3 -15  131.58    7.46
   3   3 -14  146.25    7.99
   3   3 -14  147.47    7.79
   3   3 -14  148.17    8.17
   3   3 -14  152.29    8.27
   3   3 -14  146.88    7.55
   3   3 -14  138.67    8.06
   3   3 -13  150.36    7.74
   3   3 -13  154.47    7.96
   3   3 -13  147.66    8.17
   3   3 -13  155.12    7.73
   3   3 -12  403.66   15.94
   3   3 -12  438.70   16.00
   3   3 -12  409.56   15.78
   3   3 -12  420.45   15.96
   3   3 -11  627.85   22.24
   3   3 -11  618.43   22.18
   3   3 -11  604.27   22.20
   3   3 -11  601.91   22.01
   3   3 -10  350.39   13.25
   3   3 -10  341.95   13.31
   3   3  -9   57.86    4.29
   3   3  -4  411.24   17.02
  -3   3   4  402.39   18.23
  -3   3   4  390.16   18.25
   3   3  -3   83.54    6.34
  -3   3   3   79.40    9.31
  -3   3   3   79.19    9.09
  -3   3   2   65.75    9.29
  -3   3   2   69.21    9.21
   3   3  -1  151.20    8.01
  -3   3   1  143.39   11.40
  -3   3   1  144.49   10.22
  -3   3   1  144.90   11.41
  -3   3   0  143.55   11.29
  -3   3   0  123.42    9.35
  -3   3   0  127.56   11.09
  -3   3  -1   77.12    9.92
  -3   3  -1   74.46    7.52
  -3   3  -1   67.73    9.70
   3   3   1   83.00    8.06
   3   3   2  176.08   11.07
   3   3   3   48.79    7.36
  -3   3  -3   50.43    6.59
   3   3   4   83.93    8.50
  -3   3  -4   57.43    7.88
  -3   3  -4   68.96    7.05
   3   3   5  356.89   16.68
   3   3   5  326.79   16.73
  -3   3  -5  300.64   15.41
   3   3   6  232.49   13.74
   3   3   6  231.94   14.29
  -3   3  -6  212.37   12.13
   3   3   7  141.09   12.19
  -3   3  -7  124.34    9.83
  -3   3  -7  113.31    9.09
   3   3   8    5.92    9.64
  -3   3  -9   39.98    7.44
  -3   3  -9   43.78    4.65
  -3   3  -9   48.23    5.25
   3   3   9   61.16   11.50
  -3   3 -10  143.38    7.96
  -3   3 -10  157.86    8.33
  -3   3 -10  157.79    8.46
   3   3  10  153.97   14.77
  -3   3 -11   56.86    5.48
  -3   3 -11   53.09    5.91
  -3   3 -11   66.76    6.09
   3   3  11   56.22   12.52
  -3   3 -12   22.10    5.36
  -3   3 -12   22.56    5.24
  -3   3 -12   20.94    4.87
  -3   3 -12   28.60    5.37
  -3   3 -12   25.63    5.35
  -3   3 -13   33.64    5.32
  -3   3 -13   42.81    5.73
  -3   3 -13   40.01    5.43
  -3   3 -13   41.83    5.54
  -3   3 -13   42.13    5.65
  -3   3 -14   96.30    6.84
  -3   3 -14   98.79    7.22
  -3   3 -14  103.27    7.18
  -3   3 -14   99.03    6.96
  -3   3 -15   23.74    5.07
  -3   3 -15   27.40    5.29
  -3   3 -15   28.76    5.18
  -3   3 -15   29.55    5.26
  -3   3 -16  115.08    7.20
  -3   3 -16  122.61    7.30
  -3   3 -16  113.68    6.00
  -3   3 -16  122.10    7.60
  -3   3 -16  123.19    7.25
  -3   3 -16  112.79    7.15
  -3   3 -17   52.16    5.36
  -3   3 -17   55.36    5.33
  -3   3 -17   56.72    4.12
  -3   3 -17   64.35    5.81
  -3   3 -17   67.04    6.14
  -3   3 -17   59.13    5.37
  -3   3 -17   61.57    5.38
  -3   3 -17   56.98    5.25
  -3   3 -18    7.33    3.75
  -3   3 -18    3.76    3.90
  -3   3 -18    3.96    2.60
  -3   3 -18    6.56    3.64
  -3   3 -18    5.72    3.61
  -3   3 -18    3.28    3.61
  -3   3 -18    6.53    4.67
  -3   3 -18    6.95    4.29
  -3   3 -19   25.21    2.56
  -3   3 -19   20.84    3.51
   3   5 -13    2.25    2.89
   3   5 -12    6.08    3.19
   3   5 -11   18.46    3.55
   3   5 -10    4.89    2.84
  -3   5  -9   23.01    4.22
  -3   5 -10   33.33    4.33
  -3   5 -11   87.46    5.56
  -3   5 -11  104.37    5.90
   4  -6  -2   29.62    3.11
   4  -6  -1   33.98    3.19
   4  -6   0   47.68    3.37
   4  -4 -18   50.65    3.27
   4  -4 -17   58.71    3.76
  -4  -4  17   49.88    4.02
  -4  -4  16   94.43    5.65
   4  -4 -16  111.42    5.32
  -4  -4  15   22.03    3.91
   4  -4 -15   23.68    3.44
  -4  -4  14   69.39    5.29
   4  -4 -14   71.98    4.74
   4  -4 -13   12.85    3.52
  -4  -4  13   18.24    4.13
   4  -4 -12   36.35    3.99
  -4  -4  12   34.16    4.38
  -4  -4  12   32.01    4.71
  -4  -4  11   39.03    4.67
   4  -4 -11   32.60    3.89
  -4  -4  11   31.79    4.84
  -4  -4  10  110.69    6.70
   4  -4 -10  100.38    5.75
  -4  -4  10  110.25    6.36
   4  -4  -9    8.13    3.48
  -4  -4   9    7.23    4.33
  -4  -4   9    6.73    4.33
   4  -4  -8   70.89    5.05
  -4  -4   8   87.11    6.03
  -4  -4   8   92.16    6.28
  -4  -4   7   11.43    4.35
  -4  -4   7    9.19    2.87
   4  -4  -7    6.21    3.53
   4  -4  -7   12.45    4.52
   4  -4  -7    6.59    8.33
  -4  -4   6  140.40    6.47
   4  -4  -6  128.51    7.32
   4  -4  -6  123.75    6.68
  -4  -4   6  148.69    7.33
   4  -4  -5  833.45   30.52
   4  -4  -5  835.41   30.59
  -4  -4   5  848.58   30.44
  -4  -4   4  206.26    9.17
   4  -4  -4  206.59   10.16
   4  -4  -4  238.71    9.70
   4  -4  -4  210.27   14.68
  -4  -4   3  169.22    8.02
   4  -4  -3  187.51    8.47
   4  -4  -3  179.44    8.97
  -4  -4   3  204.38    8.17
  -4  -4   3  201.60    8.30
   4  -4  -3  155.30   13.48
  -4  -4   2   87.17    5.62
   4  -4  -2  109.17    6.90
  -4  -4   2  113.14    5.63
   4  -4  -2   87.47   11.38
  -4  -4   2  107.56    5.73
  -4  -4   1  118.93    6.47
   4  -4  -1  123.51    7.14
   4  -4  -1  107.21    7.04
  -4  -4   1  102.12    6.09
  -4  -4   1  121.46    5.99
   4  -4  -1  113.93   11.48
  -4  -4   0   20.84    4.11
   4  -4   0   28.85    5.13
  -4  -4   0   15.88    3.85
  -4  -4   0   23.94    3.52
   4  -4   0   29.88    9.82
  -4  -4  -1    3.37    3.76
   4  -4   1    1.70    4.70
  -4  -4  -1    5.47    3.04
   4  -4   1   14.90    9.16
  -4  -4  -1    6.52    3.91
  -4  -4  -2   70.12    5.25
  -4  -4  -2   66.81    4.73
   4  -4   2   67.39   11.04
  -4  -4  -3   10.81    4.21
   4  -4   3    1.13    5.42
   4  -4   3    4.71    9.47
  -4  -4  -3    9.85    3.37
  -4  -4  -4   19.56    4.50
   4  -4   4   11.19    5.38
  -4  -4  -4   12.98    4.30
   4  -4   4   18.59    5.62
   4  -4   5  261.52   11.46
   4  -4   5  262.00   11.02
   4  -4   5  249.46   11.29
  -4  -4  -5  260.40   10.76
   4  -4   6   54.21    5.27
   4  -4   6   62.31    6.62
   4  -4   6   56.97    6.23
  -4  -4  -6   57.07    5.54
   4  -4   7   94.99    7.26
   4  -4   7  100.03    6.40
   4  -4   7   89.95    6.83
  -4  -4  -7  106.07    6.50
   4  -4   8  173.22    8.66
   4  -4   8  153.13    7.92
  -4  -4  -8  152.17    7.81
   4  -4   9   52.72    6.17
   4  -4   9   53.76    5.15
  -4  -4  -9   54.14    5.50
   4  -4  10   19.90    5.21
   4  -4  10   17.11    4.36
  -4  -4 -10   25.54    5.03
   4  -4  11   36.92    5.02
   4  -4  11   30.74    4.57
   4  -4  11   33.21    5.29
  -4  -4 -11   39.50    5.14
   4  -4  12   65.75    5.83
   4  -4  12   67.93    5.10
   4  -4  13   25.86    3.82
   4  -4  13   20.72    4.75
   4  -4  14    6.09    4.06
   4  -4  14    4.81    3.15
   4  -4  15    4.01    2.76
   4  -4  15   -1.84    3.57
   4  -4  16   33.70    3.36
   4  -4  16   40.28    3.15
   4  -2 -23   31.18    3.37
  -4  -2  23   26.49    3.40
   4  -2 -22    7.94    3.58
   4  -2 -22    1.26    3.61
   4  -2 -22    6.36    3.48
   4  -2 -22    2.21    3.55
  -4  -2  22    5.32    3.62
   4  -2 -21   77.01    5.67
   4  -2 -21   70.02    5.63
   4  -2 -21   78.74    5.73
   4  -2 -21   71.37    5.68
  -4  -2  21   78.98    5.62
   4  -2 -21   82.67    5.53
   4  -2 -21   87.00    5.17
   4  -2 -20   75.01    6.20
   4  -2 -20   83.81    6.11
   4  -2 -20   87.75    6.12
   4  -2 -20   73.38    6.07
  -4  -2  20   71.01    5.44
   4  -2 -20   93.82    5.98
   4  -2 -20   91.47    5.67
  -4  -2  20   70.47    5.81
   4  -2 -19   -2.76    4.75
   4  -2 -19   -2.66    4.57
   4  -2 -19    0.10    4.42
   4  -2 -19    4.32    4.82
  -4  -2  19   -2.07    3.99
   4  -2 -19    1.59    4.57
  -4  -2  19   -0.96    4.38
   4  -2 -19   -0.35    4.20
   4  -2 -18  201.85    9.74
   4  -2 -18  191.28    9.92
   4  -2 -18  202.69    9.94
   4  -2 -18  197.43    9.86
   4  -2 -18  217.54    9.46
  -4  -2  18  187.00    9.43
   4  -2 -17   10.91    5.18
   4  -2 -17   11.62    4.89
   4  -2 -17   10.51    5.18
   4  -2 -17   12.30    4.90
   4  -2 -17   12.77    4.54
   4  -2 -17   10.06    2.95
  -4  -2  17    6.43    4.51
   4  -2 -16   22.54    5.41
   4  -2 -16   25.98    5.12
   4  -2 -16   20.75    4.89
  -4  -2  16   23.45    7.48
  -4  -2  16   19.54    9.11
  -4  -2  16   21.38    8.77
   4  -2 -16   25.10    4.63
   4  -2 -16   18.42    3.12
  -4  -2  16   21.63    4.71
   4  -2 -15   31.11    4.76
   4  -2 -15   30.37    3.38
  -4  -2  15   25.40    4.79
   4  -2 -15   24.86    5.44
   4  -2 -15   35.56    5.10
   4  -2 -15   32.52    4.89
  -4  -2  15   23.55    7.84
  -4  -2  15   30.15    9.35
  -4  -2  15   33.17    9.67
   4  -2 -15   18.86    8.70
   4  -2 -14    6.50    4.43
   4  -2 -14   10.18    4.26
  -4  -2  14   13.38    7.22
  -4  -2  14   12.58    8.38
  -4  -2  14    8.14    8.60
   4  -2 -14    6.34    2.84
  -4  -2  14    6.96    4.47
   4  -2 -14    8.41    4.04
   4  -2 -13   85.67    5.77
  -4  -2  13   94.67    6.38
   4  -2 -13   90.38    6.37
   4  -2 -13  101.08    6.01
   4  -2 -13   97.96    6.20
  -4  -2  13   81.91    9.43
  -4  -2  13  100.39   10.77
  -4  -2  13   99.47   10.64
  -4  -2  13  101.96    5.63
   4  -2 -12  337.00   13.15
   4  -2 -12  333.89   13.39
   4  -2 -12  306.80   12.92
  -4  -2  12  334.44   16.79
  -4  -2  12  340.20   17.52
  -4  -2  12  349.18   17.73
  -4  -2  12  369.44   13.17
  -4  -2  11  110.38   10.09
   4  -2 -11  124.19    6.34
   4  -2 -11  119.13    6.50
   4  -2 -11  116.31    6.07
   4  -2 -11  116.76    6.75
  -4  -2  11  118.16    9.75
  -4  -2  11  122.83   10.68
  -4  -2  11  113.05   10.21
  -4  -2  11  138.68    6.32
  -4  -2  10  243.66   13.75
   4  -2 -10  237.70    9.89
   4  -2 -10  248.19   10.25
   4  -2 -10  238.92   10.31
  -4  -2  10  251.56   13.22
  -4  -2  10  264.60   14.15
  -4  -2  10  268.63   14.17
  -4  -2  10  275.00   10.20
   4  -2  -9  225.40    9.49
   4  -2  -9  227.26    9.63
   4  -2  -9  229.80    9.20
  -4  -2   9  240.36   12.41
  -4  -2   9  246.86   13.07
  -4  -2   9  231.50   12.89
  -4  -2   9  248.65    9.49
   4  -2  -8   11.39    3.33
   4  -2  -8    9.16    3.49
  -4  -2   8   12.18    5.93
  -4  -2   8   19.47    6.94
  -4  -2   8   16.08    6.70
  -4  -2   8   15.78    3.03
   4  -2  -7  635.47   23.74
  -4  -2   7  732.03   26.67
  -4  -2   7  735.39   26.63
  -4  -2   7  699.22   23.81
  -4  -2   7  687.17   26.08
  -4  -2   6   34.47    5.85
  -4  -2   6   40.69    6.71
  -4  -2   6   31.07    6.41
  -4  -2   5  181.51    9.67
  -4  -2   5  189.71   10.11
  -4  -2   5  198.19   10.14
  -4  -2   4   44.51    5.64
  -4  -2   4   59.05    6.28
  -4  -2   4   55.22    6.09
  -4  -2   3  634.96   22.78
   4  -2  -3  556.52   24.21
  -4  -2   3  619.51   22.78
   4  -2  -2   20.85    7.97
   4  -2  -1  462.04   19.99
   4  -2   0  545.05   22.58
   4  -2   1  363.26   15.51
   4  -2   1  356.38   15.38
   4  -2   2  105.53    7.43
   4  -2   2  140.53    9.88
   4  -2   2  127.43    8.18
   4  -2   2  105.22    8.05
   4  -2   3  252.65   11.70
   4  -2   3  244.62   12.23
   4  -2   3  228.23   12.06
   4  -2   3  241.84   12.88
   4  -2   4   62.98    6.94
   4  -2   4   60.48    7.64
   4  -2   4   61.90    7.91
   4  -2   4   64.17    8.09
  -4  -2  -5  136.87    6.36
   4  -2   5  103.32    8.44
   4  -2   5  103.08    8.78
  -4  -2  -5  112.65    5.49
   4  -2   5  110.32    9.18
   4  -2   5  114.37    9.46
  -4  -2  -6   44.79    4.36
  -4  -2  -6   60.23    4.72
   4  -2   6   51.87    7.86
   4  -2   6   42.55    7.94
  -4  -2  -6   46.25    3.76
   4  -2   6   38.75    6.69
   4  -2   7   59.68    8.38
   4  -2   7   56.30    8.64
  -4  -2  -7   61.47    4.27
  -4  -2  -7   71.70    5.01
  -4  -2  -7   70.94    5.06
   4  -2   7   60.02    7.58
  -4  -2  -8  309.87   12.53
   4  -2   8  336.99   17.36
   4  -2   8  320.00   17.08
  -4  -2  -8  372.12   13.32
  -4  -2  -8  351.84   13.47
   4  -2   8  318.41   16.22
   4  -2   9   73.13    9.72
  -4  -2  -9   91.26    5.19
   4  -2   9   84.59   10.24
  -4  -2  -9   91.90    6.14
  -4  -2  -9   95.78    5.89
   4  -2   9   93.47    9.26
  -4  -2 -10  205.11    9.13
  -4  -2 -10  206.99    9.48
   4  -2  10  191.62   12.91
   4  -2  10  189.63   13.81
   4  -2  10  209.75   14.04
  -4  -2 -10  193.24    9.43
  -4  -2 -11  301.91   13.20
  -4  -2 -11  311.68   12.19
  -4  -2 -11  321.52   13.01
  -4  -2 -11  318.05   13.02
   4  -2  11  326.22   17.27
   4  -2  11  305.47   17.76
   4  -2  11  309.30   17.79
  -4  -2 -11  322.14   12.93
  -4  -2 -12 1320.52   45.32
  -4  -2 -12 1331.94   45.90
  -4  -2 -12 1385.29   46.12
   4  -2  12 1259.38   50.46
   4  -2  12 1219.77   50.85
   4  -2  12 1229.89   50.77
  -4  -2 -12 1328.39   45.51
  -4  -2 -13  469.56   17.53
  -4  -2 -13  478.30   18.34
  -4  -2 -13  508.97   18.54
   4  -2  13  437.77   22.84
   4  -2  13  452.07   23.34
   4  -2  13  432.73   23.28
  -4  -2 -13  478.37   17.99
  -4  -2 -14   41.83    5.62
  -4  -2 -14   36.94    5.45
  -4  -2 -14   42.22    5.86
  -4  -2 -14   48.11    4.48
  -4  -2 -15   46.78    5.70
  -4  -2 -15   40.85    5.66
  -4  -2 -15   53.61    5.75
  -4  -2 -15   50.06    4.51
  -4  -2 -16   43.91    5.41
  -4  -2 -16   34.95    5.24
  -4  -2 -16   55.30    5.46
  -4  -2 -16   48.14    4.33
  -4  -2 -17   10.00    4.59
  -4  -2 -17    3.54    4.42
  -4  -2 -17   -0.26    3.33
  -4  -2 -18    6.12    4.23
  -4  -2 -18   10.50    3.10
  -4  -2 -19   23.20    4.29
  -4  -2 -19   30.26    3.17
  -4  -2 -20   44.05    3.11
   4   0 -24    0.74    3.36
  -4   0  24    2.27    3.68
   4   0 -24    0.32    2.22
   4   0 -23    0.52    3.83
   4   0 -23    0.06    2.77
  -4   0  23   -3.73    4.46
   4   0 -22    1.55    4.20
   4   0 -22    0.46    4.31
   4   0 -22    0.94    3.18
  -4   0  22   -1.42    4.84
   4   0 -21   10.88    4.67
   4   0 -21   18.47    3.27
   4   0 -21   17.38    3.77
  -4   0  21   17.47    5.30
   4   0 -20    2.58    4.67
   4   0 -20   -1.65    4.89
   4   0 -20    0.08    3.34
   4   0 -20    0.73    3.73
   4   0 -19   13.33    4.97
   4   0 -19   10.27    5.00
   4   0 -19    7.07    3.91
   4   0 -19   13.32    3.68
  -4   0  18   46.30   11.78
   4   0 -18   49.03    4.76
   4   0 -18   39.25    5.71
   4   0 -18   39.49    5.48
   4   0 -18   40.51    5.54
  -4   0  18   40.22   10.41
  -4   0  18   45.12   11.12
  -4   0  18   52.25   11.13
   4   0 -18   35.40    4.88
  -4   0  17   78.27   12.14
   4   0 -17   61.25    5.21
   4   0 -17   44.61    5.50
   4   0 -17   56.47    5.88
   4   0 -17   55.03    5.77
  -4   0  17   59.00   10.84
  -4   0  17   59.31   11.55
  -4   0  17   82.62   11.65
   4   0 -17   51.91    5.29
   4   0 -16   78.53    5.44
   4   0 -16   75.23    5.40
   4   0 -16   67.07    5.91
   4   0 -16   78.08    5.82
   4   0 -16   73.00    5.87
   4   0 -16   65.48    5.44
  -4   0  16   64.11   11.02
  -4   0  16   80.41   11.79
  -4   0  16   69.83   11.55
   4   0 -16   63.95    5.51
   4   0 -15    4.68    3.70
   4   0 -15    5.60    3.59
   4   0 -15    2.14    3.97
   4   0 -15    2.64    4.26
   4   0 -15    1.06    4.05
  -4   0  15    3.77    8.81
   4   0 -15    4.30    3.74
   4   0 -15    2.48    3.47
   4   0 -15    1.04    3.76
  -4   0  15    3.91    8.89
  -4   0  15    4.18    9.20
   4   0 -15    2.32    3.43
   4   0 -14  126.96    6.98
   4   0 -14  123.02    6.85
   4   0 -14  123.96    6.91
   4   0 -14  133.11    6.62
   4   0 -14  126.98    6.69
  -4   0  14  139.74   12.22
   4   0 -14  128.41    6.74
  -4   0  14  142.35   12.48
  -4   0  14  134.36   12.49
   4   0 -14  121.82    6.75
  -4   0  13    8.35    9.25
   4   0 -13    9.53    3.70
   4   0 -13    6.96    3.75
   4   0 -13    7.99    3.54
   4   0 -13    8.26    3.89
   4   0 -13    8.54    3.46
   4   0 -13    6.82    3.39
  -4   0  13    5.53    8.30
   4   0 -13    8.24    3.10
  -4   0  13    3.80    8.78
  -4   0  13    5.23    8.55
   4   0 -13    6.57    2.97
  -4   0  12  118.22   11.27
   4   0 -12  104.47    5.69
   4   0 -12  103.44    5.80
   4   0 -12  107.11    5.93
   4   0 -12  108.87    5.84
  -4   0  12  119.87   11.18
   4   0 -12  103.19    5.76
   4   0 -12  113.20    5.60
   4   0 -12  112.62    5.59
  -4   0  12  110.25   11.42
  -4   0  12  116.87   11.16
   4   0 -12  113.63    5.57
   4   0 -11  959.10   32.13
   4   0 -11  950.35   32.10
   4   0 -11  945.01   32.18
   4   0 -11  929.81   32.16
   4   0 -11  934.17   32.16
  -4   0  11  923.18   35.35
  -4   0  11 1053.43   37.22
  -4   0  11 1015.44   36.88
  -4   0  11 1013.04   36.90
  -4   0  11  861.18   32.11
   4   0 -11  891.37   32.22
  -4   0  11  912.17   35.21
   4   0 -11  932.31   32.04
   4   0 -10  309.29   11.68
   4   0 -10  300.51   11.60
  -4   0  10  348.39   16.64
  -4   0  10  329.31   16.50
   4   0 -10  299.96   11.63
  -4   0  10  315.60   15.28
  -4   0  10  329.33   15.40
  -4   0  10  335.96   16.66
  -4   0   9   -3.13    8.59
  -4   0   9    0.86    7.97
  -4   0   9    7.64    7.39
  -4   0   9    4.73    7.55
  -4   0   9   11.89    8.46
  -4   0   8 1522.13   53.11
  -4   0   8 1532.85   53.17
  -4   0   8 1414.86   51.97
  -4   0   8 1411.37   52.05
  -4   0   8 1569.65   53.29
  -4   0   7 1509.95   53.36
  -4   0   7 1487.17   53.32
  -4   0   7 1455.97   52.48
  -4   0   7 1520.64   52.65
  -4   0   7 1548.33   53.42
  -4   0   6  282.78   13.77
  -4   0   6  282.26   13.89
  -4   0   6  285.26   13.36
  -4   0   6  297.06   13.71
  -4   0   6  287.48   13.40
  -4   0   5 1981.01   68.88
  -4   0   5 2078.99   68.51
  -4   0   5 2040.49   68.47
  -4   0   5 1884.42   68.54
  -4   0   4 1146.70   39.73
  -4   0   4 1086.00   39.56
  -4   0   3  572.91   21.01
  -4   0   3  511.09   21.01
  -4   0   2  622.78   21.35
  -4   0   2  594.44   20.15
   4   0  -2  569.70   21.17
   4   0  -2  612.55   21.46
  -4   0   2  562.48   21.65
   4   0  -1  276.99   10.67
  -4   0   1  282.84   11.49
   4   0  -1  295.94   13.11
   4   0  -1  280.23   12.98
  -4   0   1  308.81   12.64
  -4   0   1  290.93   12.69
  -4   0   1  303.13   12.56
   4   0   0   52.20    7.31
   4   0   0   59.06    7.60
  -4   0   0   58.87    6.62
  -4   0   0   56.16    6.43
  -4   0   0   61.74    6.70
  -4   0  -1  205.50    9.49
   4   0   1  224.67   11.25
   4   0   1  223.13   11.28
  -4   0  -1  227.06   10.35
  -4   0  -1  217.12   10.26
  -4   0  -2 5465.27  181.07
   4   0   2 5322.41  181.58
   4   0   2 5456.45  181.72
  -4   0  -2 5419.27  180.75
  -4   0  -2 5399.64  180.75
  -4   0  -3 4968.33  150.07
   4   0   3 4719.03  150.63
   4   0   3 4652.91  150.48
  -4   0  -3 4702.43  149.45
  -4   0  -3 4756.44  149.48
  -4   0  -4 4400.98  139.39
   4   0   4 4045.33  139.66
   4   0   4 4167.78  139.85
  -4   0  -4 4041.91  138.49
  -4   0  -4 4040.36  138.51
   4   0   4 4196.55  139.71
   4   0   5  587.84   23.85
   4   0   5  605.75   23.99
  -4   0  -5  597.43   22.95
   4   0   5  586.53   23.69
   4   0   6 4414.76  145.16
   4   0   6 4172.69  144.95
   4   0   6 4218.74  145.08
   4   0   7  636.94   25.80
   4   0   7  606.36   25.61
   4   0   7  637.45   25.95
  -4   0  -8  495.48   18.07
   4   0   8  504.73   22.27
  -4   0  -8  504.84   18.08
  -4   0  -8  511.79   17.91
   4   0   8  521.07   22.50
   4   0   8  508.94   22.41
  -4   0  -8  501.73   18.04
   4   0   9  847.38   32.23
  -4   0  -9  694.05   28.55
  -4   0  -9  751.01   28.61
  -4   0  -9  857.25   28.86
   4   0   9  922.37   33.74
  -4   0  -9  834.02   28.48
  -4   0  -9  843.13   28.85
  -4   0  -9  888.25   28.64
  -4   0  -9  845.96   28.59
   4   0   9  882.37   33.42
   4   0   9  903.77   33.55
  -4   0  -9  852.95   28.54
  -4   0  -9  838.78   28.83
   4   0  10    8.04    8.40
   4   0  10    5.88    8.53
  -4   0 -10    4.21    3.55
  -4   0 -10    6.14    3.61
  -4   0 -10   -0.68    3.32
  -4   0 -10    3.93    3.15
  -4   0 -10    6.80    3.43
   4   0  10    3.11    8.04
  -4   0 -10    6.80    3.65
   4   0  10   11.16    8.82
  -4   0 -10    3.28    3.51
  -4   0 -10    4.63    3.26
  -4   0 -10    4.36    3.62
  -4   0 -10    5.61    3.09
   4   0  11   14.31    8.63
   4   0  11   11.32    9.43
  -4   0 -11    5.84    6.35
  -4   0 -11    4.96    3.73
  -4   0 -11   -0.95    3.67
  -4   0 -11    2.52    3.59
  -4   0 -11    3.95    3.23
  -4   0 -11    6.03    3.63
   4   0  11   12.05    8.57
  -4   0 -11    3.27    3.75
   4   0  11   14.04    8.96
  -4   0 -11    6.67    3.86
  -4   0 -11    4.20    3.58
  -4   0 -11    4.81    3.16
  -4   0 -11    6.53    3.61
   4   0  12   83.43   11.03
   4   0  12   99.59   11.59
  -4   0 -12   85.13    9.29
  -4   0 -12   79.38    5.72
  -4   0 -12   90.23    5.80
  -4   0 -12   89.73    5.14
  -4   0 -12   81.51    5.68
   4   0  12   93.44   11.45
   4   0  12   99.42   11.91
  -4   0 -12   90.14    5.80
  -4   0 -12   87.86    5.65
  -4   0 -12   90.05    5.83
  -4   0 -12   75.32    5.75
   4   0  13   57.18   11.39
  -4   0 -13   52.55    4.80
  -4   0 -13   50.01    4.26
  -4   0 -13   61.56    8.78
  -4   0 -13   54.01    4.60
  -4   0 -13   45.46    4.99
  -4   0 -13   41.16    5.07
   4   0  13   49.87   10.67
   4   0  13   57.33   11.16
  -4   0 -13   53.31    5.11
   4   0  13   73.13   11.72
  -4   0 -13   53.78    5.06
  -4   0 -13   53.44    5.07
  -4   0 -13   42.70    5.03
   4   0  14  178.41   14.48
  -4   0 -14  168.29    7.91
  -4   0 -14  154.98    7.35
  -4   0 -14  165.42    7.82
  -4   0 -14  137.99    8.05
  -4   0 -14  143.26    8.17
   4   0  14  146.29   14.35
   4   0  14  167.82   15.23
   4   0  14  176.55   15.00
  -4   0 -14  166.60    8.09
  -4   0 -14  155.28    8.07
  -4   0 -15    7.67    3.52
  -4   0 -15    4.07    3.85
  -4   0 -15    1.83    4.13
  -4   0 -15   -2.61    4.37
  -4   0 -15    3.22    4.50
   4   0  15    9.61    9.86
   4   0  15    9.68   10.06
  -4   0 -15    6.73    4.57
   4   0  15   -1.41   11.05
   4   0  15   16.43   10.23
  -4   0 -16  118.57    6.92
  -4   0 -16  105.38    5.96
  -4   0 -16  128.58    6.80
  -4   0 -16  126.38    6.73
  -4   0 -16  105.01    6.92
  -4   0 -16   95.45    6.98
  -4   0 -17    5.09    4.13
  -4   0 -17   -1.84    4.23
  -4   0 -17    0.83    4.59
  -4   0 -17    0.34    4.14
  -4   0 -17    1.54    3.26
  -4   0 -17   -0.10    3.74
  -4   0 -18  548.40   21.50
  -4   0 -18  570.47   21.71
  -4   0 -18  629.22   21.39
  -4   0 -18  590.42   20.93
  -4   0 -19   29.27    4.53
  -4   0 -19   27.10    3.35
  -4   0 -19   26.52    4.15
  -4   0 -20  113.43    6.42
  -4   0 -20  127.87    6.09
  -4   0 -20  119.93    5.52
  -4   0 -21   23.41    3.16
   4   2 -23   25.61    2.42
   4   2 -23   22.41    2.51
   4   2 -22    1.64    3.59
   4   2 -22    3.95    3.43
   4   2 -22    4.60    3.14
   4   2 -22    3.03    2.67
   4   2 -22    6.62    2.51
   4   2 -21   82.35    5.90
   4   2 -21   75.78    5.74
   4   2 -21   77.96    4.67
   4   2 -21   85.55    5.53
   4   2 -21   89.03    5.46
   4   2 -20   76.37    6.23
   4   2 -20   85.66    6.39
   4   2 -20   90.28    5.82
   4   2 -20   92.87    6.63
   4   2 -20   86.68    5.14
   4   2 -20   92.49    6.16
   4   2 -19   -1.04    3.38
   4   2 -19    8.23    3.06
   4   2 -19   -2.54    4.71
   4   2 -19    5.99    4.88
   4   2 -19    2.11    3.90
   4   2 -19   -2.16    4.83
   4   2 -18  196.21    8.53
   4   2 -18  199.04    8.95
   4   2 -18  225.44   10.22
   4   2 -18  209.16   10.01
   4   2 -18  203.74   10.41
   4   2 -17   14.16    5.09
   4   2 -17    9.43    5.32
   4   2 -17   12.95    5.20
   4   2 -17   11.01    3.32
   4   2 -17    8.91    5.04
   4   2 -16   22.81    3.53
   4   2 -16   15.88    5.13
   4   2 -16   13.77    5.33
   4   2 -16   17.82    5.13
  -4   2  16   10.81   10.97
   4   2 -16   26.56    5.13
   4   2 -15   25.98    5.20
   4   2 -15   35.03    5.28
   4   2 -15   35.51    4.79
   4   2 -15   29.06    5.03
  -4   2  15   21.91   11.17
   4   2 -15   27.17    5.15
  -4   2  14   14.30   10.40
   4   2 -14    7.11    4.41
   4   2 -14    4.72    4.47
   4   2 -14    6.37    3.80
   4   2 -14    6.12    4.28
   4   2 -14    7.80    4.14
  -4   2  14   11.92    8.14
  -4   2  14   15.60    8.02
   4   2 -14    6.81    3.86
  -4   2  13   90.53   12.11
   4   2 -13   91.39    6.17
   4   2 -13   88.75    6.00
   4   2 -13  100.09    5.72
  -4   2  13   89.95   10.45
  -4   2  13   83.08   10.00
  -4   2  13   91.78   10.09
   4   2 -13   92.43    5.93
   4   2 -13  103.68    6.09
  -4   2  12  337.89   18.89
   4   2 -12  339.13   13.04
   4   2 -12  348.39   13.41
   4   2 -12  338.76   13.35
  -4   2  12  327.10   17.58
  -4   2  12  358.79   17.51
  -4   2  12  339.93   17.36
   4   2 -12  343.79   13.34
   4   2 -12  336.06   13.42
  -4   2  11  145.71   12.82
   4   2 -11  120.58    6.03
   4   2 -11  123.79    6.01
   4   2 -11  123.72    6.52
  -4   2  11  119.42   10.21
  -4   2  11  129.28   10.43
  -4   2  11  126.32   10.14
   4   2 -11  122.90    6.29
   4   2 -11  122.59    6.40
  -4   2  10  264.74   15.92
   4   2 -10  240.66    9.69
   4   2 -10  229.20    9.54
  -4   2  10  237.87   13.03
  -4   2  10  228.59   13.59
  -4   2  10  240.28   13.48
  -4   2  10  256.74   13.57
   4   2 -10  260.11    9.96
  -4   2  10  245.96   13.13
  -4   2   9  246.26   15.07
   4   2  -9  226.60    8.97
   4   2  -9  213.34    9.06
  -4   2   9  228.09   12.72
  -4   2   9  231.38   12.68
  -4   2   9  220.76   12.45
  -4   2   9  215.92   12.42
  -4   2   9  238.59   12.92
  -4   2   8   14.88    9.63
   4   2  -8   12.18    3.10
  -4   2   8   18.20    6.20
  -4   2   8   14.87    6.49
  -4   2   8    9.30    7.53
  -4   2   8    1.41    6.45
  -4   2   8   21.17    7.42
  -4   2   7  622.22   25.91
  -4   2   7  617.98   24.52
  -4   2   7  610.93   24.55
  -4   2   7  639.28   25.07
  -4   2   7  639.74   24.85
  -4   2   7  638.82   25.02
  -4   2   6   30.62    9.06
  -4   2   6   28.50    6.30
  -4   2   6   33.20    6.07
  -4   2   6   28.59    7.90
  -4   2   6   29.22    8.02
  -4   2   6   37.38    6.88
  -4   2   5  140.80    8.84
  -4   2   5  157.30    9.14
  -4   2   5  180.03   11.15
  -4   2   5  155.50    9.42
  -4   2   5  157.91   10.68
  -4   2   4   42.43    6.01
  -4   2   4   36.34    5.75
  -4   2   4   49.78    8.55
  -4   2   4   54.32    8.37
  -4   2   4   43.66    6.12
  -4   2   3  590.45   22.19
  -4   2   3  505.20   20.31
  -4   2   3  579.61   22.16
  -4   2   3  490.36   20.66
  -4   2   2   25.36    8.13
  -4   2   2   23.81    8.45
  -4   2   1  488.84   21.05
  -4   2   1  518.69   20.83
  -4   2   1  488.08   20.99
  -4   2   0  545.57   23.15
  -4   2   0  589.85   22.99
  -4   2   0  553.43   23.17
  -4   2  -1  405.51   19.70
  -4   2  -1  454.07   19.50
   4   2   1  516.63   18.62
   4   2   1  496.12   18.36
  -4   2  -1  402.96   19.66
   4   2   2  142.81    8.61
   4   2   2  167.96    9.10
   4   2   2  179.37    9.22
   4   2   2  139.65    9.45
   4   2   3  282.65   12.78
  -4   2  -3  270.14   13.56
   4   2   3  271.45   12.65
   4   2   3  286.39   12.80
   4   2   3  248.13   13.13
   4   2   4   72.13    7.13
  -4   2  -4   77.39    7.60
   4   2   4   72.96    7.05
   4   2   4   68.88    7.06
   4   2   4   61.25    7.35
   4   2   5  109.89    8.86
   4   2   5  124.94    9.02
  -4   2  -5   98.96    8.77
  -4   2  -5  128.37    9.16
   4   2   5  108.07    8.34
   4   2   5  116.31    8.75
  -4   2  -5  121.49    5.86
  -4   2  -5  118.76    5.91
   4   2   6   43.80    7.21
  -4   2  -6   50.60    6.78
  -4   2  -6   52.68    6.95
   4   2   6   32.65    6.70
   4   2   6   51.72    7.10
  -4   2  -6   44.47    4.30
  -4   2  -6   41.86    4.38
   4   2   7   61.68    7.87
  -4   2  -7   55.89    7.02
  -4   2  -7   68.36    7.84
   4   2   7   63.83    7.67
   4   2   7   70.71    7.94
  -4   2  -7   66.36    5.01
  -4   2  -7   67.57    5.12
  -4   2  -8  322.92   13.06
   4   2   8  307.47   16.22
  -4   2  -8  335.99   13.10
  -4   2  -8  324.34   12.71
  -4   2  -8  309.23   15.73
  -4   2  -8  366.78   16.90
   4   2   8  326.59   16.32
   4   2   8  320.25   16.21
  -4   2  -8  342.21   13.19
  -4   2  -8  339.29   13.11
   4   2   9   98.37   12.06
   4   2   9  104.22    9.74
  -4   2  -9   92.18    5.84
  -4   2  -9   88.79    6.04
  -4   2  -9   89.14    5.67
  -4   2  -9  100.23    9.37
   4   2   9   88.91    9.41
   4   2   9   92.23    9.42
  -4   2  -9   89.84    6.14
  -4   2  -9   84.49    6.12
   4   2  10  215.07   15.38
  -4   2 -10  208.81    9.45
  -4   2 -10  210.47    9.56
  -4   2 -10  204.21    9.43
   4   2  10  213.28   13.67
  -4   2 -10  222.38   13.56
   4   2  10  182.15   13.20
   4   2  10  207.20   13.42
  -4   2 -10  214.11    9.68
  -4   2 -10  213.17    9.64
   4   2  11  327.68   19.47
   4   2  11  311.36   17.54
  -4   2 -11  312.30   13.07
  -4   2 -11  309.79   13.03
  -4   2 -11  302.20   12.09
  -4   2 -11  343.14   17.33
   4   2  11  300.14   17.29
   4   2  11  315.21   17.38
  -4   2 -11  327.43   13.24
  -4   2 -11  322.06   13.19
  -4   2 -12 1352.01   46.90
  -4   2 -12 1345.61   46.92
  -4   2 -12 1296.25   46.09
  -4   2 -12 1336.11   51.56
  -4   2 -12 1348.73   46.32
   4   2  12 1431.91   53.29
  -4   2 -12 1350.80   47.01
  -4   2 -12 1393.67   46.90
  -4   2 -13  500.23   18.87
  -4   2 -13  487.48   18.78
  -4   2 -13  466.47   17.74
  -4   2 -13  471.07   23.19
  -4   2 -13  489.18   18.04
   4   2  13  506.66   25.81
  -4   2 -13  505.09   18.81
  -4   2 -13  462.52   18.84
  -4   2 -14   45.39    4.03
  -4   2 -14   44.32    4.79
  -4   2 -14   45.39    6.14
  -4   2 -14   41.27    5.85
  -4   2 -14   37.38    5.69
  -4   2 -14   40.23    5.69
  -4   2 -14   42.58    5.66
  -4   2 -15   58.54    4.23
  -4   2 -15   57.75    4.98
  -4   2 -15   51.60    6.21
  -4   2 -15   46.06    5.75
  -4   2 -15   42.10    5.55
  -4   2 -15   54.21    5.92
  -4   2 -15   49.00    5.98
  -4   2 -16   43.68    3.80
  -4   2 -16   47.40    4.55
  -4   2 -16   50.58    6.28
  -4   2 -16   48.88    6.08
  -4   2 -16   43.82    5.35
  -4   2 -16   47.30    5.53
  -4   2 -16   43.49    5.54
  -4   2 -17    4.19    3.37
  -4   2 -17    4.29    2.68
  -4   2 -17    5.78    5.34
  -4   2 -17    5.66    4.84
  -4   2 -17    3.49    4.22
  -4   2 -17    7.78    4.49
  -4   2 -17    1.21    4.41
  -4   2 -17    3.75    4.39
  -4   2 -18    6.53    3.02
  -4   2 -18    7.13    4.79
  -4   2 -18    1.76    4.83
  -4   2 -18    9.48    4.21
  -4   2 -18   10.22    4.11
  -4   2 -19   36.27    4.79
  -4   2 -19   24.44    2.89
  -4   2 -20   38.42    2.65
   4   4 -18   49.89    3.90
   4   4 -18   48.25    4.16
   4   4 -18   40.75    2.84
   4   4 -17   62.60    4.68
   4   4 -17   61.60    4.56
   4   4 -17   59.06    4.84
   4   4 -17   48.80    4.38
   4   4 -16  111.67    5.80
   4   4 -16   99.20    6.11
   4   4 -16  103.91    6.41
   4   4 -16  109.04    6.28
   4   4 -16  107.10    6.13
   4   4 -15   22.99    3.99
   4   4 -15   21.81    4.08
   4   4 -15   20.63    4.22
   4   4 -15   22.57    4.05
   4   4 -15   23.28    4.03
   4   4 -14   74.88    5.42
   4   4 -14   76.97    5.64
   4   4 -14   71.41    5.51
   4   4 -14   81.43    5.60
   4   4 -13   16.24    3.82
   4   4 -13   10.02    4.01
   4   4 -13   11.85    3.96
   4   4 -13   15.62    4.15
   4   4 -12   31.51    4.41
   4   4 -12   31.15    4.15
   4   4 -11   32.00    4.18
   4   4 -11   31.54    4.39
   4   4 -10   98.45    5.97
   4   4  -9   10.12    3.25
  -4   4   6  124.63   11.92
  -4   4   5  805.97   34.54
  -4   4   4  222.37   14.85
  -4   4   3  148.54   12.09
   4   4  -1  131.84   10.92
   4   4   0   29.00    7.60
   4   4   1    9.36    7.26
  -4   4  -1   14.65    9.36
  -4   4  -1   16.38    9.46
   4   4   2   85.34    9.49
  -4   4  -2   64.82   11.08
  -4   4  -2   78.39   11.12
  -4   4  -2   66.91    9.69
   4   4   3   10.03    7.17
  -4   4  -3   11.05    9.29
  -4   4  -3    7.62    9.53
  -4   4  -3   13.03    7.14
   4   4   4   14.21    7.61
  -4   4  -4   15.68    9.55
  -4   4  -4   17.32    9.64
  -4   4  -4   14.28    7.25
  -4   4  -5  228.29   16.14
  -4   4  -5  233.26   16.52
  -4   4  -7   82.17    5.89
  -4   4  -8  145.57    7.74
  -4   4  -9   56.69    5.41
  -4   4  -9   50.13    5.19
  -4   4 -10   25.17    4.87
  -4   4 -10   19.95    4.56
  -4   4 -10   25.05    5.67
  -4   4 -11   33.00    4.87
  -4   4 -11   37.14    4.87
  -4   4 -11   39.00    5.88
  -4   4 -12   71.62    5.63
  -4   4 -12   60.28    5.57
  -4   4 -12   62.83    5.19
  -4   4 -12   67.12    6.34
  -4   4 -13   16.06    4.36
  -4   4 -13   25.24    4.46
  -4   4 -13   22.07    3.89
  -4   4 -13   25.23    5.22
  -4   4 -14    5.00    3.75
  -4   4 -14    3.36    3.75
  -4   4 -14    1.62    4.50
  -4   4 -14    4.86    4.95
  -4   4 -14    1.35    3.22
  -4   4 -15    3.05    4.19
  -4   4 -15    1.34    4.00
  -4   4 -15    3.00    2.23
  -4   4 -15    0.78    3.22
  -4   4 -15   -6.54    3.43
  -4   4 -16   47.40    2.86
  -5  -5  13    8.03    1.86
  -5  -5  12    8.30    2.04
  -5  -5  11    8.04    2.17
  -5  -5  10   21.90    2.65
  -5  -5   9    4.05    2.40
  -5  -5   9    4.35    2.85
  -5  -5   8    2.90    2.51
  -5  -5   8    2.16    3.01
   5  -5  -8   -3.86    3.94
  -5  -5   7    3.95    2.69
  -5  -5   7    2.33    3.18
   5  -5  -7    6.73    4.04
  -5  -5   6    5.86    3.34
   5  -5  -6    5.85    4.26
  -5  -5   6    7.37    2.90
   5  -5  -5    8.85    4.28
  -5  -5   5   11.73    2.93
   5  -5  -5    7.32    4.32
   5  -5  -4  103.02    6.38
   5  -5  -4  102.70    6.27
   5  -5  -3  384.62   15.44
  -5  -5   3  433.50   15.14
   5  -5  -2  298.83   12.23
   5  -5  -1  236.62   10.23
   5  -5   0   53.91    5.45
   5  -5   0   51.28    5.16
   5  -5   1  376.40   14.70
   5  -5   1  381.33   14.24
   5  -5   2  111.77    5.94
   5  -5   2   35.84    5.90
   5  -5   3   18.78    4.89
   5  -5   3   29.12    4.73
   5  -5   4   16.59    4.57
   5  -5   4   16.69    4.51
   5  -5   4   22.46    4.79
   5  -5   5   34.08    4.98
   5  -5   5   38.79    4.73
   5  -5   5   41.09    4.69
   5  -5   6    9.03    4.33
   5  -5   6   11.35    4.20
   5  -5   7    5.22    4.10
   5  -5   7    1.29    3.95
   5  -5   7    0.04    3.78
   5  -5   8    6.19    3.77
   5  -5   9   10.23    3.56
   5  -5  10   19.80    3.31
  -5  -3  21   16.80    2.73
   5  -3 -20    7.81    3.67
  -5  -3  20   10.38    3.01
  -5  -3  19    2.76    3.11
   5  -3 -19   -3.03    4.04
   5  -3 -19    3.44    3.99
  -5  -3  19    0.78    3.16
  -5  -3  18   11.27    3.54
   5  -3 -18    7.49    4.37
   5  -3 -18   10.50    4.28
  -5  -3  18    9.83    3.61
  -5  -3  17   17.07    3.86
   5  -3 -17   17.97    4.93
   5  -3 -17   20.27    4.87
   5  -3 -17   17.17    4.62
  -5  -3  17   17.19    4.05
  -5  -3  16   80.89    5.73
   5  -3 -16   84.23    6.70
   5  -3 -16   90.16    6.86
  -5  -3  16   87.65    5.88
   5  -3 -16  100.17    6.29
  -5  -3  15   46.91    4.96
   5  -3 -15   41.36    5.71
   5  -3 -15   48.86    5.72
  -5  -3  15   46.37    4.91
   5  -3 -15   54.72    5.28
  -5  -3  14   21.98    4.50
   5  -3 -14   23.83    5.16
   5  -3 -14   20.82    5.15
   5  -3 -14   26.91    4.76
  -5  -3  14   21.28    4.52
  -5  -3  13   45.95    4.94
   5  -3 -13   53.39    5.71
   5  -3 -13   42.59    5.53
   5  -3 -13   40.62    5.04
  -5  -3  13   42.69    4.94
  -5  -3  12  243.04   10.69
   5  -3 -12  261.13   16.92
   5  -3 -12  251.04   11.13
   5  -3 -12  252.97   11.21
   5  -3 -12  224.95   10.57
  -5  -3  12  264.23   10.96
   5  -3 -11   34.42    5.14
   5  -3 -11   39.14    5.13
   5  -3 -11   36.60    4.90
  -5  -3  11   40.94    5.00
  -5  -3  11   39.83    4.55
  -5  -3  11   37.82    4.60
   5  -3 -11   26.05    9.48
  -5  -3  11   39.08    4.10
   5  -3 -10   80.08    5.85
   5  -3 -10   83.86    5.95
   5  -3 -10   67.34    5.77
  -5  -3  10   85.12    6.05
  -5  -3  10   87.11    5.56
  -5  -3  10   75.23    5.66
   5  -3 -10   82.12   11.21
  -5  -3  10   72.14    4.85
  -5  -3   9 1108.52   37.04
  -5  -3   9 1143.02   37.45
   5  -3  -9 1057.49   42.54
   5  -3  -9  996.67   37.19
   5  -3  -9 1000.07   37.36
   5  -3  -9 1017.02   37.18
  -5  -3   9 1170.46   37.52
   5  -3  -8   19.21    4.16
   5  -3  -8   16.50    3.75
  -5  -3   8   23.91    4.48
  -5  -3   8   22.18    4.27
  -5  -3   8   18.66    4.09
  -5  -3   8   22.54    3.29
   5  -3  -7  292.97   11.98
  -5  -3   7  306.79   11.58
   5  -3  -7  292.52   11.76
   5  -3  -6   85.71   10.69
  -5  -3   6  103.45    5.09
   5  -3  -6   80.91    5.19
  -5  -3   5   78.97    4.49
   5  -3  -5   63.47    9.85
  -5  -3   4   23.62    3.00
   5  -3  -4   16.35    8.16
  -5  -3   3   28.84    3.04
   5  -3  -3   20.21    8.61
  -5  -3   2  263.77    9.77
  -5  -3   2  248.75    9.93
  -5  -3   1   97.81    4.85
  -5  -3   1  105.67    5.33
   5  -3   0  245.66   15.31
  -5  -3   0  263.98   10.11
   5  -3   1   30.33    9.16
  -5  -3  -1   35.05    3.57
   5  -3   2  222.79   14.49
  -5  -3  -2  229.39    8.99
   5  -3   3  205.23   13.91
  -5  -3  -4  189.09    8.70
  -5  -3  -4  225.83    9.15
   5  -3   5  274.76   12.34
  -5  -3  -5  259.86   11.36
  -5  -3  -5  288.59   11.29
  -5  -3  -6  374.78   14.08
  -5  -3  -6  384.30   13.95
   5  -3   6  328.09   14.32
  -5  -3  -6  330.11   13.37
   5  -3   7  441.72   18.41
  -5  -3  -7  448.35   17.60
   5  -3   8  506.59   20.86
  -5  -3  -8  555.78   21.11
  -5  -3  -9  251.86   10.60
  -5  -3 -10  138.00    7.95
  -5  -3 -11   36.61    5.82
  -5  -3 -12    7.90    5.25
  -5  -3 -13    1.33    4.94
  -5  -3 -13    3.84    2.85
  -5  -3 -14    2.26    4.69
  -5  -3 -15   32.67    4.71
   5  -3  16    5.48    4.26
  -5  -3 -16   11.46    4.01
   5  -3  18    3.63    2.87
   5  -1 -24   28.80    3.41
  -5  -1  24   21.24    3.63
   5  -1 -23    2.77    3.75
   5  -1 -23    4.25    3.67
   5  -1 -23    3.71    3.54
   5  -1 -23   -1.58    3.65
   5  -1 -23    4.71    3.75
  -5  -1  23    0.08    3.96
   5  -1 -22   60.34    5.20
   5  -1 -22   61.87    5.54
   5  -1 -22   61.17    5.33
   5  -1 -22   61.15    5.36
   5  -1 -22   62.74    4.05
  -5  -1  22   65.99    5.74
   5  -1 -21   26.40    5.02
   5  -1 -21   31.01    4.90
   5  -1 -21   40.29    4.94
   5  -1 -21   35.32    5.14
   5  -1 -21   30.58    3.70
   5  -1 -21   39.69    3.98
  -5  -1  21   29.61    5.34
   5  -1 -20   66.19    6.02
   5  -1 -20   63.18    6.10
   5  -1 -20   67.44    6.15
   5  -1 -20   75.43    6.17
   5  -1 -20   77.30    4.95
  -5  -1  20   77.49    6.44
   5  -1 -20   77.83    5.21
   5  -1 -19   85.02    6.86
   5  -1 -19   84.26    6.58
   5  -1 -19   91.84    6.71
   5  -1 -19   81.99    6.76
   5  -1 -19   94.67    5.69
   5  -1 -19  107.23    6.01
  -5  -1  19   90.72    6.90
   5  -1 -18  198.65    9.85
   5  -1 -18  207.14   10.11
   5  -1 -18  196.24   10.01
   5  -1 -18  208.11    9.95
   5  -1 -18  209.05    9.22
   5  -1 -18  228.43    9.45
  -5  -1  18  186.63    9.96
   5  -1 -17  133.15    6.97
   5  -1 -17  146.38    7.32
  -5  -1  17  127.65    7.90
   5  -1 -17  126.48    7.88
   5  -1 -17  124.39    7.87
   5  -1 -17  133.56    7.61
   5  -1 -17  138.32    7.65
  -5  -1  17  161.64   13.67
  -5  -1  17  146.93   13.99
  -5  -1  17  119.22   13.27
  -5  -1  17  124.52   12.45
   5  -1 -16  165.74    7.78
  -5  -1  16  147.57    8.24
   5  -1 -16  164.15    7.56
   5  -1 -16  152.21    8.17
   5  -1 -16  146.11    8.35
   5  -1 -16  153.90    8.16
   5  -1 -16  138.15    8.33
  -5  -1  16  153.12   13.69
  -5  -1  16  164.79   14.43
  -5  -1  16  155.63   14.03
  -5  -1  16  138.52   12.64
  -5  -1  15  248.35   15.62
   5  -1 -15  250.30   10.79
   5  -1 -15  268.96   10.94
  -5  -1  15  257.19   11.32
   5  -1 -15  263.19   11.30
   5  -1 -15  263.10   11.37
   5  -1 -15  265.09   11.24
   5  -1 -15  243.58   11.40
  -5  -1  15  258.46   16.85
  -5  -1  15  278.38   17.38
  -5  -1  15  271.89   17.15
  -5  -1  15  289.33   10.60
  -5  -1  14   44.73    9.33
   5  -1 -14   37.79    3.97
  -5  -1  14   38.30    4.89
   5  -1 -14   41.58    4.75
   5  -1 -14   41.19    4.58
   5  -1 -14   37.51    4.81
  -5  -1  14   44.91    9.95
  -5  -1  14   41.03   10.07
  -5  -1  14   40.11    9.98
  -5  -1  14   43.57    3.92
  -5  -1  13  187.65   13.03
   5  -1 -13  184.68    8.49
   5  -1 -13  183.33    8.38
   5  -1 -13  176.78    8.69
  -5  -1  13  195.12   13.75
  -5  -1  13  197.98   13.96
  -5  -1  13  181.47   13.69
  -5  -1  13  205.55    8.19
  -5  -1  12   29.14    9.07
   5  -1 -12   33.46    4.14
   5  -1 -12   34.78    3.82
   5  -1 -12   32.34    4.49
  -5  -1  12   43.29    8.94
  -5  -1  12   33.07    8.86
  -5  -1  12   48.51    9.13
  -5  -1  12   40.09    3.77
   5  -1 -11    9.09    3.25
   5  -1 -11    6.93    3.64
   5  -1 -11    3.83    3.01
  -5  -1  11   13.40    7.56
  -5  -1  11   16.78    8.60
  -5  -1  11    9.64    7.89
  -5  -1  11   11.11    8.61
   5  -1 -10  537.37   18.57
   5  -1 -10  501.88   18.78
  -5  -1  10  506.00   22.56
  -5  -1  10  536.31   22.96
  -5  -1  10  528.89   22.96
  -5  -1  10  517.68   22.38
   5  -1  -9  282.50   10.96
   5  -1  -9  273.43   11.01
  -5  -1   9  299.43   15.22
  -5  -1   9  306.53   15.11
  -5  -1   9  292.54   15.14
  -5  -1   9  285.42   14.64
  -5  -1   8  652.01   26.70
  -5  -1   8  699.14   26.92
  -5  -1   8  660.12   26.64
  -5  -1   8  672.79   26.62
  -5  -1   7  463.58   19.25
  -5  -1   7  400.07   17.74
  -5  -1   7  457.60   18.73
  -5  -1   7  452.64   18.93
  -5  -1   7  451.15   18.80
  -5  -1   7  376.91   17.61
  -5  -1   6  805.07   27.64
  -5  -1   6  737.17   26.30
  -5  -1   6  774.62   27.25
  -5  -1   6  793.48   27.30
  -5  -1   6  799.49   27.34
  -5  -1   6  692.33   26.09
  -5  -1   5  152.73    9.11
  -5  -1   5  166.45   10.06
  -5  -1   5  176.68   11.61
  -5  -1   5  152.55    9.08
  -5  -1   4  841.26   29.51
  -5  -1   4  791.36   27.68
  -5  -1   4  838.67   29.42
  -5  -1   3  857.30   30.72
  -5  -1   3  855.78   29.24
  -5  -1   3  833.33   30.63
  -5  -1   2  979.98   33.88
  -5  -1   2 1020.42   35.24
  -5  -1   2 1000.44   32.77
   5  -1  -2  872.25   35.03
   5  -1  -2  822.94   34.69
  -5  -1   2  968.86   33.83
  -5  -1   1  121.67    9.77
  -5  -1   1  151.09    7.90
  -5  -1   1  136.42    6.08
   5  -1  -1   92.91    9.28
   5  -1  -1   97.92    9.30
  -5  -1   1  147.40    7.90
  -5  -1   0  104.46    6.33
  -5  -1   0   92.36    5.38
   5  -1   0   93.32    8.80
   5  -1   0   81.72    8.99
  -5  -1   0   99.46    6.32
  -5  -1  -1  654.42   23.39
  -5  -1  -1  676.87   23.73
   5  -1   1  620.10   25.69
   5  -1   1  615.69   25.65
  -5  -1  -1  681.14   23.43
   5  -1   2 1799.78   68.91
  -5  -1  -2 2095.03   68.07
  -5  -1  -2 2097.92   68.93
   5  -1   2 2019.22   70.41
   5  -1   2 1960.84   70.29
  -5  -1  -2 2043.55   68.04
  -5  -1  -3 1736.49   56.40
   5  -1   3 1649.02   57.73
   5  -1   3 1665.09   57.83
  -5  -1  -3 1683.79   54.94
  -5  -1  -3 1663.84   54.94
   5  -1   4  727.66   28.79
  -5  -1  -4  775.67   27.87
   5  -1   4  725.15   29.24
   5  -1   4  754.69   29.31
   5  -1   5  259.25   14.05
   5  -1   5  274.51   14.76
   5  -1   5  259.08   14.43
  -5  -1  -5  266.16   12.41
  -5  -1  -6  481.62   18.36
  -5  -1  -6  504.20   18.53
   5  -1   6  486.13   21.90
   5  -1   6  521.40   22.58
  -5  -1  -6  527.67   18.02
   5  -1   6  510.53   22.46
  -5  -1  -6  492.48   20.65
   5  -1   7   24.65    7.97
  -5  -1  -7   18.47    5.47
  -5  -1  -7   22.80    3.95
  -5  -1  -7   16.55    3.82
   5  -1   7   14.72    8.36
  -5  -1  -7   22.18    3.66
   5  -1   7   20.57    8.67
  -5  -1  -7   21.16    3.44
  -5  -1  -8  213.11   11.94
  -5  -1  -8  202.05    9.02
  -5  -1  -8  203.84    8.85
   5  -1   8  202.39   13.58
  -5  -1  -8  203.85    8.75
  -5  -1  -8  209.12    8.44
   5  -1   8  232.08   14.40
   5  -1   8  209.12   13.90
   5  -1   8  195.65   11.65
  -5  -1  -9   92.28    6.07
  -5  -1  -9   97.26    5.92
   5  -1   9   99.00   10.43
  -5  -1  -9   94.75    5.50
   5  -1   9   85.50   11.07
   5  -1   9   99.29   11.00
  -5  -1  -9   89.69    5.24
  -5  -1  -9   83.85    8.49
  -5  -1 -10  383.07   15.32
  -5  -1 -10  375.27   15.24
   5  -1  10  451.11   20.97
   5  -1  10  416.77   20.68
   5  -1  10  408.05   20.61
  -5  -1 -10  407.78   14.92
  -5  -1 -10  374.03   18.88
  -5  -1 -11   59.20    4.52
  -5  -1 -11   65.56    5.73
  -5  -1 -11   60.38    4.70
  -5  -1 -11   56.78    5.42
  -5  -1 -11   52.21    5.32
   5  -1  11   63.31   10.28
   5  -1  11   61.47   10.65
  -5  -1 -11   59.51    5.05
   5  -1  11   65.12   10.45
  -5  -1 -12  209.39   10.36
  -5  -1 -12  226.34   10.30
   5  -1  12  242.63   16.25
  -5  -1 -12  230.17    9.90
   5  -1  12  249.26   16.32
   5  -1  12  238.43   16.39
  -5  -1 -12  233.97   10.41
  -5  -1 -12  233.63    9.73
  -5  -1 -12  218.74    9.74
  -5  -1 -13  173.70    9.13
  -5  -1 -13  172.33    8.89
   5  -1  13  180.84   14.69
  -5  -1 -13  185.91    8.61
   5  -1  13  198.10   15.89
   5  -1  13  186.71   15.09
  -5  -1 -13  184.37    8.25
  -5  -1 -13  169.84    8.93
  -5  -1 -13  177.28    8.34
  -5  -1 -14  164.55    8.91
  -5  -1 -14  175.92    9.06
   5  -1  14  162.78   14.65
   5  -1  14  183.05   15.34
  -5  -1 -14  168.93    8.31
   5  -1  14  173.56   15.26
  -5  -1 -14  172.23    8.08
  -5  -1 -14  172.86    8.06
  -5  -1 -15  130.94    7.05
  -5  -1 -15  136.27    7.80
  -5  -1 -15  120.46    7.58
  -5  -1 -15  130.13    6.86
  -5  -1 -15  140.09    6.91
  -5  -1 -16   25.01    4.84
  -5  -1 -16   20.53    4.86
  -5  -1 -16   22.28    3.86
  -5  -1 -16   23.54    4.07
  -5  -1 -17   23.73    5.02
  -5  -1 -17   26.67    4.59
  -5  -1 -17   24.84    3.94
  -5  -1 -18    2.06    4.23
  -5  -1 -18   12.82    3.40
  -5  -1 -19   10.28    3.90
  -5  -1 -19   12.94    3.06
  -5  -1 -20   12.17    2.69
  -5   1  24   19.59    3.02
   5   1 -23   -0.32    3.61
   5   1 -23    1.60    3.74
   5   1 -23    5.70    2.53
   5   1 -23    1.49    2.60
  -5   1  23    1.92    3.37
   5   1 -22   61.93    5.45
   5   1 -22   52.93    5.39
   5   1 -22   65.01    4.28
   5   1 -22   69.35    4.36
  -5   1  22   55.37    5.10
   5   1 -21   36.75    5.10
   5   1 -21   35.37    4.60
   5   1 -21   31.27    4.59
   5   1 -21   39.50    4.02
   5   1 -21   28.61    3.87
  -5   1  21   27.63    4.86
   5   1 -20   73.43    6.29
   5   1 -20   72.19    6.10
   5   1 -20   80.76    5.28
   5   1 -20   72.38    5.89
   5   1 -20   73.20    5.27
   5   1 -19   91.81    6.79
   5   1 -19   84.81    6.83
   5   1 -19   93.07    6.66
   5   1 -19  100.77    5.94
   5   1 -19   87.89    6.65
   5   1 -18  206.01   10.18
   5   1 -18  206.52    9.81
   5   1 -18  217.49   10.37
   5   1 -18  212.80   10.29
   5   1 -18  211.10   10.03
   5   1 -18  204.29   10.05
   5   1 -18  215.22    9.49
   5   1 -18  204.20   10.11
   5   1 -17  135.25    7.00
   5   1 -17  146.25    7.36
   5   1 -17  139.65    8.11
   5   1 -17  134.90    7.91
   5   1 -17  143.32    7.76
   5   1 -17  131.06    7.82
  -5   1  17  132.44   12.84
   5   1 -17  136.31    7.90
   5   1 -17  130.54    7.94
  -5   1  17  135.70   14.02
  -5   1  17  134.85   13.70
   5   1 -17  136.80    7.81
   5   1 -16  154.28    7.51
   5   1 -16  172.00    8.04
   5   1 -16  161.39    8.56
   5   1 -16  151.48    8.35
   5   1 -16  170.66    8.39
   5   1 -16  147.00    8.07
   5   1 -16  150.79    8.47
  -5   1  16  159.01   13.96
   5   1 -16  152.61    8.27
  -5   1  16  168.25   14.61
  -5   1  16  156.53   14.05
   5   1 -16  158.93    8.36
   5   1 -15  280.17   11.14
   5   1 -15  267.98   10.71
   5   1 -15  247.60   11.24
   5   1 -15  255.73   11.26
   5   1 -15  275.69   11.30
   5   1 -15  248.89   11.16
  -5   1  15  252.68   16.69
   5   1 -15  271.22   11.40
   5   1 -15  263.91   11.25
  -5   1  15  285.09   17.63
  -5   1  15  295.50   17.49
   5   1 -15  253.93   11.37
   5   1 -15  254.31   11.15
   5   1 -14   41.64    4.32
   5   1 -14   43.67    4.82
   5   1 -14   40.94    4.72
   5   1 -14   36.01    4.59
   5   1 -14   41.77    4.40
   5   1 -14   37.00    4.58
   5   1 -14   28.29    4.20
  -5   1  14   41.00   10.04
  -5   1  14   43.60   10.27
  -5   1  14   31.24   10.18
   5   1 -14   31.49    4.33
   5   1 -14   37.90    4.61
   5   1 -14   40.75    4.49
   5   1 -13  177.89    8.04
   5   1 -13  184.01    8.24
  -5   1  13  178.55   12.19
   5   1 -13  168.53    8.11
  -5   1  13  171.14   13.64
  -5   1  13  212.59   14.39
  -5   1  13  196.68   13.88
   5   1 -13  170.80    8.16
  -5   1  13  173.81   12.27
  -5   1  13  175.57    8.69
   5   1 -13  182.76    8.35
   5   1 -12   37.58    4.06
   5   1 -12   32.47    3.97
  -5   1  12   36.11    8.40
  -5   1  12   32.36    9.19
  -5   1  12   38.74    9.33
  -5   1  12   47.07    9.19
   5   1 -12   32.24    3.91
  -5   1  12   37.49    7.07
  -5   1  12   36.82    5.56
   5   1 -12   31.37    3.83
  -5   1  12   30.73    8.27
   5   1 -11    7.64    3.31
   5   1 -11    8.04    3.10
   5   1 -11   11.24    3.33
   5   1 -11    8.24    3.12
  -5   1  11    8.77    7.84
  -5   1  11    6.84    8.42
  -5   1  11   12.36    8.62
  -5   1  11   13.62    8.24
  -5   1  11   12.05    6.92
  -5   1  11    9.27    7.68
  -5   1  11    6.10    5.12
   5   1 -11    8.62    2.98
   5   1 -10  467.63   16.96
   5   1 -10  480.60   17.05
  -5   1  10  450.05   20.51
  -5   1  10  509.83   22.10
  -5   1  10  524.94   22.05
  -5   1  10  508.37   21.92
  -5   1  10  463.28   17.21
   5   1 -10  486.05   17.19
  -5   1  10  481.25   20.56
  -5   1  10  449.50   17.68
   5   1  -9  271.88   10.40
   5   1  -9  266.21   10.40
  -5   1   9  303.79   15.64
  -5   1   9  282.29   14.36
  -5   1   9  279.15   14.95
  -5   1   9  294.30   15.06
  -5   1   9  271.88   14.24
  -5   1   9  261.53   10.98
   5   1  -9  288.45   10.64
  -5   1   9  278.34   11.82
  -5   1   8  578.56   25.87
   5   1  -8  654.10   22.19
  -5   1   8  630.36   25.98
  -5   1   8  623.53   25.96
  -5   1   8  629.92   25.19
  -5   1   8  648.15   26.26
  -5   1   8  624.79   25.20
  -5   1   7  381.59   18.55
  -5   1   7  395.69   18.40
  -5   1   7  394.75   18.47
  -5   1   7  434.23   18.26
  -5   1   7  437.61   18.98
  -5   1   7  415.93   18.09
  -5   1   6  685.51   28.23
  -5   1   6  691.88   28.31
  -5   1   6  663.16   28.18
  -5   1   6  793.52   28.32
  -5   1   6  741.37   28.64
  -5   1   6  815.14   28.41
  -5   1   5  146.77   11.26
  -5   1   5  157.30   10.80
  -5   1   5  156.59   10.90
  -5   1   5  164.15   10.77
  -5   1   4  769.62   31.10
  -5   1   4  917.65   31.51
  -5   1   4  863.71   31.29
  -5   1   4  801.75   31.34
  -5   1   3  747.59   30.75
  -5   1   3  879.34   31.19
  -5   1   3  913.30   31.22
  -5   1   3  786.45   30.86
  -5   1   2  811.94   33.91
   5   1  -2  948.40   33.85
   5   1  -2  950.07   33.71
  -5   1   2 1019.80   34.46
  -5   1   2  868.99   34.01
  -5   1   2  994.39   34.43
   5   1  -1  115.30    8.41
   5   1  -1   99.39    8.24
   5   1  -1  112.89    7.19
  -5   1   1  104.16    8.98
   5   1   0   99.90    8.30
   5   1   0  100.86    8.40
   5   1   0   92.61    6.78
   5   1   1  658.33   25.14
   5   1   1  661.91   25.12
   5   1   1  644.24   24.28
   5   1   2 1985.08   68.53
  -5   1  -2 1964.99   69.16
   5   1   2 1998.50   69.06
   5   1   2 2014.93   69.00
  -5   1  -2 1977.37   69.17
  -5   1  -3 1612.32   58.12
  -5   1  -3 1644.57   58.25
   5   1   3 1739.60   58.31
   5   1   3 1699.01   58.20
  -5   1  -3 1569.14   58.05
   5   1   4  755.69   29.00
   5   1   4  779.01   29.13
  -5   1  -4  701.92   27.90
  -5   1  -4  739.97   28.80
  -5   1  -5  243.46    9.80
   5   1   5  254.33   13.23
   5   1   5  260.50   13.30
   5   1   5  290.05   14.17
  -5   1  -5  218.94   11.20
  -5   1  -5  265.15   12.94
  -5   1  -6  509.54   17.85
   5   1   6  568.58   22.44
  -5   1  -6  507.11   17.86
  -5   1  -6  519.50   21.13
   5   1   6  497.68   21.38
  -5   1  -6  476.70   17.81
   5   1   6  494.94   21.29
  -5   1  -6  464.23   17.84
  -5   1  -6  483.70   17.91
   5   1   7   17.69    8.23
  -5   1  -7   25.24    3.60
  -5   1  -7   18.39    3.78
  -5   1  -7   17.15    4.53
  -5   1  -7   20.65    6.54
   5   1   7   22.36    7.46
  -5   1  -7   20.36    3.96
   5   1   7   16.49    7.55
  -5   1  -7   21.86    3.58
  -5   1  -7   19.32    3.99
  -5   1  -8  193.67    9.04
   5   1   8  222.21   14.01
  -5   1  -8  199.22    8.98
  -5   1  -8  220.42   12.65
   5   1   8  189.07   12.98
   5   1   8  214.72   13.41
  -5   1  -8  222.67    9.08
  -5   1  -8  213.04    9.03
   5   1   9   90.34   10.88
  -5   1  -9   84.55    5.56
  -5   1  -9   91.01    5.84
  -5   1  -9  102.65    9.44
   5   1   9   93.01   10.38
   5   1   9   88.96   10.18
  -5   1  -9   80.42    5.79
  -5   1  -9   96.05    5.75
   5   1  10  410.14   20.77
  -5   1 -10  389.17   15.63
  -5   1 -10  411.47   15.67
   5   1  10  444.85   21.60
  -5   1 -10  417.14   20.07
   5   1  10  413.02   20.91
   5   1  10  415.12   21.01
  -5   1 -10  407.28   15.69
  -5   1 -10  392.23   15.58
  -5   1 -10  418.37   15.52
   5   1  11   70.04   11.08
   5   1  11   71.28   11.68
  -5   1 -11   56.27    5.29
  -5   1 -11   56.70    5.27
  -5   1 -11   63.16    4.98
  -5   1 -11   72.77    8.89
  -5   1 -11   63.66    4.66
   5   1  11   55.47   10.56
  -5   1 -11   57.29    5.66
   5   1  11   65.84   10.92
  -5   1 -11   61.52    5.97
  -5   1 -11   51.48    5.40
  -5   1 -11   56.93    5.23
  -5   1 -11   54.35    5.47
   5   1  12  232.18   16.58
  -5   1 -12  236.48   10.40
   5   1  12  250.00   16.92
  -5   1 -12  246.54   10.11
  -5   1 -12  262.44   15.56
  -5   1 -12  240.80   10.18
  -5   1 -12  225.49   10.72
  -5   1 -12  218.98   10.53
   5   1  12  266.62   17.02
   5   1  12  232.47   16.73
  -5   1 -12  240.92   10.67
  -5   1 -12  234.16   10.62
  -5   1 -12  218.90   10.27
   5   1  13  207.35   15.98
   5   1  13  201.89   15.86
  -5   1 -13  192.24    9.15
  -5   1 -13  200.42    8.87
  -5   1 -13  188.19   13.81
  -5   1 -13  200.54    8.99
  -5   1 -13  193.59    9.55
   5   1  13  193.19   15.96
   5   1  13  196.06   15.99
  -5   1 -13  192.78    9.57
  -5   1 -13  177.80    9.58
  -5   1 -13  174.24    9.02
   5   1  14  178.60   15.69
  -5   1 -14  188.76    8.56
  -5   1 -14  179.37   13.87
  -5   1 -14  185.99    8.72
  -5   1 -14  177.42    9.24
   5   1  14  204.62   16.50
   5   1  14  206.52   16.41
  -5   1 -14  184.92    9.39
  -5   1 -14  176.42    8.83
  -5   1 -14  161.57    9.18
  -5   1 -14  176.21    8.91
   5   1  14  176.35   15.58
  -5   1 -15  149.17    8.38
  -5   1 -15  141.37    8.39
  -5   1 -15  157.27    7.54
  -5   1 -15  154.22    7.76
  -5   1 -15  137.11    7.80
  -5   1 -16   26.46    4.03
  -5   1 -16   20.30    4.49
  -5   1 -16   28.29    4.08
  -5   1 -16   24.16    5.24
  -5   1 -16   21.95    5.31
  -5   1 -16   18.09    4.27
  -5   1 -16   21.65    4.52
  -5   1 -17   29.05    3.87
  -5   1 -17   32.04    4.42
  -5   1 -17   25.09    3.84
  -5   1 -17   31.28    5.18
  -5   1 -17   25.94    4.94
  -5   1 -18    6.57    3.74
  -5   1 -18    7.29    3.21
  -5   1 -18   10.33    3.13
  -5   1 -18   12.57    4.50
  -5   1 -19   11.52    2.97
  -5   1 -19   15.38    3.29
  -5   1 -20   11.48    2.68
  -5   1 -20    7.51    2.50
   5   3 -21   12.71    2.20
   5   3 -21   11.15    1.73
   5   3 -21    7.60    2.70
   5   3 -20   13.31    3.20
   5   3 -20   16.03    3.60
   5   3 -20   11.33    3.27
   5   3 -20   15.15    3.28
   5   3 -20   13.57    3.57
   5   3 -20    8.21    2.53
   5   3 -20   14.29    2.11
   5   3 -20    8.65    3.22
   5   3 -20   13.83    3.39
   5   3 -19    7.60    3.68
   5   3 -19    4.98    3.81
   5   3 -19    1.93    3.64
   5   3 -19    3.89    3.63
   5   3 -19    0.19    3.74
   5   3 -19    1.55    2.19
   5   3 -19    0.27    3.46
   5   3 -18    5.94    4.03
   5   3 -18   11.51    4.16
   5   3 -18    9.13    3.95
   5   3 -18    9.97    4.00
   5   3 -18    9.49    4.17
   5   3 -18    8.28    2.58
   5   3 -18   13.59    3.90
   5   3 -17   17.60    4.36
   5   3 -17   21.58    4.61
   5   3 -17   18.67    4.31
   5   3 -17   18.91    4.44
   5   3 -17   17.25    4.57
   5   3 -17   17.54    2.89
   5   3 -17   17.47    4.23
   5   3 -16   86.83    6.19
   5   3 -16   84.52    6.33
   5   3 -16   85.76    6.20
   5   3 -16   90.53    6.31
   5   3 -16   91.69    6.30
   5   3 -16   81.60    4.81
   5   3 -16   94.44    6.25
   5   3 -15   50.52    5.28
   5   3 -15   50.74    5.41
   5   3 -15   50.66    5.33
   5   3 -15   45.35    5.18
   5   3 -15   53.18    4.87
   5   3 -15   54.62    5.26
   5   3 -14   23.91    4.71
   5   3 -14   21.40    4.64
   5   3 -14   19.97    4.13
   5   3 -14   21.33    4.10
   5   3 -13   47.35    5.03
   5   3 -13   40.65    4.81
   5   3 -13   47.39    4.69
   5   3 -13   40.19    4.52
   5   3 -12  243.89   10.63
   5   3 -12  255.10   10.08
   5   3 -12  240.07   10.38
   5   3 -12  243.85   10.53
   5   3 -11   41.52    4.04
   5   3 -11   41.31    4.22
   5   3 -11   40.75    4.21
  -5   3  11   43.00    9.07
   5   3 -10   76.39    4.76
   5   3 -10   77.03    4.84
   5   3  -9 1094.43   37.77
   5   3  -9 1099.84   37.72
   5   3  -8   23.77    3.52
  -5   3   6   87.62   10.52
  -5   3   6   95.20   10.48
  -5   3   5   67.46   10.09
  -5   3   5   78.53   10.35
  -5   3   4   12.62    8.97
  -5   3   4   27.80    9.48
  -5   3   3   31.74    9.39
  -5   3   3   12.46    7.32
  -5   3   3   21.80    9.29
  -5   3   2  224.03   14.77
  -5   3   2  231.60   14.22
  -5   3   2  241.20   14.90
  -5   3   1  127.47   11.96
  -5   3   1  108.09   10.30
  -5   3   1  119.47   11.93
  -5   3   0  254.34   15.53
  -5   3   0  233.20   14.30
  -5   3   0  237.65   15.36
   5   3   0  259.05   13.87
  -5   3  -1   31.66    9.75
   5   3   1   33.83    7.15
  -5   3  -1   28.60    9.60
  -5   3  -2  249.17   15.29
  -5   3  -2  207.98   13.42
   5   3   2  251.26   13.95
  -5   3  -2  238.69   15.17
  -5   3  -3  221.95   14.68
  -5   3  -3  209.67   13.20
   5   3   3  241.99   13.78
  -5   3  -3  205.55   14.55
  -5   3  -4  202.83   14.04
  -5   3  -4  163.55   12.34
  -5   3  -4  175.68   11.93
   5   3   4  211.71   13.09
  -5   3  -4  193.09   13.92
  -5   3  -5  295.73   11.67
  -5   3  -5  291.11   17.15
  -5   3  -5  247.51   15.19
  -5   3  -5  263.44   15.15
  -5   3  -5  284.07   16.86
  -5   3  -6  328.73   12.94
  -5   3  -6  333.17   12.99
  -5   3  -6  312.52   18.35
  -5   3  -6  273.77   16.22
  -5   3  -6  310.51   16.74
  -5   3  -6  314.43   18.05
  -5   3  -7  499.27   18.08
  -5   3  -7  491.08   18.12
  -5   3  -7  413.04   21.09
  -5   3  -7  443.35   23.28
  -5   3  -7  437.34   21.79
   5   3   7  451.44   22.93
  -5   3  -7  485.57   17.98
  -5   3  -7  479.88   23.38
  -5   3  -7  457.89   17.66
  -5   3  -8  573.86   21.32
  -5   3  -8  603.89   21.31
  -5   3  -8  532.33   25.10
   5   3   8  559.92   26.40
  -5   3  -8  586.33   21.19
  -5   3  -8  545.62   20.86
   5   3   9  241.24   16.98
  -5   3  -9  229.84   10.73
  -5   3  -9  221.63   10.60
  -5   3  -9  193.40   13.47
  -5   3  -9  202.52   13.85
  -5   3  -9  236.18   10.66
  -5   3  -9  235.07   10.46
  -5   3  -9  226.06   11.06
  -5   3 -10  136.29    8.09
  -5   3 -10  143.13    8.27
  -5   3 -10  131.09    7.92
  -5   3 -10  126.40    7.95
  -5   3 -10  132.90    8.60
  -5   3 -11   38.09    5.60
  -5   3 -11   27.91    5.60
  -5   3 -11   37.14    6.32
  -5   3 -11   41.33    5.54
  -5   3 -11   36.84    5.45
  -5   3 -12   -0.12    4.89
  -5   3 -12    2.21    4.90
  -5   3 -12    4.58    3.72
  -5   3 -12    4.60    5.64
  -5   3 -12    4.31    4.89
  -5   3 -12    7.64    4.67
  -5   3 -13    4.36    4.79
  -5   3 -13    2.87    4.86
  -5   3 -13    2.45    3.53
  -5   3 -13    9.10    5.46
  -5   3 -13    2.41    4.63
  -5   3 -13    5.91    4.77
  -5   3 -14    2.35    4.34
  -5   3 -14    6.47    4.66
  -5   3 -14    3.83    3.17
  -5   3 -14   -2.39    5.20
  -5   3 -14    4.01    4.73
  -5   3 -14    2.41    4.51
  -5   3 -14    3.36    4.50
  -5   3 -15   31.49    4.68
  -5   3 -15   24.79    4.86
  -5   3 -15   34.18    4.94
  -5   3 -15   29.86    3.32
  -5   3 -15   26.65    5.78
  -5   3 -15   37.47    5.33
  -5   3 -15   26.92    4.87
  -5   3 -15   28.72    4.82
  -5   3 -15   25.86    4.76
  -5   3 -16    7.03    4.14
  -5   3 -16    4.65    2.87
  -5   3 -16    3.06    2.50
  -5   3 -16    2.71    4.82
  -5   3 -16    5.47    4.00
  -5   3 -17   46.08    3.32
  -5   3 -17   40.31    4.41
  -5   3 -18    4.73    2.03
   5   5 -13   13.73    2.83
   5   5 -12   14.37    2.86
   5   5 -12   12.44    2.79
   5   5 -11    9.95    2.89
   5   5 -10   29.78    3.27
  -5   5  -7   -0.33    3.34
  -5   5  -8    2.27    3.36
  -6  -4  18   11.62    1.65
   6  -4 -18   38.93    2.75
   6  -4 -17   64.11    3.90
   6  -4 -16   58.45    4.00
   6  -4 -15   22.02    3.39
   6  -4 -14    4.69    3.24
   6  -4 -13   24.06    3.73
  -6  -4  12    8.98    3.43
   6  -4 -12   11.30    3.52
  -6  -4  11   33.52    4.06
   6  -4 -11   32.23    4.05
   6  -4 -10   91.09    5.71
  -6  -4  10  108.37    5.86
   6  -4  -9  144.18    7.17
   6  -4  -9  144.26    7.60
  -6  -4   9  159.28    7.31
   6  -4  -8  190.10    9.07
  -6  -4   8  234.79    9.29
   6  -4  -7  438.20   16.97
  -6  -4   7  459.83   17.03
  -6  -4   7  426.86   16.77
   6  -4  -6  242.21   10.43
  -6  -4   6  228.34    9.75
  -6  -4   6  263.58   10.37
  -6  -4   6  246.29   10.16
  -6  -4   5  611.81   20.27
   6  -4  -5  539.66   20.28
  -6  -4   5  595.11   20.27
  -6  -4   5  577.89   20.13
  -6  -4   4  350.04   12.66
   6  -4  -4  315.83   12.76
  -6  -4   4  320.22   12.39
  -6  -4   4  342.56   12.54
  -6  -4   3   41.50    4.25
  -6  -4   3   54.29    4.42
  -6  -4   3   54.93    4.44
  -6  -4   2   55.62    4.40
  -6  -4   2   44.22    4.39
   6  -4  -2   48.14    9.65
  -6  -4   2   59.52    4.44
   6  -4  -1   98.95    7.05
  -6  -4   1  104.00    6.11
  -6  -4   1  121.12    6.11
  -6  -4   1  121.15    6.03
  -6  -4   0   16.87    4.05
  -6  -4   0   12.24    3.42
  -6  -4   0   19.01    3.60
  -6  -4  -1   10.03    3.94
   6  -4   1   12.74    5.39
  -6  -4  -1   10.19    3.37
  -6  -4  -1   10.33    3.39
   6  -4   2  136.54    8.04
  -6  -4  -2  126.43    6.71
  -6  -4  -2  145.84    6.99
   6  -4   3  225.60   10.78
  -6  -4  -3  229.88    9.73
   6  -4   4  273.81   11.91
  -6  -4  -4  284.07   11.13
  -6  -4  -4  266.25   10.91
  -6  -4  -5  251.97   10.44
   6  -4   5  255.33   11.39
   6  -4   5  225.84   10.63
  -6  -4  -5  244.38   10.34
  -6  -4  -6  104.46    5.96
   6  -4   6   85.83    7.21
   6  -4   6   81.34    6.47
  -6  -4  -6   92.54    6.15
  -6  -4  -7   12.56    4.63
   6  -4   7   13.04    5.70
  -6  -4  -8   14.37    4.62
   6  -4   8   16.87    5.30
  -6  -4  -9    6.14    4.42
   6  -4   9   -0.06    4.73
   6  -4  10    4.20    4.05
  -6  -4 -10    4.96    4.20
   6  -4  12    2.85    4.10
   6  -4  13    3.51    3.77
   6  -4  14   -1.52    3.44
  -6  -4 -14   10.86    2.82
  -6  -2  23    5.42    2.66
   6  -2 -22    0.07    3.37
   6  -2 -22   -0.98    3.34
  -6  -2  22    1.23    3.16
   6  -2 -21   56.96    5.10
  -6  -2  21   64.78    4.98
   6  -2 -20   46.04    5.15
   6  -2 -20   53.81    5.06
  -6  -2  20   53.54    5.07
   6  -2 -19   17.92    4.50
  -6  -2  19   24.08    4.64
   6  -2 -18   53.21    5.37
   6  -2 -18   54.58    5.93
  -6  -2  18   56.58    5.46
   6  -2 -17   80.68    6.09
  -6  -2  17   73.07    6.08
   6  -2 -16  136.58    7.55
   6  -2 -16  136.03    8.12
  -6  -2  16  130.88    7.66
  -6  -2  15  142.20    8.07
   6  -2 -15  142.10    7.60
   6  -2 -15  147.76    8.39
  -6  -2  15  117.94   11.15
  -6  -2  15  150.06   13.01
  -6  -2  15  145.32   12.54
  -6  -2  15  158.02    7.26
  -6  -2  14  157.89    8.66
   6  -2 -14  158.78    8.09
   6  -2 -14  173.99    8.88
   6  -2 -14  169.76    8.81
  -6  -2  14  148.14   11.98
  -6  -2  14  175.43   13.46
  -6  -2  14  167.14   13.35
  -6  -2  14  189.84    8.11
  -6  -2  13  710.30   26.24
   6  -2 -13  726.86   26.21
   6  -2 -13  720.98   26.23
  -6  -2  13  736.66   31.01
  -6  -2  13  684.79   30.79
  -6  -2  13  773.42   25.89
   6  -2 -12  131.82    7.61
  -6  -2  12  149.19    7.97
   6  -2 -12  164.42    7.92
   6  -2 -12  142.45    7.92
  -6  -2  12  143.67   11.11
  -6  -2  12  161.42   12.31
  -6  -2  12  150.19   12.26
  -6  -2  12  166.20    7.45
  -6  -2  11   72.08    5.62
   6  -2 -11   58.96    5.32
   6  -2 -11   67.15    5.39
   6  -2 -11   57.38    5.35
  -6  -2  11   70.14    8.52
  -6  -2  11   66.47    9.32
  -6  -2  11   55.40    8.92
  -6  -2  11   65.83    4.67
   6  -2 -10  367.43   13.77
   6  -2 -10  340.71   13.86
  -6  -2  10  338.61   17.14
  -6  -2  10  360.90   17.85
  -6  -2  10  354.64   17.78
  -6  -2  10  355.70   13.49
   6  -2  -9  125.39    6.72
   6  -2  -9  118.29    6.44
  -6  -2   9  140.94   10.09
  -6  -2   9  153.21   10.72
  -6  -2   9  143.84   10.68
  -6  -2   9  134.06    6.30
  -6  -2   8  127.58   10.05
  -6  -2   8  145.29   10.26
   6  -2  -8  115.83    6.24
   6  -2  -8  116.66    6.08
  -6  -2   8  115.93    9.29
  -6  -2   7   55.20    7.70
  -6  -2   7   41.13    4.65
  -6  -2   7   45.33    7.02
   6  -2  -7   44.55    3.75
   6  -2  -7   47.99    3.94
  -6  -2   7   50.79    7.29
   6  -2  -6   31.41    3.39
  -6  -2   6   42.54    6.93
  -6  -2   6   33.46    6.79
  -6  -2   6   31.12    4.35
  -6  -2   6   35.98    6.72
  -6  -2   5  213.82   11.48
  -6  -2   5  209.23   11.55
  -6  -2   5  210.61   11.37
  -6  -2   4  229.18   12.10
  -6  -2   3  461.48   16.58
  -6  -2   3  488.32   16.92
  -6  -2   3  499.32   19.75
   6  -2  -2  693.72   25.19
  -6  -2   2  753.80   25.53
  -6  -2   2  762.82   25.30
   6  -2  -1  991.28   31.80
  -6  -2   1  895.97   31.67
   6  -2   0 1953.63   71.93
   6  -2   0 1739.51   71.21
   6  -2   0 1723.78   70.99
   6  -2   1   16.47    7.99
  -6  -2  -1   22.56    3.51
  -6  -2  -1   28.27    3.91
   6  -2   1   15.95    7.02
   6  -2   1   11.19    7.03
  -6  -2  -2   67.81    4.57
   6  -2   2   54.31    8.01
   6  -2   2   52.27    7.91
  -6  -2  -2   61.20    4.15
   6  -2   2   45.43    7.31
   6  -2   2   49.88    7.89
   6  -2   3  177.57   11.87
  -6  -2  -3  208.13    8.28
  -6  -2  -3  185.68    7.89
   6  -2   3  179.23   12.03
   6  -2   3  159.29   11.27
   6  -2   4   26.65    7.08
  -6  -2  -4   22.91    3.47
   6  -2   4   19.38    7.19
  -6  -2  -4   18.47    3.69
   6  -2   4   20.79    7.52
   6  -2   5   17.67    7.05
  -6  -2  -5   18.55    3.55
   6  -2   5   30.10    7.85
  -6  -2  -5   23.77    3.92
   6  -2   5   22.66    8.08
   6  -2   6   61.38    8.74
  -6  -2  -6   77.81    5.16
   6  -2   6   50.83    8.90
   6  -2   6   49.38    9.38
  -6  -2  -6   61.81    4.53
  -6  -2  -7  102.55    6.00
   6  -2   7  106.45   11.10
   6  -2   7   82.21   10.45
   6  -2   7  106.10   10.18
  -6  -2  -8   94.05    6.58
   6  -2   8   85.82   10.91
  -6  -2  -8   85.62    5.80
   6  -2   8   97.33   11.23
   6  -2   8   79.17    9.95
  -6  -2  -8   96.73    6.41
  -6  -2  -9   68.22    4.42
  -6  -2  -9   78.08    6.23
  -6  -2  -9   68.93    6.14
  -6  -2  -9   71.35    5.42
   6  -2   9   70.82   10.34
   6  -2   9   49.43   10.24
   6  -2   9   76.01    9.96
  -6  -2 -10  304.40   12.24
   6  -2  10  245.21   16.26
  -6  -2 -10  286.73   11.47
   6  -2  10  248.11   16.54
   6  -2  10  270.16   17.19
  -6  -2 -10  253.95   10.84
  -6  -2 -10  279.90   10.86
  -6  -2 -10  285.11   12.08
  -6  -2 -11  151.82    8.28
   6  -2  11  129.07   12.40
  -6  -2 -11  150.36    7.52
   6  -2  11  127.93   12.34
   6  -2  11  136.56   12.91
  -6  -2 -11  147.75    6.89
  -6  -2 -11  141.22    8.31
  -6  -2 -11  140.96    6.79
  -6  -2 -12  105.33    7.27
  -6  -2 -12  103.16    5.76
  -6  -2 -12  107.07    7.41
  -6  -2 -12  111.87    7.28
  -6  -2 -12  110.41    6.29
  -6  -2 -13    2.46    3.25
  -6  -2 -13    9.43    4.90
  -6  -2 -13   13.03    5.34
  -6  -2 -14   62.73    5.70
  -6  -2 -14   57.45    4.39
  -6  -2 -14   59.46    5.90
  -6  -2 -15    1.96    4.49
  -6  -2 -15    5.62    3.11
  -6  -2 -16    4.93    3.96
  -6  -2 -16    4.48    2.85
  -6  -2 -17   25.28    3.61
  -6  -2 -17   17.80    2.86
  -6  -2 -18   26.02    2.56
  -6  -2 -19    7.55    1.83
   6   0 -24   16.02    3.44
   6   0 -24   21.18    3.13
  -6   0  24   16.17    3.33
   6   0 -24   17.46    2.42
   6   0 -23   14.17    3.81
   6   0 -23   19.93    4.18
   6   0 -23   22.99    4.06
   6   0 -23   19.89    2.99
  -6   0  23   17.67    4.18
   6   0 -22    5.34    4.02
   6   0 -22    5.89    3.96
   6   0 -22    1.87    4.12
   6   0 -22    4.66    4.25
   6   0 -22   -0.48    3.06
  -6   0  22    0.45    4.40
   6   0 -21   13.53    4.39
   6   0 -21   14.96    4.46
   6   0 -21   18.79    4.89
   6   0 -21   13.35    4.75
   6   0 -21   18.45    3.34
  -6   0  21   14.89    5.00
   6   0 -21   15.25    3.66
   6   0 -20   -2.59    4.46
   6   0 -20   -1.11    4.33
   6   0 -20    4.71    4.71
   6   0 -20   -0.11    4.86
   6   0 -20    0.46    3.40
  -6   0  20    2.21    5.10
   6   0 -19   37.59    5.38
   6   0 -19   39.18    5.28
   6   0 -19   38.94    5.62
   6   0 -19   31.77    5.48
   6   0 -19   27.46    4.56
  -6   0  19   40.74    5.81
   6   0 -19   40.46    4.41
   6   0 -18  201.48    9.87
   6   0 -18  198.36   10.03
   6   0 -18  211.40    9.81
   6   0 -18  207.07    9.98
   6   0 -18  201.23    9.28
  -6   0  18  231.77   10.37
   6   0 -18  183.44    9.40
  -6   0  17   77.06   12.73
   6   0 -17   65.69    5.24
  -6   0  17   64.21    6.18
   6   0 -17   65.99    5.83
   6   0 -17   62.84    5.94
   6   0 -17   61.81    6.17
   6   0 -17   68.77    5.95
  -6   0  17   64.62   10.86
  -6   0  17   70.77   12.12
  -6   0  17   57.66   11.55
   6   0 -17   59.47    5.37
  -6   0  16  215.20   16.29
  -6   0  16  202.35    9.56
   6   0 -16  195.08    9.00
   6   0 -16  178.47    8.93
   6   0 -16  188.01    9.24
   6   0 -16  201.48    9.35
   6   0 -16  188.37    9.39
   6   0 -16  192.73    9.20
   6   0 -16  187.85    8.95
  -6   0  16  207.38   15.53
  -6   0  16  191.09   15.76
  -6   0  16  209.07   16.14
   6   0 -16  188.35    9.01
  -6   0  15   13.77   10.35
   6   0 -15   13.85    3.84
   6   0 -15   16.56    4.03
  -6   0  15   14.24    4.76
   6   0 -15    7.96    4.68
   6   0 -15   10.72    4.44
   6   0 -15    7.17    4.27
   6   0 -15   12.44    4.59
   6   0 -15   12.27    3.94
   6   0 -15   12.37    3.83
  -6   0  15   12.01    9.31
  -6   0  15   13.51   10.42
  -6   0  15   16.98   10.04
   6   0 -15   14.79    3.83
  -6   0  14  118.60   12.69
   6   0 -14   92.16    5.85
   6   0 -14   89.42    5.68
   6   0 -14  109.34    6.24
   6   0 -14  101.59    6.08
   6   0 -14   94.18    6.06
   6   0 -14   87.77    6.14
   6   0 -14   95.12    5.90
   6   0 -14  103.86    5.80
  -6   0  14  106.88   11.83
  -6   0  14  109.36   12.25
  -6   0  14  109.18   12.41
   6   0 -14   86.83    5.58
   6   0 -13   56.01    4.79
   6   0 -13   51.61    4.66
   6   0 -13   46.42    4.66
   6   0 -13   41.12    4.77
  -6   0  13   55.66    9.37
   6   0 -13   54.67    4.25
  -6   0  13   50.80   10.23
   6   0 -13   48.14    4.35
  -6   0  13   47.86   10.72
  -6   0  13   51.06   10.11
   6   0 -13   51.80    4.64
  -6   0  13   53.17    9.31
   6   0 -13   51.24    4.08
   6   0 -12    4.85    3.48
   6   0 -12    0.14    3.35
   6   0 -12    4.46    3.53
   6   0 -12    2.98    3.61
  -6   0  12    5.13    8.00
   6   0 -12   -2.11    2.85
   6   0 -12    0.30    2.91
   6   0 -12    0.41    3.23
  -6   0  12    3.36    8.64
  -6   0  12    2.62    8.90
  -6   0  12    3.38    8.47
   6   0 -12    1.51    3.20
  -6   0  12    6.68    5.72
   6   0 -12    0.35    2.57
  -6   0  12   11.90    8.09
   6   0 -11   93.09    5.45
   6   0 -11   95.24    5.40
   6   0 -11   96.04    5.65
  -6   0  11   97.79   10.15
   6   0 -11  102.88    5.11
   6   0 -11  104.25    5.03
  -6   0  11  107.85   11.15
  -6   0  11  109.70   11.05
  -6   0  11  115.75   11.09
  -6   0  11  110.87    6.77
  -6   0  11   98.64   10.17
   6   0 -11   88.91    5.31
   6   0 -11   98.85    5.40
   6   0 -10   31.63    3.40
   6   0 -10   31.85    3.54
   6   0 -10   30.37    3.72
  -6   0  10   31.30    8.47
  -6   0  10   35.75    8.78
   6   0 -10   28.83    3.36
  -6   0  10   32.97    9.28
  -6   0  10   33.66    8.92
   6   0 -10   23.40    4.21
  -6   0  10   33.67    5.52
   6   0 -10   28.77    3.35
  -6   0  10   35.36    8.68
   6   0  -9  149.12    6.74
   6   0  -9  148.22    6.61
  -6   0   9  161.90   11.58
  -6   0   9  170.28   12.04
  -6   0   9  170.48   12.00
  -6   0   9  163.06   11.86
  -6   0   9  156.02    7.72
   6   0  -9  154.28    6.64
   6   0  -9  145.07    6.55
  -6   0   9  162.83   11.48
  -6   0   8   42.46    9.62
   6   0  -8   36.93    3.48
  -6   0   8   42.76    8.88
  -6   0   8   41.23    8.69
  -6   0   8   33.64    8.57
  -6   0   8   40.44    8.64
  -6   0   8   44.34    8.60
  -6   0   7 3349.38  117.38
  -6   0   7 3525.58  117.94
  -6   0   6 3245.59  111.94
  -6   0   6 3305.46  112.44
  -6   0   5  450.97   17.43
  -6   0   5  484.66   17.49
  -6   0   4   57.01    8.22
  -6   0   4   53.73    8.39
  -6   0   4   52.64    5.29
   6   0  -4   50.62    3.46
  -6   0   4   55.97   10.03
  -6   0   4   43.92    8.11
  -6   0   3  139.12   10.34
  -6   0   3  135.65    9.46
  -6   0   3  131.60    7.28
   6   0  -3  119.25    5.61
  -6   0   3  139.81    9.49
  -6   0   2   94.39    9.53
  -6   0   2  120.76    8.75
  -6   0   2  104.63    6.63
   6   0  -2  108.91    9.66
   6   0  -2  105.51    9.37
  -6   0   2  110.20    8.73
  -6   0   1  307.43   13.98
  -6   0   1  340.36   15.94
  -6   0   1  305.15   12.95
   6   0  -1  329.09   15.46
   6   0  -1  310.12   15.24
  -6   0   1  299.76   13.96
  -6   0   0    5.42    6.57
  -6   0   0   14.95    4.53
   6   0   0   15.63    7.93
   6   0   0    8.14    7.67
  -6   0   0   11.62    6.51
  -6   0  -1  560.82   22.00
  -6   0  -1  575.29   21.77
   6   0   1  609.44   23.75
   6   0   1  598.76   23.66
  -6   0  -1  548.49   21.95
  -6   0  -2   54.65    6.67
  -6   0  -2   38.27    3.22
  -6   0  -2   51.07    5.83
   6   0   2   56.68    8.29
   6   0   2   55.02    8.38
  -6   0  -2   57.03    7.02
  -6   0  -3 1363.46   48.08
  -6   0  -3 1365.73   48.59
   6   0   3 1413.14   49.90
   6   0   3 1420.44   49.92
  -6   0  -3 1344.14   48.05
  -6   0  -4 2277.65   74.57
  -6   0  -4 2133.55   76.08
  -6   0  -4 2228.06   76.98
  -6   0  -4 2189.51   74.59
   6   0   4 2125.42   77.88
   6   0   4 2166.53   77.88
  -6   0  -4 2243.52   74.59
  -6   0  -4 2292.93   74.61
  -6   0  -4 2115.75   76.03
  -6   0  -5  448.22   16.20
   6   0   5  472.65   20.47
  -6   0  -5  437.23   18.18
  -6   0  -5  446.07   19.08
  -6   0  -5  450.90   16.35
   6   0   5  444.64   20.49
   6   0   5  469.37   20.57
  -6   0  -5  457.17   16.36
  -6   0  -5  456.27   16.33
  -6   0  -5  439.70   18.18
  -6   0  -6  782.14   27.14
   6   0   6  840.75   31.70
  -6   0  -6  744.04   28.89
  -6   0  -6  784.08   30.31
   6   0   6  805.82   31.52
   6   0   6  770.04   31.40
  -6   0  -6  790.81   27.24
  -6   0  -6  789.56   27.21
  -6   0  -6  755.63   28.90
   6   0   7  101.96    5.04
  -6   0  -7  115.50    5.87
   6   0   7  139.85   11.39
  -6   0  -7  113.70    8.07
  -6   0  -7  129.43    9.24
   6   0   7  123.22   11.11
   6   0   7  138.68   11.29
  -6   0  -7  115.61    6.18
  -6   0  -7  119.87    5.83
  -6   0  -7  120.70    8.14
   6   0   8  416.65   19.87
  -6   0  -8  378.08   14.36
  -6   0  -8  352.78   16.14
  -6   0  -8  393.83   18.17
  -6   0  -8  388.92   14.46
   6   0   8  421.84   20.03
   6   0   8  413.57   19.81
  -6   0  -8  386.63   14.47
  -6   0  -8  379.64   14.35
  -6   0  -8  362.25   16.12
   6   0   9   42.53    9.68
  -6   0  -9   33.83    4.07
  -6   0  -9   34.04    6.97
   6   0   9   41.16    9.61
  -6   0  -9   35.79    4.54
   6   0   9   33.57    9.79
  -6   0  -9   34.01    4.51
  -6   0  -9   32.51    4.08
   6   0  10   52.48   10.50
   6   0  10   47.75    9.78
  -6   0 -10   42.06    4.55
  -6   0 -10   55.43    8.00
  -6   0 -10   46.36    4.29
   6   0  10   51.29   10.29
  -6   0 -10   37.67    4.93
   6   0  10   53.43   10.60
  -6   0 -10   46.71    5.00
  -6   0 -10   47.84    4.40
   6   0  11  248.72   15.72
   6   0  11  277.47   17.42
  -6   0 -11  255.41   10.59
  -6   0 -11  273.37   15.45
  -6   0 -11  235.73   10.41
  -6   0 -11  251.67   10.87
   6   0  11  262.05   17.50
   6   0  11  279.98   17.83
  -6   0 -11  264.75   10.97
  -6   0 -11  248.57   10.54
   6   0  12   88.64   12.30
   6   0  12   85.92   11.38
  -6   0 -12   79.73    5.69
  -6   0 -12   88.95    9.73
  -6   0 -12   75.06    5.40
  -6   0 -12   78.43    6.02
   6   0  12   70.84   11.62
   6   0  12   55.12   11.52
  -6   0 -12   86.46    6.29
  -6   0 -12   78.19    5.61
   6   0  13    1.79    9.49
  -6   0 -13    2.19    3.01
  -6   0 -13    0.57    3.88
   6   0  13    8.37    9.61
  -6   0 -13    2.25    4.77
   6   0  13    6.40   10.37
  -6   0 -13    3.40    4.74
  -6   0 -13   -0.78    3.98
  -6   0 -14   -1.35    3.11
  -6   0 -14   -1.23    3.73
  -6   0 -14    2.87    4.46
  -6   0 -14   -0.67    4.88
  -6   0 -15   57.22    5.81
  -6   0 -15   57.60    4.16
  -6   0 -15   65.38    5.06
  -6   0 -16  147.69    7.76
  -6   0 -16  153.27    7.26
  -6   0 -16  129.82    6.33
  -6   0 -17    8.98    4.20
  -6   0 -17    2.00    2.63
  -6   0 -17    0.80    3.46
  -6   0 -18   14.23    3.51
  -6   0 -19    0.84    2.93
  -6   0 -20    7.17    2.49
   6   2 -23    1.08    1.95
   6   2 -23   -0.40    1.71
   6   2 -22    4.14    3.31
   6   2 -22    1.34    3.10
   6   2 -22   -1.13    2.96
   6   2 -22    0.84    2.39
   6   2 -22    2.06    2.11
   6   2 -21   56.03    4.99
   6   2 -21   68.86    5.27
   6   2 -21   63.41    3.84
   6   2 -21   70.85    4.75
   6   2 -21   59.69    4.93
   6   2 -20   57.42    5.32
   6   2 -20   61.85    5.55
   6   2 -20   55.42    5.26
   6   2 -20   61.40    5.56
   6   2 -20   57.67    4.01
   6   2 -20   62.43    4.93
   6   2 -20   58.76    5.15
   6   2 -19   18.92    4.84
   6   2 -19   15.25    4.78
   6   2 -19   14.11    4.58
   6   2 -19   16.37    4.66
   6   2 -19   22.50    4.90
   6   2 -19   19.20    3.30
   6   2 -19   19.46    4.52
   6   2 -18   56.92    5.97
   6   2 -18   60.34    5.34
   6   2 -18   58.72    5.80
   6   2 -18   52.02    5.70
   6   2 -18   60.63    5.81
   6   2 -18   58.10    5.90
   6   2 -18   53.50    4.37
   6   2 -18   58.75    5.56
   6   2 -17   82.32    6.70
   6   2 -17   79.68    6.04
   6   2 -17   82.14    6.55
   6   2 -17   84.10    6.46
   6   2 -17   80.07    6.31
   6   2 -17   73.69    6.38
   6   2 -17   86.06    5.25
   6   2 -17   79.17    6.32
   6   2 -16  137.38    8.12
   6   2 -16  136.82    8.24
   6   2 -16  147.77    7.76
   6   2 -16  141.32    7.41
   6   2 -16  130.96    8.01
   6   2 -16  138.13    7.98
   6   2 -16  136.26    7.87
   6   2 -16  144.67    6.95
   6   2 -16  138.32    7.96
   6   2 -16  141.16    8.01
   6   2 -15  151.62    7.18
   6   2 -15  141.16    8.09
   6   2 -15  150.05    8.16
   6   2 -15  145.96    7.68
   6   2 -15  163.17    7.66
   6   2 -15  149.64    8.13
   6   2 -15  136.29    7.89
  -6   2  15  169.65   14.99
   6   2 -15  135.39    7.88
   6   2 -15  132.58    7.79
   6   2 -14  172.66    8.61
   6   2 -14  158.97    8.15
   6   2 -14  181.47    8.21
   6   2 -14  174.28    8.67
   6   2 -14  173.33    7.88
  -6   2  14  163.94   15.44
   6   2 -14  172.40    8.64
   6   2 -14  155.05    8.30
  -6   2  14  169.96   10.37
  -6   2  13  664.16   31.24
   6   2 -13  696.42   24.91
   6   2 -13  723.39   25.27
   6   2 -13  706.91   25.01
   6   2 -13  734.25   25.36
   6   2 -13  731.03   25.03
  -6   2  13  683.46   30.12
  -6   2  13  673.09   30.14
   6   2 -13  691.81   25.43
   6   2 -13  664.46   25.23
  -6   2  13  664.34   25.39
  -6   2  12  150.02   14.39
   6   2 -12  156.59    7.59
   6   2 -12  148.65    7.14
   6   2 -12  139.72    7.07
  -6   2  12  130.17   11.71
  -6   2  12  179.68   12.46
  -6   2  12  128.86   11.72
  -6   2  12  146.29    8.22
   6   2 -12  139.53    7.21
   6   2 -12  141.37    7.38
  -6   2  12  142.66    9.90
  -6   2  11   63.30   12.06
   6   2 -11   69.79    4.74
   6   2 -11   70.20    4.85
  -6   2  11   71.92   10.08
  -6   2  11   68.06    9.52
  -6   2  11   57.04    9.18
  -6   2  11   73.86    9.26
   6   2 -11   69.30    5.08
   6   2 -11   62.39    4.72
  -6   2  11   65.71    6.59
  -6   2  11   66.62    9.98
  -6   2  11   59.94    8.47
  -6   2  10  317.31   18.88
   6   2 -10  347.73   12.75
   6   2 -10  340.25   12.62
  -6   2  10  339.75   17.28
  -6   2  10  337.35   17.49
  -6   2  10  307.33   16.70
  -6   2  10  334.37   17.04
  -6   2  10  321.17   17.30
  -6   2  10  298.63   13.15
  -6   2   9  109.97   12.84
   6   2  -9  134.94    6.44
   6   2  -9  140.78    6.44
  -6   2   9  119.26   10.59
  -6   2   9  116.60   11.20
  -6   2   9  129.51   10.61
  -6   2   9  121.26   10.32
  -6   2   9  108.34    7.55
  -6   2   9  136.21   11.47
  -6   2   8  124.90   12.69
   6   2  -8  146.96    6.50
  -6   2   8  108.07    9.99
  -6   2   8  125.02   10.15
  -6   2   8  119.85   11.22
  -6   2   8  107.31   10.08
  -6   2   8  127.32   11.03
  -6   2   7   49.21   10.06
  -6   2   7   45.45    7.65
  -6   2   7   53.01    7.65
  -6   2   7   45.75    9.25
  -6   2   7   38.78    9.11
  -6   2   7   43.93    7.74
  -6   2   6   41.76    9.79
  -6   2   6   23.19    6.99
  -6   2   6   18.44    6.79
  -6   2   6   25.76    5.02
   6   2  -6   33.63    3.28
  -6   2   6   47.63    9.32
  -6   2   6   31.87    7.13
  -6   2   6   32.44    8.75
  -6   2   5  150.78   11.94
  -6   2   5  164.94   10.99
   6   2  -5  192.11    7.44
  -6   2   5  183.60   12.59
  -6   2   5  193.92   12.87
   6   2  -5  206.79    7.67
  -6   2   5  146.63   10.83
  -6   2   5  145.48   10.75
   6   2  -4  205.37    8.04
   6   2  -4  211.00    8.02
  -6   2   4  192.12   13.18
  -6   2   4  183.17   11.89
  -6   2   4  186.06   13.20
   6   2  -3  441.82   15.40
  -6   2   3  422.17   20.04
  -6   2   3  402.82   19.00
  -6   2   3  448.29   19.96
  -6   2   3  399.44   19.86
  -6   2   2  725.95   29.19
  -6   2   2  722.66   29.02
  -6   2   2  700.97   29.08
  -6   2   1  894.57   30.61
  -6   2   1  859.86   34.42
  -6   2   1  928.77   34.77
   6   2  -1  891.98   33.49
  -6   2   1  849.12   34.43
  -6   2   1  872.63   30.60
   6   2   0 2209.41   72.75
  -6   2   0 2041.55   69.73
  -6   2   0 1959.23   73.11
  -6   2   0 2124.17   73.69
  -6   2   0 1947.89   69.65
   6   2   0 2371.75   72.77
   6   2   0 2315.75   72.45
  -6   2   0 2062.56   69.83
  -6   2   0 1960.97   73.06
   6   2   1   21.02    6.37
  -6   2  -1   23.21    8.91
  -6   2  -1   24.53    4.54
   6   2   1   29.57    6.65
   6   2   1   30.60    6.47
  -6   2  -1   23.20    8.80
   6   2   2   52.83    7.05
   6   2   2   52.18    7.42
  -6   2  -2   47.99    9.32
  -6   2  -2   53.79    7.46
  -6   2  -2   46.51    4.48
   6   2   2   57.25    7.24
   6   2   2   62.21    7.39
  -6   2  -2   44.01    4.93
  -6   2  -2   44.92    9.34
  -6   2  -3  161.64    7.35
   6   2   3  180.82   10.91
  -6   2  -3  175.63   11.49
  -6   2  -3  137.86    7.77
   6   2   3  222.57   11.25
   6   2   3  202.94   11.23
   6   2   3  171.61   10.93
   6   2   4   20.12    6.92
  -6   2  -4   22.29    3.47
  -6   2  -4   21.14    3.56
  -6   2  -4   22.51    6.04
  -6   2  -4   14.69    6.80
  -6   2  -4   17.50    4.18
   6   2   4   20.79    6.48
   6   2   4   15.02    6.66
  -6   2  -4   18.90    3.66
   6   2   5   18.20    7.10
  -6   2  -5   22.96    8.43
  -6   2  -5   17.59    3.91
  -6   2  -5   20.77    3.95
  -6   2  -5   22.05    6.15
  -6   2  -5   11.14    6.63
   6   2   5   30.39    7.00
  -6   2  -5   16.27    4.39
   6   2   5   28.33    7.21
  -6   2  -5   22.62    3.71
  -6   2  -5   15.03    8.32
  -6   2  -5   18.81    3.92
   6   2   6   70.87    8.69
  -6   2  -6   60.99    5.01
  -6   2  -6   64.35    5.26
  -6   2  -6   63.82    9.79
  -6   2  -6   73.28    7.47
  -6   2  -6   58.26    8.45
  -6   2  -6   64.49    5.56
   6   2   6   63.44    8.59
   6   2   6   74.78    8.42
  -6   2  -6   66.51    5.20
  -6   2  -6   64.03    5.09
  -6   2  -6   60.83    9.58
   6   2   7   98.12    9.88
  -6   2  -7   89.53    6.05
  -6   2  -7   95.60    6.22
  -6   2  -7   82.28   10.52
  -6   2  -7   96.14    9.80
  -6   2  -7   89.35    6.53
   6   2   7   88.78    9.42
   6   2   7   87.35    9.54
  -6   2  -7  101.43    6.28
  -6   2  -7   95.47   10.62
  -6   2  -7   87.72    6.13
  -6   2  -8   91.55   11.31
   6   2   8  104.69   10.20
  -6   2  -8   85.53    6.15
  -6   2  -8   90.79    6.32
  -6   2  -8   74.88    8.06
  -6   2  -8   99.82   10.08
  -6   2  -8   86.84    6.68
   6   2   8  109.43    9.97
   6   2   8   90.71    9.99
  -6   2  -8   95.33    6.44
  -6   2  -8   88.73    6.27
  -6   2  -8   79.22   10.98
  -6   2  -9   59.68   11.24
  -6   2  -9   74.20    6.10
  -6   2  -9   69.05    6.07
  -6   2  -9   80.98    9.68
  -6   2  -9   75.75    4.91
  -6   2  -9   67.94    6.51
   6   2   9   70.25    9.67
   6   2   9   69.67    9.35
  -6   2  -9   70.14    6.13
  -6   2  -9   70.93    6.08
  -6   2  -9   68.01   11.45
   6   2  10  294.29   18.72
  -6   2 -10  274.34   16.52
  -6   2 -10  272.40   11.16
  -6   2 -10  275.46   12.18
  -6   2 -10  268.47   12.10
  -6   2 -10  264.41   12.30
  -6   2 -10  274.69   17.64
  -6   2 -10  294.30   12.30
  -6   2 -10  277.85   12.03
  -6   2 -10  278.82   12.35
  -6   2 -10  286.85   17.98
  -6   2 -11  145.99    7.33
  -6   2 -11  164.75   12.84
  -6   2 -11  154.86    8.79
  -6   2 -11  146.34    8.62
  -6   2 -11  150.73    8.73
  -6   2 -11  139.32   13.86
  -6   2 -11  163.40    8.77
  -6   2 -11  163.47    8.82
  -6   2 -11  165.40    8.92
  -6   2 -11  127.70   14.22
  -6   2 -12  104.60    5.93
  -6   2 -12  103.83    6.61
  -6   2 -12  104.03    7.71
  -6   2 -12  124.15    8.12
  -6   2 -12  103.34    7.19
  -6   2 -12  102.89    7.48
  -6   2 -12  112.04    7.51
  -6   2 -12  104.48    7.32
  -6   2 -12  111.25    7.34
  -6   2 -12  103.05    7.42
  -6   2 -13    6.05    4.15
  -6   2 -13    4.55    3.29
  -6   2 -13    2.91    5.94
  -6   2 -13    6.43    4.74
  -6   2 -13    3.41    4.89
  -6   2 -13    8.51    5.20
  -6   2 -13    4.78    4.88
  -6   2 -13    8.38    5.01
  -6   2 -13    6.36    5.06
  -6   2 -14   60.19    4.37
  -6   2 -14   56.93    5.04
  -6   2 -14   60.75    6.71
  -6   2 -14   59.22    5.61
  -6   2 -14   52.69    5.81
  -6   2 -14   58.62    5.82
  -6   2 -15    5.45    5.30
  -6   2 -15    6.83    5.12
  -6   2 -15    4.86    3.76
  -6   2 -15    5.24    2.96
  -6   2 -15    1.42    4.57
  -6   2 -16    1.85    3.34
  -6   2 -16    5.00    3.35
  -6   2 -16    4.08    2.61
  -6   2 -16   -0.44    4.60
  -6   2 -16    4.34    4.83
  -6   2 -16   -0.90    4.05
  -6   2 -16    6.34    4.26
  -6   2 -17   16.59    4.06
  -6   2 -17   25.63    4.56
  -6   2 -17   21.10    4.75
  -6   2 -17   22.59    3.24
  -6   2 -17   22.29    3.23
  -6   2 -17   18.34    2.62
  -6   2 -18   27.44    4.31
  -6   2 -18   25.49    2.94
  -6   2 -18   29.78    2.88
  -6   2 -19    4.59    2.04
  -6   2 -19    3.92    1.91
   6   4 -18   28.01    2.07
   6   4 -17   56.70    4.12
   6   4 -17   51.85    4.18
   6   4 -17   59.92    4.26
   6   4 -17   52.46    3.02
   6   4 -17   56.30    4.11
   6   4 -16   56.08    4.20
   6   4 -16   59.79    4.45
   6   4 -16   50.35    4.46
   6   4 -16   60.10    4.43
   6   4 -16   50.89    3.21
   6   4 -16   59.86    4.41
   6   4 -15   21.94    3.91
   6   4 -15   21.68    3.67
   6   4 -15   22.38    3.75
   6   4 -15   20.02    3.69
   6   4 -15   19.24    2.54
   6   4 -15   21.73    3.74
   6   4 -14    2.72    3.61
   6   4 -14    4.85    3.79
   6   4 -14    5.32    2.98
   6   4 -14    5.08    3.38
   6   4 -14    0.19    3.42
   6   4 -13   18.49    3.89
   6   4 -13   24.07    4.08
   6   4 -13   18.68    3.52
   6   4 -13   22.23    3.41
   6   4 -12   12.97    3.83
   6   4 -12   10.77    3.92
   6   4 -12   12.98    3.43
   6   4 -12   11.37    3.25
   6   4 -11   37.00    4.00
   6   4 -11   38.53    3.90
   6   4 -11   33.25    4.38
   6   4 -10  102.91    5.82
   6   4 -10   99.75    5.93
   6   4  -9  159.31    7.31
   6   4  -8  233.92    9.74
   6   4  -7  512.85   18.72
  -6   4   1  115.71   11.46
  -6   4  -3  194.51    9.23
  -6   4  -3  189.33    9.22
  -6   4  -5  210.19   10.44
  -6   4  -6   70.78    6.23
  -6   4  -6   77.44    6.93
  -6   4  -7   12.91    5.03
  -6   4  -7   11.52    4.93
  -6   4  -7   14.80    5.64
  -6   4  -8   20.66    5.07
  -6   4  -8   13.57    5.03
  -6   4  -8   21.40    5.86
  -6   4  -9    2.67    4.77
  -6   4  -9   -1.93    4.93
  -6   4  -9    9.77    5.64
  -6   4  -9    1.73    4.68
  -6   4 -10    5.36    4.48
  -6   4 -10    2.44    3.02
  -6   4 -10    3.68    4.49
  -6   4 -10    3.36    4.83
  -6   4 -10    6.76    5.38
  -6   4 -11   16.05    4.54
  -6   4 -11   12.88    4.56
  -6   4 -11   23.24    4.96
  -6   4 -11   19.29    5.23
  -6   4 -12    7.66    4.03
  -6   4 -12    2.68    4.01
  -6   4 -12    2.60    4.33
  -6   4 -12    7.73    4.79
  -6   4 -13    0.81    3.56
  -6   4 -13    6.57    4.28
  -6   4 -13   -1.49    3.89
  -6   4 -13   -0.36    3.55
  -6   4 -14    3.82    2.07
  -7  -5  12   -1.88    1.47
  -7  -5  11    6.18    1.70
  -7  -5  10    1.50    1.80
  -7  -5   9    7.80    2.05
   7  -5  -9   10.69    3.49
  -7  -5   8   10.18    2.24
  -7  -5   7    7.44    2.23
   7  -5  -6    4.07    3.97
  -7  -5   6    7.23    2.33
   7  -5  -5   18.61    4.40
  -7  -5   5   28.70    2.83
   7  -5  -4    4.68    4.33
  -7  -5   4    8.41    2.36
  -7  -5   4    5.27    2.55
   7  -5  -3   25.45    4.63
   7  -5  -2   99.64    5.91
   7  -5  -2   75.37    5.43
   7  -5  -1  120.61    6.42
   7  -5  -1  102.87    5.96
   7  -5   0  177.73    7.76
   7  -5   1  154.96    7.12
   7  -5   2   31.47    4.47
   7  -5   2   39.61    4.31
   7  -5   3   29.25    4.18
   7  -5   3   21.13    4.01
   7  -5   3   25.58    3.96
   7  -5   4   20.28    3.98
   7  -5   4   25.79    3.96
   7  -5   4   28.56    3.73
   7  -5   5    3.87    3.51
   7  -5   5    1.57    3.47
   7  -5   6    7.99    3.29
   7  -5   6    7.99    3.32
   7  -5   7    1.37    2.99
   7  -5   7    1.76    2.94
   7  -3 -20   -2.61    2.92
   7  -3 -19   15.95    3.50
   7  -3 -19   16.25    3.93
   7  -3 -19   12.76    3.87
   7  -3 -18   70.36    5.82
   7  -3 -18   70.72    5.79
   7  -3 -17    1.23    4.13
   7  -3 -17    5.99    4.31
   7  -3 -16   15.81    4.71
   7  -3 -16   11.63    4.64
   7  -3 -16   12.99    4.93
   7  -3 -15    8.94    4.86
   7  -3 -15    3.83    4.53
   7  -3 -15   10.16    4.96
   7  -3 -14   11.77    4.79
   7  -3 -14    9.23    4.69
   7  -3 -14   13.55    5.06
   7  -3 -13   47.57    5.34
   7  -3 -13   56.66    5.68
  -7  -3  13   50.44    4.35
  -7  -3  13   51.80    4.88
   7  -3 -12  427.29   16.23
  -7  -3  12  418.45   15.37
  -7  -3  12  425.95   15.68
   7  -3 -11  373.79   15.70
   7  -3 -11  412.42   16.11
  -7  -3  11  436.66   15.43
   7  -3 -11  393.16   22.81
   7  -3 -10  466.55   17.28
  -7  -3  10  437.76   16.54
   7  -3  -9  420.26   16.58
   7  -3  -9  443.66   23.31
  -7  -3   9  444.54   16.29
  -7  -3   9  447.09   16.27
  -7  -3   8   36.51    4.48
   7  -3  -8   36.02   10.39
  -7  -3   8   35.67    3.73
  -7  -3   7  631.89   22.41
  -7  -3   7  634.98   22.24
  -7  -3   6  213.22    8.89
   7  -3  -6  178.44   14.29
  -7  -3   6  193.68    8.37
  -7  -3   6  201.58    8.49
  -7  -3   5  140.43    6.56
  -7  -3   5  147.49    6.58
  -7  -3   4   26.19    3.44
   7  -3  -4   23.88    8.87
  -7  -3   4   21.34    3.26
  -7  -3   4   25.39    4.02
   7  -3  -4   13.64    4.92
   7  -3  -3  299.56   18.16
  -7  -3   3  357.85   13.22
  -7  -3   3  369.52   13.43
  -7  -3   3  372.90   13.27
   7  -3  -3  314.63   13.62
  -7  -3   2  146.54    7.06
   7  -3  -2  146.04   12.60
  -7  -3   2  165.44    7.07
  -7  -3   2  156.67    7.17
  -7  -3   2  141.32    6.73
   7  -3  -2  165.23    8.27
   7  -3  -1   67.39   10.66
  -7  -3   1   72.84    4.67
  -7  -3   1   71.05    4.88
  -7  -3   1   71.50    4.23
   7  -3  -1   80.72    6.58
  -7  -3   0   34.73    3.79
   7  -3   0   34.78    9.48
  -7  -3   0   32.82    4.06
  -7  -3   0   44.29    4.40
  -7  -3  -1  191.02    8.01
  -7  -3  -1  193.13    8.39
  -7  -3  -2   84.44    5.36
  -7  -3  -2  101.06    6.12
  -7  -3  -3   17.51    4.26
  -7  -3  -3   16.92    3.65
  -7  -3  -3   20.69    4.11
  -7  -3  -3   13.84    3.64
  -7  -3  -3   19.96    4.65
  -7  -3  -4    8.39    4.64
  -7  -3  -4    8.99    4.25
  -7  -3  -4    4.11    3.29
  -7  -3  -4    5.32    3.97
  -7  -3  -5   10.62    4.84
  -7  -3  -5    7.66    4.18
   7  -3   5   10.05    5.89
  -7  -3  -5    3.94    3.94
   7  -3   6   78.82    7.39
  -7  -3  -6   90.39    6.00
  -7  -3  -7   43.72    5.55
  -7  -3  -7   51.94    4.95
   7  -3   7   45.06    6.29
  -7  -3  -7   47.31    4.93
  -7  -3  -8  148.04    7.90
  -7  -3  -8  154.00    7.25
  -7  -3  -9   10.93    3.87
  -7  -3  -9   18.96    3.87
  -7  -3 -10   70.01    6.00
  -7  -3 -11    0.12    4.78
  -7  -3 -12   69.94    5.42
  -7  -3 -13   33.45    4.49
  -7  -3 -14   18.91    3.80
  -7  -3 -15    3.49    3.20
   7  -3  16    4.61    3.06
  -7  -3 -16   11.51    2.70
   7  -1 -23    4.33    3.48
   7  -1 -23   13.48    3.55
   7  -1 -23    6.72    3.41
  -7  -1  23    8.92    3.56
   7  -1 -22   65.63    5.14
   7  -1 -22   66.18    5.37
   7  -1 -22   57.60    5.25
   7  -1 -22   77.62    5.17
  -7  -1  22   70.91    5.39
   7  -1 -21   13.24    4.38
   7  -1 -21    9.66    4.18
   7  -1 -21    9.24    4.17
   7  -1 -21   11.98    4.35
   7  -1 -21   10.09    4.50
  -7  -1  21    9.48    4.52
   7  -1 -20   10.82    4.39
   7  -1 -20    4.27    4.40
   7  -1 -20    4.13    4.50
   7  -1 -20   11.56    4.52
   7  -1 -20   12.02    3.38
   7  -1 -20   14.28    4.88
  -7  -1  20    9.92    4.76
   7  -1 -19   58.19    5.64
   7  -1 -19   58.20    6.02
   7  -1 -19   65.01    5.60
   7  -1 -19   63.46    6.03
   7  -1 -19   57.58    4.27
   7  -1 -19   71.22    6.11
  -7  -1  19   59.53    6.04
   7  -1 -19   65.73    4.88
   7  -1 -18   19.43    4.93
   7  -1 -18   17.88    4.66
   7  -1 -18   22.35    5.18
   7  -1 -18   22.16    4.01
  -7  -1  18   28.98    5.37
   7  -1 -18   28.44    3.65
   7  -1 -17  334.80   13.47
   7  -1 -17  310.81   13.26
   7  -1 -17  320.17   13.74
   7  -1 -17  314.59   12.88
  -7  -1  17  353.30   13.84
   7  -1 -17  315.52   12.59
   7  -1 -16  534.01   19.70
  -7  -1  16  499.41   25.25
   7  -1 -16  508.38   19.84
  -7  -1  16  583.42   20.74
   7  -1 -16  546.92   20.28
   7  -1 -16  551.14   20.15
   7  -1 -16  529.16   20.56
  -7  -1  16  512.77   26.05
  -7  -1  16  540.72   26.58
  -7  -1  16  553.80   26.74
  -7  -1  16  552.04   19.62
   7  -1 -15  620.05   23.03
  -7  -1  15  606.98   28.64
   7  -1 -15  590.50   23.19
  -7  -1  15  671.69   24.01
   7  -1 -15  672.35   23.55
   7  -1 -15  668.30   23.95
   7  -1 -15  673.10   23.41
  -7  -1  15  603.31   29.09
  -7  -1  15  654.95   29.69
  -7  -1  15  626.09   29.72
  -7  -1  15  655.85   23.11
  -7  -1  14  291.23   17.46
   7  -1 -14  269.74   11.57
  -7  -1  14  322.14   12.56
   7  -1 -14  265.35   11.39
   7  -1 -14  302.68   11.92
   7  -1 -14  296.20   12.25
   7  -1 -14  281.68   11.66
  -7  -1  14  274.00   17.31
  -7  -1  14  298.15   17.97
  -7  -1  14  315.62   18.23
  -7  -1  14  304.13   11.69
   7  -1 -13  143.95    7.10
  -7  -1  13  156.38    7.91
   7  -1 -13  136.31    6.93
   7  -1 -13  154.83    7.44
   7  -1 -13  152.10    7.97
   7  -1 -13  150.39    7.18
  -7  -1  13  157.26   12.89
  -7  -1  13  147.54   12.80
  -7  -1  13  175.85   13.27
  -7  -1  13  163.71   13.16
   7  -1 -12  339.56   13.03
   7  -1 -12  346.07   13.47
   7  -1 -12  321.40   13.43
  -7  -1  12  342.60   18.28
  -7  -1  12  337.34   18.30
  -7  -1  12  341.07   18.53
  -7  -1  12  348.55   18.51
   7  -1 -11  326.30   12.51
   7  -1 -11  303.80   12.45
   7  -1 -11  309.50   11.99
  -7  -1  11  293.91   16.77
  -7  -1  11  329.43   17.45
  -7  -1  11  297.37   16.93
  -7  -1  11  309.97   17.31
  -7  -1  10  264.58   15.14
   7  -1 -10  256.78   10.04
   7  -1 -10  249.14   10.06
  -7  -1  10  267.11   14.73
  -7  -1  10  218.75   13.42
  -7  -1  10  269.70   14.79
  -7  -1  10  232.88   14.31
  -7  -1  10  204.64    9.64
  -7  -1  10  212.41   13.32
  -7  -1   9  120.93   11.47
   7  -1  -9   97.81    5.48
   7  -1  -9  107.72    5.71
  -7  -1   9   89.02    8.86
  -7  -1   9  106.84    9.99
  -7  -1   9  109.47   10.26
  -7  -1   9  118.14   10.22
  -7  -1   9   85.14    5.62
   7  -1  -9   87.43    5.93
  -7  -1   9   96.53    6.25
  -7  -1   9  101.99    9.21
  -7  -1   8  145.63   12.26
   7  -1  -8  133.85    6.30
   7  -1  -8  140.29    6.32
  -7  -1   8  122.45    9.57
  -7  -1   8  137.62   10.79
  -7  -1   8  145.69   10.85
  -7  -1   8  119.12    6.44
  -7  -1   8  151.46   10.73
  -7  -1   8  121.06    6.69
   7  -1  -8  118.35    6.76
  -7  -1   8  123.38    9.58
   7  -1  -7  528.75   18.30
   7  -1  -7  532.39   18.37
  -7  -1   7  474.11   20.86
  -7  -1   7  548.44   22.40
  -7  -1   7  495.62   18.50
  -7  -1   7  512.46   18.18
  -7  -1   7  472.63   20.81
   7  -1  -6  150.89    6.49
  -7  -1   6  147.21    9.61
  -7  -1   6  167.19   10.98
   7  -1  -6  137.15    7.03
  -7  -1   6  149.10    6.77
  -7  -1   6  147.43    9.57
  -7  -1   6  131.10    6.96
  -7  -1   5  697.92   26.85
  -7  -1   5  758.60   28.56
  -7  -1   5  704.83   26.80
  -7  -1   5  687.70   24.80
  -7  -1   5  724.01   24.86
  -7  -1   4  294.13   13.90
  -7  -1   4  309.63   15.51
  -7  -1   4  288.53   13.81
  -7  -1   4  314.97   11.94
  -7  -1   4  315.94   11.95
  -7  -1   3  647.78   24.15
  -7  -1   3  672.57   26.30
  -7  -1   3  631.48   22.36
  -7  -1   3  621.22   22.29
  -7  -1   3  615.78   23.95
  -7  -1   2  187.65   13.16
  -7  -1   2  258.02   11.45
  -7  -1   2  223.69    9.35
  -7  -1   2  203.15    9.06
  -7  -1   2  230.83    9.20
   7  -1  -2  179.74   13.22
   7  -1  -2  193.92   13.08
  -7  -1   2  257.52   11.37
  -7  -1   1  574.67   22.92
  -7  -1   1  590.97   22.21
  -7  -1   1  664.84   21.68
   7  -1  -1  610.70   25.79
   7  -1  -1  568.16   25.27
  -7  -1   1  576.97   22.96
  -7  -1   0  625.99   24.44
  -7  -1   0  658.92   24.18
   7  -1   0  666.47   27.42
  -7  -1   0  697.48   23.21
   7  -1   0  636.05   27.10
  -7  -1   0  621.01   24.39
  -7  -1  -1    9.11    5.16
  -7  -1  -1   14.25    4.20
   7  -1   1   18.23    8.04
  -7  -1  -1   19.24    3.56
   7  -1   1   12.12    8.28
  -7  -1  -1   20.25    3.79
  -7  -1  -1   11.87    5.21
  -7  -1  -2   14.74    4.80
   7  -1   2   11.27    7.72
  -7  -1  -2   16.31    3.63
   7  -1   2   15.78    8.10
  -7  -1  -2    8.75    4.71
  -7  -1  -2   14.10    3.65
  -7  -1  -2   10.53    4.28
  -7  -1  -3  170.40    7.40
   7  -1   3  155.89   11.78
   7  -1   3  169.04   12.42
  -7  -1  -3  152.85    8.95
   7  -1   4    8.44    7.36
   7  -1   4   12.07    8.03
   7  -1   4    2.83    8.17
  -7  -1  -4    8.85    3.70
  -7  -1  -4   12.82    4.79
  -7  -1  -5   69.14    6.79
   7  -1   5   78.32    9.89
  -7  -1  -5   71.14    5.07
  -7  -1  -5   67.08    4.95
   7  -1   5   79.47   10.28
   7  -1   5   73.32    9.26
   7  -1   6  157.03   12.22
  -7  -1  -6  163.93    7.62
  -7  -1  -6  163.70    7.55
   7  -1   6  160.89   12.87
   7  -1   6  180.63   13.49
  -7  -1  -6  161.92   10.36
   7  -1   7   20.89    8.33
  -7  -1  -7   19.11    5.90
  -7  -1  -7   14.48    4.23
   7  -1   7   17.39    8.84
  -7  -1  -7   25.62    4.21
   7  -1   7   25.93    9.52
  -7  -1  -7   18.91    4.02
  -7  -1  -8  298.56   12.52
   7  -1   8  320.10   18.07
  -7  -1  -8  290.36   11.99
  -7  -1  -8  312.94   12.25
   7  -1   8  321.36   18.49
   7  -1   8  323.94   18.76
  -7  -1  -8  296.23   15.65
  -7  -1  -8  311.14   12.34
  -7  -1  -9  151.70    7.89
   7  -1   9  153.65   13.22
  -7  -1  -9  141.84    7.50
  -7  -1  -9  137.42    7.24
   7  -1   9  144.77   13.63
   7  -1   9  161.13   14.04
  -7  -1  -9  154.73    6.94
  -7  -1  -9  145.06   11.04
  -7  -1  -9  158.41    8.11
  -7  -1  -9  138.89    6.89
   7  -1  10   44.34    9.83
  -7  -1 -10   39.28    5.25
  -7  -1 -10   42.93    5.77
  -7  -1 -10   35.51    4.14
  -7  -1 -10   44.93    4.07
  -7  -1 -10   42.31    7.61
   7  -1  10   46.51   10.95
  -7  -1 -10   43.18    5.08
   7  -1  10   46.26   11.56
  -7  -1 -10   40.48    4.76
   7  -1  11   26.75    9.53
  -7  -1 -11   32.55    5.53
  -7  -1 -11   22.98    3.87
  -7  -1 -11   24.95    3.64
   7  -1  11   31.51    9.94
  -7  -1 -11   22.65    4.84
   7  -1  11   28.78   10.61
  -7  -1 -11   24.46    4.33
  -7  -1 -11   24.84    4.98
  -7  -1 -12    2.59    4.44
  -7  -1 -12   -2.15    3.17
  -7  -1 -12   -1.99    3.56
  -7  -1 -12    1.25    5.11
  -7  -1 -12    2.18    4.57
  -7  -1 -13   96.88    6.50
  -7  -1 -13   98.26    5.59
  -7  -1 -13   98.81    6.93
  -7  -1 -13  100.55    5.66
  -7  -1 -13   94.40    6.77
  -7  -1 -14   26.10    4.48
  -7  -1 -14   24.27    3.85
  -7  -1 -14   24.38    3.64
  -7  -1 -14   19.97    4.81
  -7  -1 -15    5.98    3.73
  -7  -1 -15    3.30    3.27
  -7  -1 -15   -0.58    3.02
  -7  -1 -16    1.40    3.03
  -7  -1 -17   10.32    2.80
  -7  -1 -18   27.17    2.82
  -7  -1 -19    5.77    2.02
   7   1 -23    7.68    3.49
   7   1 -23    6.18    2.35
   7   1 -23    8.15    2.33
   7   1 -22   61.87    4.96
   7   1 -22   63.44    5.34
   7   1 -22   69.47    4.16
   7   1 -22   71.77    4.22
   7   1 -21    7.00    4.32
   7   1 -21   13.50    4.38
   7   1 -21    4.44    3.81
   7   1 -21    8.13    3.16
   7   1 -21    6.34    3.10
   7   1 -20    6.92    4.49
   7   1 -20   11.83    4.36
   7   1 -20    4.43    4.61
   7   1 -20    7.37    3.50
   7   1 -20   11.51    3.50
   7   1 -20    8.84    4.03
   7   1 -19   62.62    6.17
   7   1 -19   64.92    6.07
   7   1 -19   59.25    5.94
   7   1 -19   55.63    5.55
   7   1 -19   75.09    5.10
   7   1 -19   67.16    4.92
   7   1 -19   62.38    5.57
   7   1 -18   22.53    5.30
   7   1 -18   22.69    5.15
   7   1 -18   26.39    5.28
   7   1 -18   19.44    4.92
   7   1 -18   23.66    4.83
   7   1 -18   22.73    4.56
   7   1 -18   24.57    4.33
   7   1 -18   24.06    4.01
   7   1 -18   21.24    4.64
   7   1 -17  352.00   14.46
   7   1 -17  333.26   14.36
   7   1 -17  351.09   14.45
   7   1 -17  370.39   14.40
   7   1 -17  338.27   14.41
   7   1 -17  339.95   14.21
   7   1 -17  354.64   14.24
   7   1 -17  345.97   13.78
   7   1 -17  344.47   13.89
   7   1 -17  342.03   14.23
  -7   1  16  556.68   27.96
   7   1 -16  575.48   20.74
   7   1 -16  564.05   21.14
   7   1 -16  542.78   21.05
   7   1 -16  555.29   21.11
   7   1 -16  529.51   20.96
   7   1 -16  567.87   21.18
  -7   1  16  501.94   26.81
   7   1 -16  581.61   21.04
   7   1 -16  587.89   21.10
  -7   1  16  590.62   28.04
  -7   1  16  571.99   27.90
   7   1 -16  541.95   21.02
  -7   1  15  666.27   31.01
   7   1 -15  699.11   23.85
   7   1 -15  639.84   24.03
   7   1 -15  663.63   24.02
   7   1 -15  657.42   23.99
   7   1 -15  664.30   23.99
  -7   1  15  571.47   27.85
   7   1 -15  664.64   24.09
   7   1 -15  671.50   23.91
  -7   1  15  653.37   30.10
   7   1 -15  673.19   23.89
  -7   1  15  716.00   31.08
  -7   1  15  718.27   31.28
  -7   1  15  641.07   23.79
  -7   1  15  586.07   27.91
   7   1 -15  601.05   23.99
   7   1 -15  641.60   24.01
  -7   1  14  297.91   19.22
   7   1 -14  301.27   12.08
   7   1 -14  303.49   11.85
   7   1 -14  284.58   11.98
   7   1 -14  274.08   12.10
   7   1 -14  304.79   12.18
   7   1 -14  287.97   12.21
  -7   1  14  275.51   16.69
   7   1 -14  290.17   11.92
  -7   1  14  307.77   18.45
   7   1 -14  278.46   12.02
   7   1 -14  289.08   11.85
  -7   1  14  314.33   18.94
  -7   1  14  294.42   18.61
  -7   1  14  287.00   12.43
  -7   1  14  265.74   16.59
  -7   1  13  176.00   15.15
   7   1 -13  157.17    7.38
   7   1 -13  156.90    7.77
   7   1 -13  150.80    7.62
   7   1 -13  148.78    7.73
   7   1 -13  145.71    7.66
  -7   1  13  140.62   12.40
  -7   1  13  169.86   13.83
  -7   1  13  181.24   14.10
  -7   1  13  184.04   14.16
  -7   1  13  156.02    8.59
  -7   1  13  144.23   12.16
  -7   1  13  149.03    9.83
  -7   1  12  319.56   19.67
   7   1 -12  324.11   12.93
   7   1 -12  331.04   12.79
   7   1 -12  322.61   12.89
   7   1 -12  333.96   12.86
  -7   1  12  326.73   17.45
  -7   1  12  355.03   19.10
  -7   1  12  356.03   19.09
  -7   1  12  350.36   19.13
   7   1 -12  322.83   12.99
  -7   1  12  319.25   13.26
  -7   1  12  295.43   17.32
  -7   1  12  336.54   14.08
  -7   1  11  301.19   18.33
   7   1 -11  306.63   11.68
   7   1 -11  285.33   11.52
   7   1 -11  283.00   11.53
  -7   1  11  301.15   16.31
  -7   1  11  325.92   17.69
  -7   1  11  322.57   17.58
  -7   1  11  289.63   12.18
  -7   1  11  283.95   16.14
   7   1 -11  292.66   11.70
  -7   1  11  288.17   13.00
  -7   1  10  249.73   16.19
   7   1 -10  241.63    9.93
   7   1 -10  243.08    9.89
  -7   1  10  269.05   15.90
  -7   1  10  247.35   14.53
  -7   1  10  275.32   15.91
  -7   1  10  257.02   15.58
   7   1 -10  242.87   10.02
  -7   1  10  242.23   10.71
   7   1 -10  242.53    9.96
  -7   1  10  238.21   14.47
  -7   1   9  111.60   12.28
   7   1  -9   96.47    5.50
   7   1  -9  101.96    5.55
  -7   1   9  118.82   11.23
  -7   1   9  112.58   10.71
  -7   1   9  103.59   10.87
  -7   1   9  115.04   10.91
  -7   1   9   97.47    7.01
  -7   1   9  107.27   10.62
  -7   1   8  125.30   12.52
   7   1  -8  133.61    6.44
  -7   1   8  141.27   11.91
  -7   1   8  138.99   11.69
  -7   1   8  145.85   11.63
   7   1  -8  127.74    6.21
  -7   1   8  129.00    7.65
  -7   1   8  165.60   12.15
  -7   1   8  140.61   11.41
  -7   1   7  546.22   23.08
  -7   1   7  515.17   22.26
   7   1  -7  500.90   17.91
  -7   1   7  511.88   22.22
  -7   1   7  470.04   22.39
  -7   1   6  137.75   11.41
  -7   1   6  149.84   11.55
  -7   1   6  127.22    7.48
   7   1  -6  147.72    6.33
  -7   1   6  145.66   11.61
  -7   1   6  121.28   11.79
  -7   1   5  768.26   29.44
   7   1  -5  711.78   24.84
   7   1  -5  707.41   24.93
  -7   1   5  722.93   28.87
  -7   1   5  686.56   29.00
   7   1  -5  741.15   24.96
  -7   1   5  724.65   28.85
  -7   1   4  296.74   15.78
   7   1  -4  307.70   11.08
   7   1  -4  292.21   11.08
  -7   1   4  296.65   15.86
  -7   1   4  297.59   14.54
   7   1  -4  273.62   13.12
  -7   1   4  251.20   15.99
  -7   1   4  281.93   11.76
   7   1  -4  316.02   11.15
  -7   1   4  284.86   15.62
   7   1  -3  618.84   21.48
   7   1  -3  620.51   21.53
  -7   1   3  590.03   25.70
  -7   1   3  618.03   24.98
   7   1  -3  595.99   23.58
  -7   1   3  626.89   21.93
   7   1  -3  619.17   21.59
   7   1  -2  251.03   11.57
   7   1  -2  267.37    9.16
   7   1  -2  221.00    8.99
  -7   1   2  192.02   13.70
  -7   1   2  231.63   12.62
   7   1  -2  171.17   12.30
   7   1  -2  186.51   12.39
   7   1  -2  231.44    9.09
   7   1  -1  631.87   22.87
   7   1  -1  555.16   20.30
  -7   1   1  602.03   20.78
   7   1  -1  548.43   20.31
  -7   1   1  626.48   24.65
  -7   1   1  590.50   23.80
   7   1  -1  604.86   24.24
   7   1  -1  603.34   23.90
  -7   1   1  594.59   24.52
  -7   1   1  590.77   20.74
   7   1   0  683.32   24.31
   7   1   0  606.26   21.60
  -7   1   0  602.50   22.00
  -7   1   0  644.09   25.80
  -7   1   0  653.88   25.27
  -7   1   0  564.77   22.07
   7   1   0  670.02   25.66
   7   1   0  672.38   25.54
  -7   1   0  635.77   22.05
  -7   1   0  644.27   25.89
  -7   1  -1   15.28    8.41
  -7   1  -1   20.35    3.98
  -7   1  -1   22.24    6.31
  -7   1  -1   17.60    3.81
   7   1   1   12.81    7.11
   7   1   1   22.14    7.57
  -7   1  -1   15.75    4.44
  -7   1  -1   20.02    8.74
  -7   1  -2   22.63    8.26
  -7   1  -2   11.45    4.06
  -7   1  -2   14.31    6.06
  -7   1  -2    8.53    3.62
  -7   1  -2   14.09    4.40
   7   1   2   10.18    6.93
   7   1   2   17.67    7.34
  -7   1  -2    7.28    8.06
  -7   1  -3  135.44    7.05
  -7   1  -3  142.17   11.05
  -7   1  -3  145.10    9.91
  -7   1  -3  118.84    6.80
   7   1   3  162.80   10.81
   7   1   3  160.77   10.97
  -7   1  -3  130.39    7.28
  -7   1  -3  159.98   11.21
  -7   1  -3  152.08    6.89
   7   1   4   16.02    7.79
  -7   1  -4    7.75    4.41
  -7   1  -4    8.77    3.91
   7   1   4   18.82    7.28
   7   1   4   15.72    7.61
  -7   1  -4   10.65    3.99
  -7   1  -4   11.80    7.79
  -7   1  -4    9.82    7.79
  -7   1  -4    9.78    4.11
  -7   1  -4    7.27    4.10
   7   1   5   77.10    9.83
  -7   1  -5   63.02    5.15
   7   1   5   72.37    9.00
   7   1   5   72.84    9.07
  -7   1  -5   65.80    5.58
  -7   1  -5   69.85    9.14
  -7   1  -5   72.38    8.96
  -7   1  -6  144.82    7.78
   7   1   6  156.79   11.78
   7   1   6  183.65   12.41
  -7   1  -6  154.13   11.66
   7   1   6  193.84   13.29
  -7   1  -6  158.68   11.83
   7   1   7   23.07    9.36
  -7   1  -7   17.58    8.22
  -7   1  -7   19.57    4.55
   7   1   7   19.83    8.05
  -7   1  -7   17.93    4.50
   7   1   7   23.07    8.42
  -7   1  -7   17.83    4.54
  -7   1  -7   19.13    8.14
   7   1   8  341.60   18.78
  -7   1  -8  310.32   12.64
  -7   1  -8  298.65   16.55
  -7   1  -8  307.98   12.17
  -7   1  -8  293.97   12.58
   7   1   8  316.73   17.60
   7   1   8  316.14   17.76
  -7   1  -8  315.36   12.54
  -7   1  -8  286.99   16.47
   7   1   9  185.44   14.65
  -7   1  -9  145.88    7.97
  -7   1  -9  140.63   11.99
  -7   1  -9  163.86   12.29
  -7   1  -9  154.61    7.39
  -7   1  -9  142.76    8.12
   7   1   9  155.83   13.15
   7   1   9  152.78   13.29
  -7   1  -9  155.42    8.47
  -7   1  -9  138.99   11.89
   7   1  10   51.12   11.06
  -7   1 -10   34.87    8.76
  -7   1 -10   39.41    5.38
  -7   1 -10   50.98    8.87
  -7   1 -10   46.64    4.55
   7   1  10   34.14    9.63
  -7   1 -10   41.69    6.14
   7   1  10   40.43   10.24
  -7   1 -10   31.05    8.51
   7   1  11   20.45    3.89
  -7   1 -11   29.08    5.15
  -7   1 -11   29.55    8.11
  -7   1 -11   25.47    4.10
  -7   1 -11   25.35    4.56
   7   1  11   27.16    9.56
  -7   1 -11   26.65    5.91
   7   1  11   27.96   10.65
   7   1  11   29.34   10.97
   7   1  11   24.61   10.97
  -7   1 -12    3.55    4.17
  -7   1 -12    3.31    3.74
  -7   1 -12   -0.39    5.39
  -7   1 -12    2.66    4.51
  -7   1 -12   -2.75    4.77
  -7   1 -13  119.10    6.27
  -7   1 -13  103.12    6.43
  -7   1 -13  100.34    7.33
  -7   1 -13  104.08    7.43
  -7   1 -13   95.87    6.73
  -7   1 -13   97.61    6.84
  -7   1 -14   23.62    4.45
  -7   1 -14   29.73    4.08
  -7   1 -14   28.24    5.40
  -7   1 -14   14.49    5.49
  -7   1 -14   18.81    4.57
  -7   1 -14   24.67    4.90
  -7   1 -15    6.79    3.22
  -7   1 -15    0.16    4.06
  -7   1 -15    2.95    3.50
  -7   1 -15    0.19    4.79
  -7   1 -15   -1.50    4.71
  -7   1 -15    2.17    4.20
  -7   1 -16    4.99    3.74
  -7   1 -16    7.65    3.21
  -7   1 -16   10.15    2.97
  -7   1 -16    4.03    4.36
  -7   1 -16    8.85    4.52
  -7   1 -17    8.46    4.23
  -7   1 -17    2.85    2.61
  -7   1 -17    4.74    3.48
  -7   1 -17    6.37    2.84
  -7   1 -18   28.19    4.15
  -7   1 -18   34.39    2.77
  -7   1 -18   29.34    2.94
  -7   1 -18   33.59    3.37
  -7   1 -19    4.90    2.33
   7   3 -20    3.58    2.06
   7   3 -20    1.25    2.82
   7   3 -20    4.59    2.90
   7   3 -20    0.06    2.77
   7   3 -19   15.56    2.57
   7   3 -19    9.69    3.42
   7   3 -19   13.46    3.57
   7   3 -19   13.65    3.49
   7   3 -19   13.42    3.68
   7   3 -18   82.62    4.55
   7   3 -18   82.80    5.53
   7   3 -18   81.34    5.55
   7   3 -18   86.10    5.48
   7   3 -18   90.68    5.65
   7   3 -17    4.19    2.93
   7   3 -17    1.70    3.94
   7   3 -17    4.43    4.05
   7   3 -17    3.66    3.79
   7   3 -17    8.17    3.69
   7   3 -16   12.99    3.26
   7   3 -16   20.15    4.22
   7   3 -16   11.06    4.32
   7   3 -16   12.27    3.69
   7   3 -16   10.37    3.91
   7   3 -16    9.96    4.04
   7   3 -15    3.03    4.12
   7   3 -15   12.20    4.36
   7   3 -15    8.38    3.67
   7   3 -15   10.45    3.76
   7   3 -15    6.01    3.27
   7   3 -15    4.69    3.61
   7   3 -14   11.35    4.21
   7   3 -14   11.69    4.29
   7   3 -14   10.10    3.75
   7   3 -14   10.62    3.76
  -7   3  14   14.07    8.13
   7   3 -14    8.14    3.63
   7   3 -14   17.37    3.65
   7   3 -13   46.55    4.98
   7   3 -13   54.97    4.55
   7   3 -13   52.96    4.43
   7   3 -13   47.60    5.12
   7   3 -13   49.35    4.69
  -7   3  13   52.59    8.95
   7   3 -13   46.70    4.56
   7   3 -13   51.20    4.47
   7   3 -12  423.32   16.41
   7   3 -12  438.80   16.05
   7   3 -12  442.86   15.97
   7   3 -12  424.98   16.28
   7   3 -12  396.26   16.25
  -7   3  12  423.37   17.67
   7   3 -12  434.41   16.12
   7   3 -11  460.06   17.07
   7   3 -11  462.56   17.01
   7   3 -11  458.29   17.37
  -7   3  11  444.68   18.70
   7   3 -11  468.21   17.18
   7   3 -10  526.34   19.26
   7   3 -10  525.39   19.15
   7   3  -9  495.57   17.30
   7   3  -9  492.36   17.10
   7   3  -8   39.76    4.37
  -7   3   7  521.00   25.51
  -7   3   7  530.50   25.55
  -7   3   6  183.00   14.54
  -7   3   6  199.40   14.40
  -7   3   6  185.45    9.46
  -7   3   6  190.74   14.63
  -7   3   5  124.32   13.33
  -7   3   5  134.32   12.44
   7   3  -5  156.89    6.69
  -7   3   5  103.89   12.74
  -7   3   4   25.00   10.53
   7   3  -4   18.43    3.60
  -7   3   4   31.61    8.54
  -7   3   4   24.16   10.59
   7   3  -3  366.14   13.23
  -7   3   3  323.68   19.49
  -7   3   3  334.43   19.13
   7   3  -3  399.57   18.23
  -7   3   3  304.27   19.47
  -7   3   2  210.28   14.83
  -7   3   2  197.46   13.87
  -7   3   2  195.87   14.62
   7   3  -2  185.32   12.15
  -7   3   1  104.23   12.17
   7   3  -1  103.58    9.74
  -7   3   1   95.91   12.21
  -7   3   0   43.92   10.45
  -7   3   0   47.27    8.94
   7   3   0   37.07    8.05
  -7   3   0   33.40    4.58
  -7   3   0   35.73   10.66
  -7   3  -1  144.98    7.76
  -7   3  -1  158.26   13.77
  -7   3  -1  169.40   12.63
   7   3   1  188.47   12.41
  -7   3  -1  150.78    7.75
  -7   3  -1  164.54   13.79
   7   3   2   84.06    9.75
  -7   3  -2   92.07   11.57
  -7   3  -2   70.86    5.84
  -7   3  -2   90.10   10.09
  -7   3  -2   74.18    6.26
  -7   3  -2   81.47    5.93
  -7   3  -2   82.69   11.60
   7   3   3   21.11    7.81
  -7   3  -3   16.87    7.72
  -7   3  -3   15.67    5.30
  -7   3  -3   13.18    4.77
  -7   3  -3   12.16    9.81
  -7   3  -3   16.33   10.07
  -7   3  -3   15.55    4.81
  -7   3  -3    5.08    6.53
  -7   3  -4   11.94    7.31
  -7   3  -4    6.33    4.63
  -7   3  -4    3.10    5.51
  -7   3  -4    3.01    4.81
  -7   3  -4    6.91    9.48
  -7   3  -4   -1.78    9.73
  -7   3  -4    4.34    4.87
  -7   3  -4   12.21    6.69
  -7   3  -5    8.51    7.37
  -7   3  -5    6.21    4.95
  -7   3  -5    7.50    5.85
  -7   3  -5    7.46    5.09
  -7   3  -5   11.32    9.90
  -7   3  -5   10.60    9.51
  -7   3  -5    4.70    5.22
  -7   3  -5   10.71    6.23
  -7   3  -6   82.77   10.05
  -7   3  -6   84.96    7.02
  -7   3  -6   83.76    7.59
  -7   3  -6   97.71    7.33
  -7   3  -6   97.93    7.18
  -7   3  -6   75.09    8.56
  -7   3  -7   43.26    6.20
  -7   3  -7   42.78    6.97
  -7   3  -7   50.05    6.30
  -7   3  -7   35.89    5.10
  -7   3  -7   47.95    6.29
  -7   3  -7   41.59    5.11
  -7   3  -8  107.06    6.04
  -7   3  -8  128.51    8.13
  -7   3  -8  131.48    8.82
  -7   3  -8  124.13    8.26
  -7   3  -8  111.96    7.35
  -7   3  -8  123.97    8.20
  -7   3  -8  111.08    7.32
  -7   3  -9   15.62    3.30
  -7   3  -9   11.71    5.81
  -7   3  -9   16.36    6.64
  -7   3  -9   13.23    5.60
  -7   3  -9   14.31    5.05
  -7   3  -9   15.94    5.84
  -7   3 -10   62.64    4.40
  -7   3 -10   68.01    6.82
  -7   3 -10   69.59    7.42
  -7   3 -10   65.44    6.62
  -7   3 -10   74.79    6.74
  -7   3 -11    6.82    2.84
  -7   3 -11    5.07    3.84
  -7   3 -11    1.99    5.45
  -7   3 -11   11.73    6.12
  -7   3 -11    6.88    5.23
  -7   3 -11    3.50    5.27
  -7   3 -12   52.18    6.34
  -7   3 -12   64.75    6.80
  -7   3 -12   67.49    4.02
  -7   3 -12   60.69    4.72
  -7   3 -13   31.73    5.30
  -7   3 -13   29.22    5.77
  -7   3 -13   21.13    3.57
  -7   3 -14   16.64    2.99
  -7   3 -14   13.19    4.62
  -7   3 -14   13.54    4.14
   7   3  14   15.16    3.26
  -7   3 -14   13.84    4.32
  -7   3 -15    1.47    2.38
  -7   3 -15   -1.50    4.05
  -7   3 -15    0.61    3.45
  -7   3 -15    3.51    3.72
  -7   3 -16    8.36    1.96
   7   5 -11    5.02    2.42
   7   5 -10    4.88    2.62
   7   5  -9    8.53    2.66
   7   5  -9   11.08    2.82
   7   5  -8   12.83    2.77
   7   5  -7    3.90    2.23
   7   5  -5   26.90    2.98
   7   5  -4    6.60    2.57
   7   5   2   23.21    2.89
   7   5   3   24.36    2.97
   7   5   4   24.36    2.97
   7   5   5    3.72    2.36
   7   5   6    4.04    2.30
   8  -4 -16    6.87    2.66
   8  -4 -15   41.33    3.45
  -8  -4  15   26.29    2.56
   8  -4 -14    0.96    3.06
   8  -4 -13   12.92    3.45
  -8  -4  13    9.30    2.18
   8  -4 -12   77.97    4.67
  -8  -4  12   49.30    3.49
   8  -4 -11   17.92    3.80
  -8  -4  11   12.86    2.64
   8  -4 -10   41.72    4.27
  -8  -4  10   37.38    3.59
  -8  -4  10   30.09    3.15
   8  -4  -9   37.42    4.34
  -8  -4   9   40.36    3.76
  -8  -4   9   32.02    3.30
   8  -4  -8  145.63    6.96
  -8  -4   8  134.65    6.42
  -8  -4   7   33.63    3.29
   8  -4  -7   37.34    4.66
  -8  -4   7   40.08    3.80
  -8  -4   7   34.90    3.48
  -8  -4   6  107.60    5.64
   8  -4  -6  113.01    6.62
  -8  -4   6  129.62    6.11
  -8  -4   6  124.30    5.80
  -8  -4   5   39.47    3.86
  -8  -4   5   49.30    4.15
  -8  -4   5   49.81    3.87
  -8  -4   4   32.85    3.94
  -8  -4   4   45.87    3.99
  -8  -4   4   40.99    3.72
  -8  -4   3   65.57    4.53
  -8  -4   3   68.45    4.29
  -8  -4   2  125.01    6.19
  -8  -4   2  127.13    5.96
  -8  -4   1   16.86    3.97
  -8  -4   1   17.88    3.56
  -8  -4   0   13.18    3.99
  -8  -4   0   16.00    3.47
   8  -4   0   18.04    5.34
  -8  -4  -1   55.48    4.28
   8  -4   1   47.03    5.91
   8  -4   2  176.86    8.85
  -8  -4  -2  159.79    7.45
  -8  -4  -3   51.62    4.69
   8  -4   3   45.03    6.01
   8  -4   3   39.44    5.52
  -8  -4  -4   -2.67    4.27
   8  -4   4    2.18    5.37
  -8  -4  -4    2.43    3.64
   8  -4   4    3.03    4.80
  -8  -4  -5    1.95    4.17
  -8  -4  -5    2.15    3.51
   8  -4   5    1.56    5.19
  -8  -4  -6   22.42    4.27
  -8  -4  -6   24.11    3.68
   8  -4   6   25.84    5.20
  -8  -4  -7   14.70    4.03
   8  -4   7    8.60    4.54
  -8  -4  -8   16.87    3.88
   8  -4   8   19.36    4.02
  -8  -4  -9   25.88    3.68
   8  -4  11    2.92    3.39
   8  -2 -22    6.29    2.57
   8  -2 -22    1.26    3.31
  -8  -2  22    1.00    2.64
   8  -2 -21   18.98    3.99
   8  -2 -21   27.70    4.18
  -8  -2  21   31.05    3.70
   8  -2 -20    8.65    4.06
   8  -2 -20    8.97    4.47
  -8  -2  20    6.08    3.53
   8  -2 -19   -1.16    4.29
   8  -2 -19    0.41    4.81
  -8  -2  19   -0.48    3.78
   8  -2 -18   15.01    4.85
   8  -2 -18   26.25    5.25
  -8  -2  18   17.58    4.29
   8  -2 -17    1.50    4.49
   8  -2 -17    1.62    4.82
  -8  -2  17    2.39    3.08
   8  -2 -17    3.73    5.07
  -8  -2  17    1.23    4.28
   8  -2 -16  224.92   11.12
   8  -2 -16  242.54   11.34
  -8  -2  16  258.08   10.26
   8  -2 -16  267.38   11.21
  -8  -2  16  229.49   10.77
   8  -2 -15  213.25   10.45
   8  -2 -15  215.27   10.57
  -8  -2  15  249.35    9.73
   8  -2 -15  215.46   10.39
  -8  -2  15  204.45   10.11
   8  -2 -14  290.05   12.61
   8  -2 -14  294.51   12.80
   8  -2 -14  287.95   12.53
  -8  -2  14  290.11   12.36
  -8  -2  14  306.35   12.07
   8  -2 -13  497.39   19.16
  -8  -2  13  513.66   19.17
   8  -2 -13  506.94   19.22
   8  -2 -13  490.79   19.36
  -8  -2  13  511.46   24.28
  -8  -2  13  510.18   24.51
  -8  -2  13  548.17   18.86
   8  -2 -12   91.38    6.77
  -8  -2  12   97.05    6.51
   8  -2 -12   83.52    6.23
   8  -2 -12   89.23    6.60
  -8  -2  12   72.40    9.47
  -8  -2  12  105.54   11.11
  -8  -2  12   90.72   10.93
  -8  -2  12   97.42    5.77
   8  -2 -11  192.25    9.44
  -8  -2  11  193.55    9.09
   8  -2 -11  173.76    8.77
   8  -2 -11  181.78    8.99
  -8  -2  11  177.27   12.60
  -8  -2  11  186.91   13.56
  -8  -2  11  186.98   13.77
  -8  -2  11  194.98    8.51
   8  -2 -10  167.17    8.29
   8  -2 -10  183.49    8.62
  -8  -2  10  159.80   12.09
  -8  -2  10  180.84   13.04
  -8  -2  10  187.16   13.29
   8  -2 -10  187.44    9.24
  -8  -2  10  178.09    8.53
   8  -2  -9   25.97    4.78
   8  -2  -9   31.23    5.74
  -8  -2   9   30.07    4.57
   8  -2  -9   28.00    3.98
   8  -2  -9   24.35    4.31
  -8  -2   9   29.28    7.48
  -8  -2   9   25.86    8.44
  -8  -2   9   30.63    8.30
  -8  -2   9   28.78    4.95
  -8  -2   8   60.75    5.30
   8  -2  -8   59.61    4.92
  -8  -2   8   71.98    8.58
  -8  -2   8   66.87    9.38
  -8  -2   8   81.52    9.51
  -8  -2   8   56.28    5.66
   8  -2  -8   74.75    5.67
  -8  -2   7  164.59   11.57
  -8  -2   7  180.25   11.80
  -8  -2   7  158.25    7.81
  -8  -2   7  183.53   11.52
  -8  -2   6  100.37    9.72
  -8  -2   6   96.31    6.15
  -8  -2   6   89.99    9.41
  -8  -2   6  101.01    9.53
  -8  -2   5  136.46    6.91
  -8  -2   5  145.84   10.78
   8  -2  -4   59.48    5.62
   8  -2  -3    3.24    7.76
   8  -2  -3   15.56    4.74
  -8  -2   3    5.81    4.14
   8  -2  -2  289.21   11.85
  -8  -2   2  304.13   11.72
  -8  -2   2  316.58   12.11
   8  -2  -1   43.79    9.17
  -8  -2   1   62.57    5.19
  -8  -2   1   52.18    4.88
  -8  -2   0   19.70    3.97
   8  -2   0    8.36    4.16
  -8  -2  -1   11.70    3.96
   8  -2   1   15.16    4.06
   8  -2   1   10.79    7.76
   8  -2   1    9.73    7.88
   8  -2   2   85.19   10.45
  -8  -2  -2  108.64    6.01
   8  -2   2   91.29   10.71
   8  -2   2   87.65    9.51
   8  -2   3   93.73   10.07
  -8  -2  -3  121.86    6.43
  -8  -2  -3  110.95    6.24
   8  -2   3  102.78   10.90
   8  -2   3   95.41   10.90
  -8  -2  -3  104.74    5.81
  -8  -2  -3  119.47    6.68
  -8  -2  -4    6.32    3.24
   8  -2   4    3.44    7.41
   8  -2   4    2.77    8.26
  -8  -2  -4    6.45    4.07
   8  -2   4    3.68    8.36
  -8  -2  -4    9.14    4.01
  -8  -2  -4   10.19    4.43
  -8  -2  -5   67.00    4.94
   8  -2   5   75.98    9.87
  -8  -2  -5   83.50    5.73
   8  -2   5   79.03   10.68
   8  -2   5   85.95   10.98
  -8  -2  -5   83.23    5.51
   8  -2   6   24.04    8.37
   8  -2   6   24.40    9.00
  -8  -2  -6   20.14    4.58
   8  -2   6   21.60    9.11
  -8  -2  -6   16.49    4.18
  -8  -2  -7  123.19    7.31
  -8  -2  -7  112.26    6.76
   8  -2   7  110.62   12.22
  -8  -2  -7  110.65    6.35
   8  -2   7  121.77   12.15
   8  -2   7  100.43   11.31
  -8  -2  -8  131.80    7.81
  -8  -2  -8  132.13    7.44
   8  -2   8  134.75   12.57
   8  -2   8  121.70   12.92
  -8  -2  -8  138.14    6.82
   8  -2   8  135.59   12.23
  -8  -2  -9   15.20    5.18
  -8  -2  -9   20.01    4.48
  -8  -2 -10   12.52    2.80
  -8  -2 -10    7.48    5.05
  -8  -2 -10   11.58    4.24
  -8  -2 -11   82.43    6.40
  -8  -2 -11   77.96    5.66
  -8  -2 -12   41.66    5.30
  -8  -2 -12   36.81    4.49
  -8  -2 -12   45.89    5.32
  -8  -2 -13    8.54    4.42
  -8  -2 -14   13.72    4.05
  -8  -2 -15   -0.34    3.37
   8   0 -23   19.01    3.69
   8   0 -23   22.02    3.07
  -8   0  23   16.19    2.81
   8   0 -22  142.40    7.38
   8   0 -22  145.43    7.61
   8   0 -22  154.59    7.40
   8   0 -22  120.33    7.27
   8   0 -22  160.39    6.36
   8   0 -22  164.49    6.74
  -8   0  22  121.17    6.66
   8   0 -21  579.56   21.51
   8   0 -21  585.59   21.73
   8   0 -21  618.81   21.53
   8   0 -21  567.16   21.67
   8   0 -21  611.54   20.84
   8   0 -21  575.11   20.93
   8   0 -21  621.69   20.99
   8   0 -20   13.53    4.40
   8   0 -20   -0.48    4.27
   8   0 -20    6.40    4.58
   8   0 -20    1.53    4.83
   8   0 -20    9.06    3.49
   8   0 -20    8.34    3.54
   8   0 -20    8.66    4.29
  -8   0  20    9.11    4.21
   8   0 -19  490.96   19.36
   8   0 -19  505.09   19.62
   8   0 -19  515.91   19.36
   8   0 -19  504.72   19.54
   8   0 -19  520.67   18.86
   8   0 -19  500.12   18.91
   8   0 -19  559.76   19.15
  -8   0  19  489.06   19.17
   8   0 -18   64.25    5.85
   8   0 -18   64.95    6.27
   8   0 -18   72.34    5.90
   8   0 -18   58.92    6.15
   8   0 -18   64.36    5.22
   8   0 -18   63.25    5.10
  -8   0  18   59.31    5.87
   8   0 -17   52.15    5.69
   8   0 -17   57.14    5.70
   8   0 -17   50.36    5.94
   8   0 -17   48.67    5.88
   8   0 -17   66.35    5.14
   8   0 -17   67.97    5.14
  -8   0  17   52.49    5.66
   8   0 -16    4.71    3.87
   8   0 -16    5.61    4.01
  -8   0  16    2.57    4.62
   8   0 -16    3.60    4.66
   8   0 -16    8.61    4.96
   8   0 -16    6.07    4.57
   8   0 -16    0.21    4.76
  -8   0  16    0.44    8.99
  -8   0  16    3.69   10.24
  -8   0  16   -2.88   10.02
  -8   0  16    2.36   11.25
   8   0 -15   48.68    5.41
   8   0 -15   51.45    5.20
   8   0 -15   41.76    5.69
  -8   0  15   50.58   10.98
  -8   0  15   51.71   11.11
  -8   0  15   49.60   11.23
   8   0 -15   45.85    4.75
   8   0 -15   43.83    4.52
   8   0 -14   27.18    4.26
   8   0 -14   21.93    3.92
   8   0 -14   23.16    4.77
   8   0 -14   25.99    4.49
   8   0 -14   20.68    4.87
  -8   0  14   19.85    9.53
  -8   0  14   38.28   10.58
  -8   0  14   35.20   10.62
  -8   0  14   25.82   10.15
  -8   0  14   29.95    9.74
   8   0 -13  134.34    6.79
   8   0 -13  119.34    6.53
   8   0 -13  127.37    6.99
   8   0 -13  132.00    6.83
   8   0 -13  118.10    7.09
  -8   0  13  133.61   12.27
  -8   0  13  124.68   13.07
  -8   0  13  142.24   13.66
  -8   0  13  116.38   13.09
   8   0 -13  113.78    6.86
  -8   0  13  139.64    8.54
  -8   0  13  117.32   12.16
   8   0 -12    0.17    3.39
   8   0 -12    2.58    3.24
   8   0 -12   -0.08    3.85
   8   0 -12    0.52    3.56
   8   0 -12    2.21    3.92
   8   0 -12    2.41    3.47
  -8   0  12    7.04    9.18
  -8   0  12    2.75    9.03
  -8   0  12    6.89    9.36
  -8   0  12    4.36    9.07
   8   0 -12    0.09    3.37
   8   0 -12    4.60    4.70
  -8   0  12    3.35    6.35
  -8   0  12    9.71    8.96
  -8   0  11   21.54   10.18
   8   0 -11   18.59    3.68
   8   0 -11   19.51    3.57
   8   0 -11   20.03    3.85
   8   0 -11   20.67    3.50
  -8   0  11   21.21    9.06
  -8   0  11   27.26    9.01
  -8   0  11   20.78    9.58
  -8   0  11   24.84    9.46
   8   0 -11   22.94    4.91
  -8   0  11   19.60    6.25
  -8   0  11   16.54    9.09
   8   0 -11   16.07    3.45
  -8   0  10  141.19   13.40
   8   0 -10  160.63    7.07
   8   0 -10  143.59    6.90
   8   0 -10  158.97    7.37
   8   0 -10  163.37    7.38
  -8   0  10  171.12   12.59
  -8   0  10  184.70   13.39
  -8   0  10  174.15   13.23
  -8   0  10  169.70   13.25
   8   0 -10  147.63    7.68
   8   0 -10  156.69    7.15
   8   0 -10  149.51    7.14
  -8   0  10  161.80   12.37
  -8   0  10  157.32    8.70
  -8   0   9  184.29   13.68
   8   0  -9  166.02    7.28
   8   0  -9  155.61    7.08
   8   0  -9  167.34    7.52
   8   0  -9  161.04    7.59
  -8   0   9  187.30   13.09
  -8   0   9  178.61   12.97
  -8   0   9  183.62   13.05
   8   0  -9  167.19    7.94
   8   0  -9  167.48    7.26
  -8   0   9  168.56    8.69
   8   0  -9  173.20    7.25
  -8   0   8   92.97   11.35
  -8   0   8   73.46    6.49
   8   0  -8   82.52    4.72
   8   0  -8   85.26    5.00
   8   0  -8   87.17    4.50
  -8   0   8   83.93   10.19
  -8   0   8   60.64    4.79
  -8   0   8   90.25   10.22
  -8   0   8   83.96   10.18
   8   0  -8   81.29    5.60
   8   0  -8   80.77    4.47
   8   0  -8   75.17    4.31
  -8   0   8   83.45    6.67
  -8   0   7  733.95   29.86
  -8   0   7  736.74   27.22
   8   0  -7  715.88   24.77
   8   0  -7  710.38   24.80
  -8   0   7  748.30   29.75
  -8   0   7  652.56   24.84
  -8   0   7  740.53   25.01
   8   0  -7  706.87   24.75
   8   0  -7  749.37   24.86
  -8   0   7  695.78   24.76
  -8   0   6  213.97   10.71
   8   0  -6  219.94    8.50
   8   0  -6  210.75    8.59
  -8   0   6  245.11   13.90
  -8   0   6  224.54   13.12
  -8   0   6  183.11    8.77
  -8   0   6  214.17    9.28
  -8   0   6  251.32   13.30
   8   0  -5    4.41    2.76
   8   0  -5    5.48    2.70
  -8   0   5   10.81    7.86
  -8   0   5   12.42    7.80
  -8   0   5   13.36    4.59
  -8   0   5    9.81    4.05
   8   0  -5    5.35    3.13
  -8   0   5    6.61    7.76
   8   0  -4    5.61    2.49
   8   0  -4    7.32    2.72
  -8   0   4   21.11    8.49
  -8   0   4   15.88    7.41
  -8   0   4   11.29    4.24
  -8   0   4   12.92    4.59
  -8   0   4    7.92    7.29
  -8   0   3   77.12    6.31
   8   0  -3   63.62    4.05
  -8   0   3   75.06    8.37
  -8   0   3   87.75   10.11
  -8   0   3   71.73    4.86
  -8   0   3   75.46    5.29
   8   0  -3   73.69    4.38
  -8   0   3   79.73    8.52
  -8   0   2  254.36   12.86
  -8   0   2  266.56   11.76
  -8   0   2  229.18    9.79
  -8   0   2  244.04    9.98
   8   0  -2  236.36   14.51
   8   0  -2  252.40   14.54
   8   0  -2  236.25    9.38
  -8   0   2  244.71   12.84
   8   0  -1  154.50    6.90
  -8   0   1  167.68   10.40
  -8   0   1  178.57    9.32
  -8   0   1  153.57    7.46
  -8   0   1  160.66    7.69
   8   0  -1  164.85   12.27
   8   0  -1  159.15   12.25
   8   0  -1  158.82    6.82
  -8   0   1  161.95   10.39
  -8   0   0   65.06    7.86
   8   0   0   57.92    4.31
   8   0   0   65.57    4.16
  -8   0   0   71.70    6.42
   8   0   0   67.18    9.30
  -8   0   0   63.00    4.91
  -8   0   0   62.15    5.08
   8   0   0   71.14    9.66
  -8   0   0   66.69    4.81
   8   0   0   58.85    4.06
  -8   0   0   66.45    7.90
   8   0   1  249.51    9.86
   8   0   1  263.13    9.89
  -8   0  -1  249.62   12.67
  -8   0  -1  244.59   12.27
  -8   0  -1  243.19   10.41
  -8   0  -1  275.36   10.39
   8   0   1  278.13   15.09
   8   0   1  277.33   15.08
  -8   0  -1  273.56   10.22
   8   0   1  240.96    9.71
  -8   0  -1  268.02   12.80
   8   0   2   62.42    4.25
   8   0   2   67.37    4.09
  -8   0  -2   68.06    7.30
  -8   0  -2   68.26    6.61
   8   0   2   72.08    9.34
  -8   0  -2   58.61    4.59
  -8   0  -2   55.70    4.96
   8   0   2   63.99    9.30
  -8   0  -2   58.66    4.64
   8   0   2   60.07    3.86
  -8   0  -2   57.33    7.24
   8   0   3  426.58   15.62
   8   0   3  459.57   15.79
  -8   0  -3  437.69   18.36
  -8   0  -3  453.17   18.94
  -8   0  -3  427.83   16.24
   8   0   3  471.68   20.86
   8   0   3  466.85   20.97
   8   0   3  421.56   15.55
  -8   0  -3  438.55   18.38
   8   0   4   13.29    8.21
  -8   0  -4   13.28    6.05
   8   0   4    6.89    3.08
  -8   0  -4    6.36    3.77
   8   0   4    6.99    2.96
  -8   0  -4    1.93    4.95
   8   0   4   10.20    8.04
  -8   0  -4   10.89    4.01
   8   0   4   14.01    8.42
   8   0   4    7.23    2.61
  -8   0  -4    7.67    3.68
  -8   0  -4   11.92    6.33
   8   0   5   89.08    4.84
  -8   0  -5   98.15    5.80
   8   0   5   87.23    4.84
   8   0   5  119.36   11.25
  -8   0  -5   89.16    7.75
  -8   0  -5   83.86    8.17
  -8   0  -5  100.03    6.00
  -8   0  -5   94.87    5.82
   8   0   5   95.67   10.54
   8   0   5  104.65   10.95
  -8   0  -5   92.67    5.31
   8   0   5   85.38    4.54
  -8   0  -5   83.51    7.65
   8   0   6  264.61   10.48
  -8   0  -6  302.69   11.42
   8   0   6  273.10   10.66
   8   0   6  309.57   17.37
  -8   0  -6  292.47   14.79
  -8   0  -6  296.32   11.54
   8   0   6  296.34   16.78
   8   0   6  302.66   17.26
  -8   0  -6  288.20   11.43
   8   0   6  258.86   10.30
   8   0   7   88.03   10.91
  -8   0  -7   92.81    6.21
   8   0   7  116.30   12.14
   8   0   7   87.80    4.85
  -8   0  -7   88.71    5.88
   8   0   7  111.03   11.96
   8   0   7   81.89    4.81
  -8   0  -7   88.04    5.14
  -8   0  -7   94.64    6.07
  -8   0  -7   96.60    9.00
   8   0   8   25.20    9.90
   8   0   8   24.87    3.32
   8   0   8   29.58    3.40
  -8   0  -8   28.12    4.67
  -8   0  -8   21.31    6.54
  -8   0  -8   36.40    4.96
  -8   0  -8   30.73    3.73
  -8   0  -8   27.25    3.89
   8   0   8   43.06   10.11
   8   0   8   39.18   10.37
  -8   0  -8   29.88    5.07
   8   0   9    7.87    9.53
   8   0   9    3.89    2.92
  -8   0  -9    7.12    4.59
  -8   0  -9    7.85    3.66
  -8   0  -9    6.42    3.35
  -8   0  -9   -0.68    6.08
   8   0   9    2.58    9.09
   8   0   9    3.86    9.88
  -8   0  -9    7.72    4.89
   8   0  10  162.86   14.86
  -8   0 -10  158.05    8.36
  -8   0 -10  162.51    8.11
   8   0  10  171.68   14.64
   8   0  10  160.85   14.80
   8   0  10  144.03   12.60
  -8   0 -10  158.29    7.35
  -8   0 -10  132.87   11.26
  -8   0 -10  137.13    7.26
  -8   0 -11   79.88    5.19
  -8   0 -11   73.54    5.21
  -8   0 -11   75.80    6.35
  -8   0 -11   79.94    6.29
  -8   0 -12  131.54    6.76
  -8   0 -12  121.89    6.63
  -8   0 -12  139.25    7.85
  -8   0 -12  135.70    7.57
  -8   0 -13    7.52    3.66
  -8   0 -13    5.94    3.52
  -8   0 -13    9.52    4.70
  -8   0 -13    8.02    4.96
  -8   0 -14    7.44    3.66
  -8   0 -14   17.34    4.42
  -8   0 -14    6.28    4.58
  -8   0 -15   16.25    4.43
  -8   0 -15    5.65    3.43
  -8   0 -16   71.17    5.30
  -8   0 -16   68.92    4.52
  -8   0 -17    0.53    3.31
  -8   0 -17    2.73    2.77
  -8   0 -18    5.10    2.33
   8   2 -21   27.68    3.83
   8   2 -21   29.77    2.94
   8   2 -21   28.67    2.51
   8   2 -21   28.24    3.72
   8   2 -20    3.44    3.75
   8   2 -20    6.69    3.52
   8   2 -20    3.75    3.62
   8   2 -20    6.19    2.81
   8   2 -20    4.91    2.28
   8   2 -20    6.83    3.52
   8   2 -19   -1.93    4.19
   8   2 -19    1.38    3.79
   8   2 -19    1.76    3.87
   8   2 -19    2.07    3.92
   8   2 -19   -0.10    3.94
   8   2 -19    3.75    3.14
   8   2 -19    3.95    2.54
   8   2 -19    1.08    3.69
   8   2 -18   20.83    4.48
   8   2 -18   10.62    3.99
   8   2 -18   21.21    4.45
   8   2 -18   20.24    4.45
   8   2 -18   20.39    4.44
   8   2 -18   20.05    3.65
   8   2 -18   20.28    3.06
   8   2 -18   11.56    4.11
   8   2 -17    1.13    4.72
   8   2 -17    6.68    4.35
   8   2 -17   -0.36    4.16
   8   2 -17    5.30    4.15
   8   2 -17    4.40    4.27
   8   2 -17    0.54    4.09
   8   2 -17   -0.48    3.54
   8   2 -17    3.27    2.90
   8   2 -17    4.24    4.02
   8   2 -16  261.17   11.21
   8   2 -16  237.81   10.84
   8   2 -16  240.71   10.66
   8   2 -16  250.34   11.12
   8   2 -16  246.86   10.91
   8   2 -16  257.05   11.04
   8   2 -16  248.09   10.42
   8   2 -16  246.37    9.93
   8   2 -16  221.46   11.02
   8   2 -16  229.82   10.85
   8   2 -16  255.39   11.10
   8   2 -15  239.56   10.59
   8   2 -15  235.20   10.36
   8   2 -15  231.76   10.22
   8   2 -15  227.90   10.54
   8   2 -15  231.09    9.94
   8   2 -15  224.75    9.46
  -8   2  15  223.04   10.77
   8   2 -15  218.75   10.36
   8   2 -15  223.79   10.47
   8   2 -14  297.70   11.77
   8   2 -14  268.77   12.13
  -8   2  14  298.43   12.40
   8   2 -14  267.33   12.00
  -8   2  14  266.68   13.36
   8   2 -14  288.74   12.23
   8   2 -14  276.99   11.82
   8   2 -14  296.55   11.95
   8   2 -13  538.74   19.14
   8   2 -13  531.89   19.18
   8   2 -13  513.22   19.08
   8   2 -13  556.39   19.40
  -8   2  13  452.41   25.96
  -8   2  13  481.58   19.22
   8   2 -13  511.06   19.36
   8   2 -13  487.37   19.35
  -8   2  13  482.58   19.96
   8   2 -12   97.56    5.89
   8   2 -12   92.72    6.08
   8   2 -12   90.26    5.96
  -8   2  12   79.28   11.56
  -8   2  12  100.84   14.13
  -8   2  12   83.11    9.66
   8   2 -12   88.44    6.01
  -8   2  12   84.87    7.59
  -8   2  12   72.42   11.37
   8   2 -11  204.23    8.54
   8   2 -11  176.71    8.47
   8   2 -11  184.15    8.47
  -8   2  11  156.90   13.70
  -8   2  11  181.06   16.31
  -8   2  11  169.67    9.63
   8   2 -11  184.35    8.63
  -8   2  11  150.95   13.95
  -8   2  11  175.82   11.48
  -8   2  10  162.00   15.13
   8   2 -10  194.94    8.31
   8   2 -10  184.79    8.45
   8   2 -10  187.01    8.32
  -8   2  10  153.16   12.79
  -8   2  10  186.43   14.31
  -8   2  10  175.84   13.51
  -8   2  10  166.55   13.35
  -8   2  10  158.73    9.48
  -8   2  10  180.72   14.20
  -8   2   9   15.29   11.32
   8   2  -9   30.36    3.94
   8   2  -9   32.65    4.17
   8   2  -9   20.33    4.08
  -8   2   9   19.25    8.40
  -8   2   9   25.57    9.76
  -8   2   9   24.99    8.35
  -8   2   9   20.08    8.19
   8   2  -9   25.80    3.70
  -8   2   9   20.83    6.56
  -8   2   9   32.67   10.33
   8   2  -8   72.64    4.92
  -8   2   8   63.03    9.37
  -8   2   8   53.13   10.61
   8   2  -8   63.79    4.49
  -8   2   8   61.56   10.65
  -8   2   8   52.07    9.24
  -8   2   8   47.85    9.08
  -8   2   7  140.54   11.72
  -8   2   7  157.22   13.13
  -8   2   7  134.36   11.55
  -8   2   7  138.01   11.55
  -8   2   7  127.49    8.14
   8   2  -7  150.07    6.72
  -8   2   7  143.41   12.90
  -8   2   6   69.65   11.22
   8   2  -6   75.02    4.92
  -8   2   6   78.76    9.96
  -8   2   6   87.94    9.61
  -8   2   6   70.43    9.27
  -8   2   6   73.81    9.08
  -8   2   6   73.99    6.77
   8   2  -6   87.21    4.96
  -8   2   6   75.11   11.33
   8   2  -5  124.75    6.13
   8   2  -5  125.86    5.98
  -8   2   5  123.93   12.47
  -8   2   5  126.10   11.33
  -8   2   5  122.80   10.73
   8   2  -5  116.17    9.08
  -8   2   5  120.84    7.83
   8   2  -5  124.47    6.13
  -8   2   5  114.10   12.25
  -8   2   4   57.48   10.90
   8   2  -4   50.73    4.32
   8   2  -4   52.61    4.17
  -8   2   4   44.49    8.09
   8   2  -4   53.40    7.12
   8   2  -4   53.58    4.28
  -8   2   4   52.31   10.98
   8   2  -3   13.37    6.02
  -8   2   3    7.11    9.52
   8   2  -3   11.51    3.46
  -8   2   3   10.55    9.64
   8   2  -3   11.71    3.62
   8   2  -3   12.23    3.24
   8   2  -2  295.40   14.01
  -8   2   2  250.98   10.78
  -8   2   2  255.17   16.18
   8   2  -2  267.71   10.27
  -8   2   2  234.97   10.67
   8   2  -2  269.26   10.19
  -8   2   2  266.35   16.21
   8   2  -1   68.27    8.14
  -8   2   1   55.88    5.64
  -8   2   1   77.05    5.43
  -8   2   1   55.14   10.68
  -8   2   1   78.81   10.93
   8   2  -1   62.42    4.92
  -8   2   1   87.17    5.83
   8   2  -1   43.55    4.40
  -8   2   0   17.00    4.55
  -8   2   0   13.38    4.83
   8   2   0   13.89    6.76
  -8   2  -1   16.03    4.65
  -8   2  -1   13.15    7.19
   8   2   1   21.64    7.09
   8   2   1   11.63    7.05
  -8   2  -1    9.97    4.95
   8   2   1   11.63    7.03
  -8   2  -2   92.49    6.40
   8   2   2  114.20    9.84
  -8   2  -2  102.66   10.27
  -8   2  -2   77.97    5.97
   8   2   2  113.62    9.70
   8   2   2  119.73    9.79
  -8   2  -2   89.74    6.69
  -8   2  -2   96.25    6.22
  -8   2  -3   82.96   11.25
  -8   2  -3  107.04    6.74
   8   2   3  115.90   10.21
  -8   2  -3   86.85    8.70
  -8   2  -3  117.82   10.54
  -8   2  -3   79.93    6.30
   8   2   3  112.10   10.02
   8   2   3  121.99   10.18
  -8   2  -3   94.36    7.00
  -8   2  -3  107.50   11.52
  -8   2  -3   99.14    6.54
   8   2   4   11.95    7.64
  -8   2  -4    3.81    9.04
  -8   2  -4    7.47    5.01
  -8   2  -4    2.48    5.61
  -8   2  -4    9.34    7.26
   8   2   4   12.01    7.17
  -8   2  -4    0.61    4.61
  -8   2  -4    8.64    5.40
   8   2   4    2.90    7.52
  -8   2  -4    6.49    4.78
  -8   2  -4   18.57    9.27
   8   2   5   79.10   10.04
  -8   2  -5   93.75   10.09
  -8   2  -5   71.67    6.40
   8   2   5   72.86    9.41
   8   2   5   78.16    9.88
  -8   2  -5   78.37    7.02
  -8   2  -5   67.84   10.85
  -8   2  -5   82.99    6.65
  -8   2  -5   81.55   11.07
  -8   2  -5   78.71    6.63
  -8   2  -6   35.25    8.15
  -8   2  -6   20.56    6.38
  -8   2  -6   16.46    5.44
  -8   2  -6   22.56    5.48
  -8   2  -6   11.44    9.73
  -8   2  -6    7.61    9.81
  -8   2  -6   18.96    5.70
  -8   2  -7  116.50   11.27
  -8   2  -7  100.81    7.47
  -8   2  -7  105.32    8.10
  -8   2  -7  122.41   12.69
  -8   2  -7  101.22    7.44
  -8   2  -7  115.66    7.77
  -8   2  -7  123.63   12.83
  -8   2  -8  141.39   12.27
  -8   2  -8  143.52    7.09
  -8   2  -8  116.70    8.27
  -8   2  -8  137.98    8.97
  -8   2  -8  129.12    8.27
  -8   2  -8  156.35   13.83
  -8   2  -8  129.77    8.33
  -8   2  -8  140.21   13.76
  -8   2  -9   23.68    5.82
  -8   2  -9   18.83    6.53
  -8   2  -9   21.93    3.96
  -8   2 -10    8.51    5.63
  -8   2 -10    8.09    3.66
  -8   2 -11   79.70    5.89
  -8   2 -11   80.03    5.09
  -8   2 -11   73.69    6.76
  -8   2 -11   73.16    6.38
   8   2  11   73.64    5.35
  -8   2 -11   69.79    6.58
  -8   2 -12   38.22    3.93
  -8   2 -12   40.24    4.73
  -8   2 -12   36.09    5.70
  -8   2 -12   38.06    5.31
   8   2  12   35.44    4.22
  -8   2 -12   36.87    5.44
  -8   2 -13    5.98    3.91
  -8   2 -13    5.46    3.03
  -8   2 -13    1.14    4.99
  -8   2 -13    4.02    5.22
  -8   2 -13   -1.45    4.36
   8   2  13    4.86    3.31
  -8   2 -13    2.99    4.50
  -8   2 -14   15.55    4.21
  -8   2 -14   17.53    4.93
  -8   2 -14   16.12    4.16
  -8   2 -14   11.57    3.64
  -8   2 -14   13.54    2.98
  -8   2 -15   -1.63    3.74
  -8   2 -15    2.90    2.71
  -8   2 -15    0.87    3.06
  -8   2 -15   -1.30    2.36
  -8   2 -15    0.71    4.14
  -8   2 -16   11.67    2.44
  -8   2 -16    8.74    2.70
  -8   2 -16    7.23    2.14
  -8   2 -16   12.92    3.86
   8   4 -16    9.40    2.84
   8   4 -16    4.62    2.53
   8   4 -16    7.51    2.78
   8   4 -16    5.22    2.52
   8   4 -15   34.09    3.59
   8   4 -15   38.61    3.76
   8   4 -15   37.45    3.68
   8   4 -15   37.99    3.75
   8   4 -15   37.58    3.41
   8   4 -15   35.88    3.61
   8   4 -14    2.11    3.13
   8   4 -14    0.74    3.21
   8   4 -14    2.93    2.83
   8   4 -14    2.10    2.93
   8   4 -14    0.66    2.69
   8   4 -14    1.56    2.95
   8   4 -13   15.10    3.37
   8   4 -13    9.99    3.47
   8   4 -13   14.44    3.15
   8   4 -13   12.71    3.17
   8   4 -12   55.51    4.70
   8   4 -12   70.57    4.90
   8   4 -12   74.39    4.39
   8   4 -12   70.30    4.71
   8   4 -12   64.69    4.62
  -8   4  12   74.09    7.72
   8   4 -11   14.30    3.66
   8   4 -11   15.62    3.23
   8   4 -11   12.61    3.34
   8   4 -11   18.39    3.39
  -8   4  11   16.48    7.98
   8   4 -10   47.27    3.98
   8   4 -10   41.42    3.77
   8   4 -10   46.60    4.10
   8   4 -10   43.50    3.99
  -8   4  10   45.92    8.72
   8   4  -9   46.08    4.12
   8   4  -9   45.89    3.97
   8   4  -8  163.89    7.45
   8   4  -8  157.81    7.26
   8   4  -7   48.93    4.29
  -8   4   4   36.34    5.99
   8   4  -3   61.70    4.18
   8   4  -2  128.70    6.22
   8   4  -1   22.27    3.74
   8   4   0   12.86    3.62
   8   4   1   51.55    4.48
   8   4   1   50.25    3.97
   8   4   2  157.88    7.15
   8   4   3   38.64    3.89
  -8   4  -4   -1.89    4.21
  -8   4  -5   -3.34    4.34
  -8   4  -6   20.79    4.94
  -8   4  -6   19.46    4.63
  -8   4  -7   10.69    4.84
  -8   4  -7    8.37    4.48
  -8   4  -8   16.65    4.80
  -8   4  -8   20.79    4.52
  -8   4  -9   15.54    4.28
  -8   4  -9   14.94    3.13
  -8   4  -9   24.87    4.70
  -8   4  -9   21.49    4.22
  -8   4 -10    0.52    3.64
   8   4  10    0.56    2.42
  -8   4 -10    0.40    2.48
  -8   4 -10   -2.45    4.09
  -8   4 -10   -0.21    3.50
  -8   4 -11    3.52    2.07
   8   4  11    8.37    2.62
   8   4  11    3.40    2.21
   9  -5  -8    8.09    2.98
  -9  -5   6   19.70    2.08
   9  -5  -6   13.70    3.40
   9  -5  -5   10.94    3.44
   9  -5  -4   -3.83    3.42
   9  -5  -4    3.49    3.14
   9  -5  -3    7.56    3.47
   9  -5  -3    7.52    3.04
   9  -5  -2   15.98    3.19
   9  -5  -1    6.98    3.03
   9  -5   0   24.52    3.46
   9  -5   0   28.74    3.21
   9  -5   1    6.22    3.04
   9  -5   1    4.59    2.88
   9  -5   2   10.01    2.91
   9  -5   2   10.12    2.73
   9  -3 -19   65.15    4.03
   9  -3 -18   20.22    4.07
   9  -3 -18   42.52    3.74
   9  -3 -17   14.37    4.04
   9  -3 -17   18.25    3.68
   9  -3 -16    6.27    3.93
   9  -3 -16    3.64    3.70
   9  -3 -15   -4.07    4.10
   9  -3 -15    0.76    3.93
   9  -3 -14    2.49    4.07
  -9  -3  14    4.68    2.88
   9  -3 -14    8.59    4.14
   9  -3 -13   28.86    4.57
  -9  -3  13   34.91    3.64
   9  -3 -13   31.96    4.67
   9  -3 -12   15.27    4.08
   9  -3 -12   14.46    4.45
  -9  -3  12   13.84    3.27
   9  -3 -11    5.43    4.40
   9  -3 -10   77.14    5.95
  -9  -3  10   71.60    4.74
   9  -3  -9   55.68    5.63
  -9  -3   9   48.46    4.07
  -9  -3   8   30.49    3.64
   9  -3  -8   24.72    5.16
   9  -3  -7   31.94    5.31
  -9  -3   7   23.97    3.56
   9  -3  -7   22.24    5.15
  -9  -3   6  142.38    6.79
   9  -3  -6  135.51    7.78
  -9  -3   5  125.08    6.03
  -9  -3   5  132.67    6.99
  -9  -3   5  127.99    6.36
   9  -3  -5  111.47    7.42
   9  -3  -4   45.09    5.73
  -9  -3   4   37.15    4.08
  -9  -3   4   34.14    3.67
  -9  -3   4   44.70    4.61
  -9  -3   4   34.79    3.80
   9  -3  -4   41.18    5.95
  -9  -3   3  109.32    6.05
  -9  -3   3  115.29    5.71
  -9  -3   3  126.50    6.34
  -9  -3   3  106.35    5.73
   9  -3  -3  100.64    7.35
  -9  -3   2   39.43    4.15
  -9  -3   2   49.38    4.71
  -9  -3   2   35.52    3.59
   9  -3  -2   54.70    6.51
  -9  -3   1   18.84    3.78
  -9  -3   1   24.76    4.22
  -9  -3   1   18.13    4.34
  -9  -3   0   46.63    4.66
  -9  -3   0   41.36    4.32
  -9  -3   0   54.62    5.07
  -9  -3  -1    4.72    3.41
  -9  -3  -1    6.58    3.90
  -9  -3  -1    4.52    4.41
  -9  -3  -2   -1.39    3.36
  -9  -3  -2    0.91    3.80
  -9  -3  -2   -2.36    4.50
  -9  -3  -3   30.62    4.48
  -9  -3  -3   24.48    3.90
  -9  -3  -3   28.92    4.19
  -9  -3  -3   24.02    4.99
  -9  -3  -4   10.81    4.11
  -9  -3  -4    9.18    4.22
  -9  -3  -4   13.55    3.69
  -9  -3  -4    9.93    4.80
  -9  -3  -5   56.97    5.70
  -9  -3  -5   65.90    4.98
   9  -3   5   53.60    6.54
  -9  -3  -5   57.57    5.14
  -9  -3  -6   27.72    5.06
   9  -3   6   29.28    5.60
  -9  -3  -6   40.57    4.54
  -9  -3  -7   40.06    5.09
  -9  -3  -7   37.77    4.44
  -9  -3  -7   44.10    4.16
  -9  -3  -8   88.82    5.07
  -9  -3  -9  201.46    8.15
  -9  -3  -9  202.16    8.89
  -9  -3 -10  108.16    6.00
  -9  -3 -11   78.03    4.90
  -9  -3 -12   44.40    3.82
  -9  -3 -13   36.51    3.27
   9  -1 -22   36.34    2.90
  -9  -1  22   30.63    3.42
   9  -1 -22   31.64    3.97
   9  -1 -21   30.05    4.17
  -9  -1  21   22.00    3.55
   9  -1 -21   18.25    4.18
   9  -1 -20   49.13    5.03
  -9  -1  20   43.23    4.56
   9  -1 -20   50.05    5.28
  -9  -1  19   63.13    5.36
   9  -1 -19   55.12    5.83
   9  -1 -19   60.77    5.90
   9  -1 -18  101.66    5.60
  -9  -1  18   91.94    6.49
   9  -1 -18   85.86    6.88
  -9  -1  17  167.65    8.36
   9  -1 -17  158.07    7.53
  -9  -1  17  155.23    7.23
   9  -1 -17  143.86    7.85
   9  -1 -17  150.87    8.68
  -9  -1  16  268.91   11.90
   9  -1 -16  258.89   11.18
  -9  -1  16  283.47   11.25
   9  -1 -16  265.98   12.19
   9  -1 -15  172.14    8.61
  -9  -1  15  168.17    8.55
   9  -1 -15  165.60    8.64
   9  -1 -15  154.11    8.71
   9  -1 -15  141.38    7.53
  -9  -1  15  163.14    7.76
   9  -1 -14   68.54    5.98
  -9  -1  14   62.86    5.83
   9  -1 -14   60.63    5.92
   9  -1 -14   67.41    6.12
  -9  -1  14   46.98   10.04
  -9  -1  14   72.98   10.93
  -9  -1  14   59.65   10.72
   9  -1 -14   57.59    4.81
   9  -1 -13  147.18    7.75
  -9  -1  13  143.05    7.71
   9  -1 -13  136.25    7.73
   9  -1 -13  137.17    7.84
  -9  -1  13  125.43   12.68
  -9  -1  13  136.39   13.09
  -9  -1  13  131.47   12.85
   9  -1 -13  115.53    6.74
   9  -1 -12   90.55    6.38
  -9  -1  12   77.38    6.09
   9  -1 -12   85.74    6.04
   9  -1 -12   81.96    6.32
  -9  -1  12   88.14   10.87
  -9  -1  12   80.08   11.13
  -9  -1  12   85.48   11.29
   9  -1 -12   77.26    5.30
   9  -1 -11  143.04    7.23
   9  -1 -11  142.67    7.41
   9  -1 -11  182.08    8.38
  -9  -1  11  173.12    8.02
   9  -1 -11  163.27    8.06
   9  -1 -11  157.40    8.18
  -9  -1  11  155.31   12.52
  -9  -1  11  178.99   13.16
  -9  -1  11  144.31    7.70
  -9  -1  11  194.64   13.84
  -9  -1  11  172.07   13.33
  -9  -1  11  146.66   12.24
   9  -1 -10   52.21    4.65
   9  -1 -10   62.46    5.81
  -9  -1  10   52.34    4.95
   9  -1 -10   62.27    4.96
   9  -1 -10   54.69    5.23
  -9  -1  10   58.94    9.58
  -9  -1  10   62.37    9.24
  -9  -1  10   68.95   10.41
  -9  -1  10   59.57    5.13
  -9  -1  10   69.74    9.99
   9  -1 -10   54.61    5.89
  -9  -1  10   63.35    6.26
  -9  -1  10   48.49    9.14
   9  -1  -9  365.78   13.51
   9  -1  -9  362.19   13.57
  -9  -1   9  316.15   16.97
  -9  -1   9  357.26   18.59
  -9  -1   9  339.12   18.42
  -9  -1   9  326.25   13.56
  -9  -1   9  388.94   19.10
   9  -1  -9  319.58   13.74
  -9  -1   9  362.52   13.53
  -9  -1   9  328.31   16.96
   9  -1  -8   82.30    5.01
   9  -1  -8   78.24    5.17
  -9  -1   8   71.92    9.72
  -9  -1   8   75.13    8.65
  -9  -1   8   73.23    5.68
  -9  -1   8   95.47   10.04
  -9  -1   8   66.02    9.71
  -9  -1   8   76.75    5.90
  -9  -1   8   77.59    8.78
   9  -1  -7   15.07    3.25
   9  -1  -7   13.87    3.61
  -9  -1   7   20.99    7.91
  -9  -1   7   19.43    7.13
  -9  -1   7   11.83    4.53
   9  -1  -7    6.17    4.93
  -9  -1   7   15.71    4.76
  -9  -1   7   16.17    7.09
   9  -1  -6  182.41    7.63
  -9  -1   6  193.27   13.19
  -9  -1   6  163.38   10.87
  -9  -1   6  160.48    7.95
  -9  -1   6  168.93    8.24
  -9  -1   6  185.02    7.91
  -9  -1   6  157.15   10.72
   9  -1  -5  286.50   11.31
  -9  -1   5  271.75   14.48
  -9  -1   5  317.13   17.13
  -9  -1   5  308.19   11.48
  -9  -1   5  272.73   14.46
  -9  -1   5  304.35   11.99
  -9  -1   5  314.65   12.12
  -9  -1   4  593.34   24.62
  -9  -1   4  672.02   28.06
  -9  -1   4  635.54   21.75
  -9  -1   4  560.44   24.48
  -9  -1   4  618.66   22.46
  -9  -1   4  634.20   22.40
  -9  -1   3  138.25    9.92
   9  -1  -3  168.05    7.30
  -9  -1   3  139.25    9.88
  -9  -1   3   88.16    6.57
  -9  -1   3  104.88    6.81
  -9  -1   2   39.39    6.81
  -9  -1   2   25.28    4.57
  -9  -1   2   34.54    6.69
  -9  -1   1   40.38    6.56
   9  -1  -1   53.68    9.46
  -9  -1   1   44.89    4.79
   9  -1  -1   43.77    9.71
  -9  -1   1   32.28    6.40
  -9  -1   0  771.19   26.51
   9  -1   0  719.00   31.62
   9  -1   0  685.15   31.21
   9  -1   1   57.98   10.08
  -9  -1  -1   53.96    4.74
   9  -1   1   51.87    9.82
   9  -1   2   85.11   10.36
  -9  -1  -2   85.76    5.53
  -9  -1  -2   80.93    5.51
   9  -1   2   79.48   10.72
  -9  -1  -3  116.06    6.58
  -9  -1  -3  119.52    6.55
   9  -1   3  110.59   11.87
   9  -1   3  120.67   12.39
   9  -1   3  105.92   10.78
   9  -1   3  105.62    7.82
  -9  -1  -3  125.45    6.74
  -9  -1  -4  413.62   14.86
  -9  -1  -4  381.16   14.68
   9  -1   4  376.61   20.52
   9  -1   4  389.08   20.84
   9  -1   4  415.36   20.36
   9  -1   4  356.04   15.46
  -9  -1  -4  336.14   17.00
  -9  -1  -4  391.27   14.79
   9  -1   5   25.89    9.04
  -9  -1  -5   11.32    4.54
  -9  -1  -5   13.09    2.91
  -9  -1  -5   13.68    5.24
   9  -1   5   14.20    9.36
   9  -1   5    3.20    9.54
  -9  -1  -5   11.64    4.36
  -9  -1  -6   99.48    6.45
   9  -1   6  119.08   12.56
   9  -1   6  114.32   12.99
   9  -1   6  111.98   11.95
  -9  -1  -6  114.15    5.57
  -9  -1  -6   87.89    8.43
  -9  -1  -6  111.14    6.75
   9  -1   7   17.94    9.05
   9  -1   7    8.36    9.66
  -9  -1  -7   11.93    4.61
   9  -1   7   17.62   10.06
  -9  -1  -7   12.13    4.40
  -9  -1  -7   16.37    5.01
  -9  -1  -7   10.97    3.07
  -9  -1  -7    4.57    5.28
   9  -1   8   28.78    9.96
  -9  -1  -8   31.80    5.33
  -9  -1  -8   24.16    3.45
  -9  -1  -8   39.55    6.71
  -9  -1  -8   29.05    3.59
  -9  -1  -8   35.07    4.79
   9  -1   8   42.29   10.59
  -9  -1  -8   30.59    4.99
   9  -1   8   25.74   10.61
  -9  -1  -9   74.59    4.71
  -9  -1  -9   91.41    6.52
  -9  -1  -9   71.00    4.77
  -9  -1  -9   79.47    6.02
  -9  -1  -9   77.55    5.79
  -9  -1 -10   73.87    4.57
  -9  -1 -10   59.02    4.49
  -9  -1 -10   66.94    5.77
  -9  -1 -10   64.31    5.39
  -9  -1 -11   40.52    5.51
  -9  -1 -11   26.39    3.58
  -9  -1 -11   26.55    3.39
  -9  -1 -11   23.44    4.33
  -9  -1 -11   26.88    4.78
  -9  -1 -12   24.46    4.59
  -9  -1 -12   22.91    3.45
  -9  -1 -12   24.69    3.25
  -9  -1 -12   29.58    5.01
  -9  -1 -13   33.61    4.52
  -9  -1 -13   38.56    3.45
  -9  -1 -13   33.19    3.51
  -9  -1 -14   10.81    3.75
  -9  -1 -14   16.99    2.84
  -9  -1 -14   15.33    2.66
  -9  -1 -15   33.25    2.94
  -9  -1 -16    8.79    2.09
   9   1 -22   40.63    3.06
   9   1 -22   37.58    4.01
   9   1 -22   34.01    4.09
   9   1 -22   32.25    3.95
   9   1 -21   20.78    3.99
   9   1 -21   23.62    4.17
   9   1 -21   22.84    4.18
   9   1 -21   15.45    3.85
   9   1 -21   24.54    3.12
   9   1 -20   50.67    5.13
   9   1 -20   54.13    5.25
   9   1 -20   57.96    5.23
   9   1 -20   54.85    5.11
   9   1 -20   55.19    4.21
   9   1 -20   50.49    3.90
   9   1 -19   76.76    5.79
   9   1 -19   66.17    5.91
   9   1 -19   75.78    5.89
   9   1 -19   63.35    5.88
   9   1 -19   66.50    4.57
   9   1 -19   72.59    5.23
   9   1 -18   98.71    6.86
   9   1 -18  103.15    7.01
   9   1 -18  101.91    6.90
   9   1 -18   98.82    6.97
   9   1 -18   92.22    6.29
   9   1 -18  105.11    5.71
   9   1 -18  103.99    6.38
   9   1 -17  166.45    8.77
   9   1 -17  162.61    8.84
   9   1 -17  173.71    8.75
   9   1 -17  170.61    8.85
   9   1 -17  159.72    8.42
   9   1 -17  159.68    8.17
   9   1 -17  168.95    7.75
   9   1 -17  159.18    8.25
   9   1 -16  292.10   12.75
   9   1 -16  293.29   12.81
   9   1 -16  304.93   12.64
   9   1 -16  285.80   12.73
   9   1 -16  296.54   12.50
   9   1 -16  297.78   12.26
   9   1 -16  308.60   12.27
   9   1 -16  295.21   11.98
   9   1 -16  286.73   12.39
   9   1 -15  171.45    8.80
   9   1 -15  160.33    8.46
   9   1 -15  159.41    8.75
   9   1 -15  152.89    8.66
   9   1 -15  165.67    8.23
   9   1 -15  154.23    7.93
   9   1 -15  166.04    7.77
   9   1 -15  176.46    8.11
  -9   1  15  160.06    9.32
   9   1 -15  149.27    8.55
   9   1 -15  148.33    8.43
   9   1 -15  164.13    8.12
  -9   1  14   58.74   13.48
   9   1 -14   62.41    5.28
   9   1 -14   61.22    4.79
   9   1 -14   58.94    5.70
   9   1 -14   66.52    5.61
   9   1 -14   57.28    5.83
   9   1 -14   64.17    5.99
   9   1 -14   53.33    5.01
   9   1 -14   53.60    4.90
  -9   1  14   52.05   10.27
  -9   1  14   45.45   10.84
  -9   1  14   53.60   11.57
  -9   1  14   68.59   11.14
  -9   1  14   67.73    7.35
   9   1 -14   54.87    5.48
   9   1 -14   57.85    5.57
  -9   1  14   53.74   10.36
  -9   1  13  133.82   15.25
   9   1 -13  133.07    7.07
   9   1 -13  141.69    6.86
   9   1 -13  126.37    7.42
   9   1 -13  132.57    7.35
   9   1 -13  138.65    7.52
   9   1 -13  140.15    7.60
  -9   1  13  129.69   12.57
   9   1 -13  131.54    6.97
  -9   1  13  122.34   13.40
  -9   1  13  121.62   13.73
  -9   1  13  130.17   13.68
  -9   1  13  134.19    8.65
   9   1 -13  127.93    7.38
   9   1 -13  129.01    7.37
  -9   1  13  114.73   12.44
  -9   1  12  113.34   14.84
   9   1 -12   92.69    5.84
   9   1 -12   85.73    5.35
   9   1 -12   87.78    5.94
   9   1 -12   86.42    5.96
   9   1 -12   86.49    6.18
  -9   1  12   95.60   11.82
  -9   1  12   95.68   12.54
  -9   1  12   97.52   12.28
  -9   1  12   90.28   12.17
   9   1 -12   85.01    5.95
  -9   1  12   92.53    7.79
   9   1 -12   83.27    5.85
  -9   1  12   90.40   11.50
  -9   1  11  182.45   16.08
   9   1 -11  182.99    8.23
   9   1 -11  175.79    7.76
   9   1 -11  159.44    8.10
   9   1 -11  173.32    8.22
   9   1 -11  170.52    8.30
  -9   1  11  157.48   13.59
  -9   1  11  174.17   14.74
  -9   1  11  181.26   15.07
  -9   1  11  181.52   14.65
  -9   1  11  168.50    9.50
   9   1 -11  171.70    8.21
  -9   1  11  168.95   13.80
   9   1 -11  169.19    8.22
  -9   1  10   58.97   12.53
   9   1 -10   69.05    4.93
  -9   1  10   60.34   10.84
  -9   1  10   70.76   11.01
  -9   1  10   58.31   10.82
  -9   1  10   54.94   10.80
   9   1 -10   60.73    5.52
  -9   1  10   64.40    7.26
   9   1 -10   64.56    4.86
   9   1 -10   61.33    4.83
  -9   1  10   68.07   11.02
  -9   1   9  335.91   20.41
   9   1  -9  371.40   14.05
  -9   1   9  341.64   17.81
   9   1  -9  374.78   13.91
  -9   1   9  368.33   19.86
  -9   1   9  344.86   19.27
  -9   1   9  332.88   19.76
  -9   1   9  336.97   19.75
  -9   1   9  361.07   14.55
  -9   1   9  366.29   19.39
  -9   1   8   78.26   12.47
  -9   1   8   59.12    8.06
   9   1  -8   83.14    5.02
  -9   1   8   76.89   11.01
  -9   1   8   75.78   10.96
  -9   1   8   79.35   10.60
  -9   1   8   81.77   10.83
  -9   1   8   67.66   10.96
   9   1  -7   15.88    3.62
   9   1  -7   16.22    3.73
  -9   1   7   12.43    8.93
  -9   1   7   12.46    9.36
  -9   1   7   11.96    5.95
   9   1  -7   12.36    3.65
  -9   1   7   16.31    9.45
   9   1  -6  166.37    7.74
  -9   1   6  188.88   13.91
  -9   1   6  167.45   10.95
  -9   1   6  161.81    8.64
   9   1  -6  174.45    7.62
   9   1  -5  296.62   11.57
  -9   1   5  311.47   17.71
  -9   1   5  290.30   15.15
   9   1  -5  296.24   11.50
   9   1  -4  579.90   21.14
   9   1  -4  604.94   21.21
  -9   1   4  608.18   27.38
  -9   1   4  593.81   24.97
  -9   1   4  570.78   21.47
  -9   1   4  604.31   21.69
   9   1  -4  612.83   21.18
   9   1  -3  146.25    9.24
   9   1  -3  144.58    6.97
   9   1  -3  112.88    6.59
  -9   1   3  189.73   13.17
  -9   1   3  154.58    7.79
   9   1  -3  134.11    6.84
  -9   1   3  186.49   12.89
  -9   1   2   52.43    9.71
   9   1  -2   48.15    4.55
  -9   1   2   38.17    7.07
  -9   1   2   46.59    5.35
  -9   1   2   60.98    9.91
  -9   1   1   43.58    9.41
   9   1  -1   38.16    4.45
   9   1  -1   43.36    4.13
  -9   1   1   42.97    7.17
   9   1  -1   40.89    8.49
   9   1  -1   38.03    8.59
  -9   1   1   41.62    5.35
  -9   1   1   39.40    9.34
   9   1   0  726.80   24.99
  -9   1   0  713.99   29.63
  -9   1   0  682.68   28.92
  -9   1   0  650.24   25.15
  -9   1   0  702.06   25.59
   9   1   0  760.61   30.07
   9   1   0  774.02   29.99
  -9   1   0  712.45   25.24
   9   1   0  730.31   25.08
  -9   1   0  745.24   29.64
  -9   1  -1   50.62    9.59
  -9   1  -1   48.53    5.29
  -9   1  -1   58.86    7.77
  -9   1  -1   48.77    5.62
   9   1   1   62.12    9.15
  -9   1  -1   36.84    4.94
   9   1   1   71.37    9.41
  -9   1  -1   41.94    5.55
  -9   1  -1   41.56    5.15
  -9   1  -1   49.48    9.49
   9   1   1   49.62    4.32
   9   1   2   83.93    5.35
  -9   1  -2   78.30    6.02
  -9   1  -2   83.77   10.05
  -9   1  -2   84.61    8.71
  -9   1  -2   84.39    6.41
  -9   1  -2   70.67    5.84
   9   1   2   92.88   10.00
   9   1   2  102.39   10.24
  -9   1  -2   83.03    6.03
   9   1   2   78.16    5.10
  -9   1  -2   74.90    5.96
  -9   1  -2   87.84   10.14
   9   1   3  116.52    6.14
  -9   1  -3  125.18    7.09
   9   1   3  123.96    6.21
   9   1   3  116.40   11.76
  -9   1  -3  119.85   11.19
  -9   1  -3  120.37   10.19
  -9   1  -3  105.14    7.30
  -9   1  -3   99.48    6.82
   9   1   3  112.46   10.94
   9   1   3  126.49   11.34
  -9   1  -3  111.72    6.87
  -9   1  -3  102.48    6.85
   9   1   3  102.66    5.92
  -9   1  -3  122.46   11.30
   9   1   4  400.06   14.56
  -9   1  -4  391.04   15.34
   9   1   4  397.45   14.77
   9   1   4  414.40   20.77
  -9   1  -4  405.59   19.63
  -9   1  -4  399.49   19.42
  -9   1  -4  409.21   15.19
  -9   1  -4  358.76   15.40
  -9   1  -4  361.83   15.19
   9   1   4  415.58   20.12
   9   1   4  432.29   20.41
  -9   1  -4  409.47   14.97
   9   1   4  355.03   14.50
  -9   1  -4  371.76   15.23
  -9   1  -4  406.53   19.49
   9   1   5   26.20    9.73
  -9   1  -5   18.15    8.71
   9   1   5   13.03    3.98
   9   1   5   12.16    3.90
  -9   1  -5   14.44    6.94
   9   1   5   20.02    8.52
  -9   1  -5   10.83    4.85
   9   1   5   23.65    9.10
  -9   1  -5   17.74    5.66
  -9   1  -5   16.77    5.07
  -9   1  -5   12.79    4.84
  -9   1  -5    9.18    8.40
   9   1   5   13.60    3.51
  -9   1  -6  100.67   10.93
   9   1   6  105.76    5.97
   9   1   6  115.98    6.10
   9   1   6  132.95   13.19
  -9   1  -6  103.50   10.28
  -9   1  -6  104.08    7.52
  -9   1  -6  103.32    7.16
   9   1   6   80.32   10.87
   9   1   6  117.50   11.84
  -9   1  -6  116.31    6.83
   9   1   6   99.57    5.70
  -9   1  -6   95.82   10.96
   9   1   7   13.22    9.76
  -9   1  -7   12.37    8.61
   9   1   7    9.91    3.92
   9   1   7   11.26    3.79
  -9   1  -7    8.06    6.97
   9   1   7   17.42    8.80
  -9   1  -7    9.01    5.27
   9   1   7   15.90    9.52
  -9   1  -7    9.19    4.91
  -9   1  -7   14.65    8.46
   9   1   7    6.86    3.40
   9   1   8   39.47   10.52
  -9   1  -8   26.15    7.70
  -9   1  -8   32.27    4.28
   9   1   8   37.41    9.34
  -9   1  -8   29.63    5.68
   9   1   8   20.59    9.59
  -9   1  -8   33.18    5.36
  -9   1  -8   28.19    5.09
   9   1   8   24.43    3.55
   9   1   8   30.00    4.22
  -9   1  -8   25.38    5.42
   9   1   8   28.46    4.11
  -9   1  -9   86.99    5.72
  -9   1  -9   96.72    5.64
  -9   1  -9   76.65    7.05
  -9   1  -9   84.43    6.96
   9   1   9   69.95    4.75
  -9   1  -9   77.55    6.47
   9   1   9   85.22    5.32
  -9   1  -9   85.53    6.66
   9   1   9   77.98    5.27
  -9   1 -10   71.24    6.72
  -9   1 -10   68.33    6.71
  -9   1 -10   85.89    5.38
  -9   1 -10   73.32    5.53
   9   1  10   73.49    5.00
  -9   1 -10   66.84    6.22
   9   1  10   72.10    4.92
  -9   1 -11   29.38    4.53
  -9   1 -11   34.79    4.17
  -9   1 -11   25.85    5.59
  -9   1 -11   24.40    5.60
  -9   1 -11   32.56    5.13
   9   1  11   29.25    3.81
  -9   1 -12   27.95    4.38
  -9   1 -12   23.31    4.02
  -9   1 -12   29.45    5.20
   9   1  12   22.78    3.48
  -9   1 -13   31.23    5.12
  -9   1 -13   40.06    3.43
  -9   1 -13   40.70    4.19
  -9   1 -14   15.63    3.30
  -9   1 -14   15.03    4.45
  -9   1 -14   15.70    4.47
  -9   1 -15   38.00    3.46
  -9   1 -15   41.29    4.40
  -9   1 -15   40.94    4.64
  -9   1 -16    7.84    2.42
  -9   1 -16    6.53    3.43
   9   3 -19   47.52    2.87
   9   3 -19   44.07    3.71
   9   3 -18   31.88    3.72
   9   3 -18   38.41    3.77
   9   3 -18   38.86    3.82
   9   3 -18   36.66    2.84
   9   3 -18   34.53    3.61
   9   3 -17   13.89    3.60
   9   3 -17   13.56    3.32
   9   3 -17   14.27    3.42
   9   3 -17   14.44    3.38
   9   3 -17   17.28    3.56
   9   3 -17   16.26    2.66
   9   3 -17   14.07    3.35
   9   3 -16    7.97    3.60
   9   3 -16    2.75    3.36
   9   3 -16    5.85    3.22
   9   3 -16    5.14    3.35
   9   3 -16    3.53    3.27
   9   3 -16    6.53    3.38
   9   3 -16    2.69    2.63
   9   3 -16    7.65    3.28
   9   3 -15    7.91    3.81
   9   3 -15   -2.52    3.61
   9   3 -15    2.93    3.21
   9   3 -15    5.92    3.39
   9   3 -15    0.92    3.27
   9   3 -15    0.12    2.76
   9   3 -15    3.04    3.30
   9   3 -14    2.81    3.82
   9   3 -14    1.69    3.55
   9   3 -14    1.46    3.48
   9   3 -14    6.98    3.45
  -9   3  14    8.47    7.68
   9   3 -14    6.32    3.38
   9   3 -14    4.88    3.01
   9   3 -13   30.65    4.41
   9   3 -13   29.68    4.22
   9   3 -13   34.20    4.10
  -9   3  13   33.96    8.42
   9   3 -13   31.76    4.09
   9   3 -13   32.51    4.04
   9   3 -13   34.02    3.71
   9   3 -12   16.44    4.10
   9   3 -12   15.74    3.84
   9   3 -12   14.08    3.78
  -9   3  12   14.99    8.72
   9   3 -12   13.99    3.66
  -9   3  12    9.97    6.04
   9   3 -12   12.43    3.59
   9   3 -12   15.93    3.41
   9   3 -11    1.47    3.56
   9   3 -11    5.09    3.68
  -9   3  11    4.65    6.33
   9   3 -11    2.87    3.49
   9   3 -11    3.57    3.47
  -9   3  11   -1.09    9.11
   9   3 -10   67.34    5.12
  -9   3  10   62.38    7.28
   9   3  -9   53.58    4.73
   9   3  -9   50.62    4.63
   9   3  -8   40.44    4.61
   9   3  -8   37.14    4.34
   9   3  -7   24.78    4.23
   9   3  -7   19.65    3.36
  -9   3   7   15.92    5.81
  -9   3   6  109.39   13.87
  -9   3   6  119.88   12.55
   9   3  -6  146.67   10.79
   9   3  -6  153.98    6.75
  -9   3   6  109.84   14.01
  -9   3   5   98.63   13.34
   9   3  -5  129.82    6.36
  -9   3   5   98.78   11.95
   9   3  -5  157.32   10.66
  -9   3   5  116.05    8.33
   9   3  -5  131.26    6.35
  -9   3   5  117.24   13.73
  -9   3   4   33.96   11.78
   9   3  -4   37.59    4.26
   9   3  -4   35.90    3.76
  -9   3   4   37.09    9.70
  -9   3   4   61.24    6.87
   9   3  -4   41.10    4.17
  -9   3   4   30.72   11.25
   9   3  -4   42.94    7.83
  -9   3   3  100.66   13.24
   9   3  -3  115.61    6.12
   9   3  -3  123.86    5.90
   9   3  -3  124.67   10.38
  -9   3   3  103.33    7.94
   9   3  -3  121.92    6.14
  -9   3   3   94.90   12.95
  -9   3   2   47.85   11.11
   9   3  -2   43.70    4.55
   9   3  -2   46.40    4.11
   9   3  -2   55.85    8.50
   9   3  -2   40.70    4.42
  -9   3   2   56.93   11.22
  -9   3   1   33.55   10.55
   9   3  -1   19.34    4.22
   9   3  -1   20.59    3.66
  -9   3   1   34.90    8.71
   9   3  -1    7.43    7.47
  -9   3   1   22.01   10.40
   9   3   0   45.28    4.59
   9   3   0   47.19    4.20
  -9   3   0   33.11    4.90
  -9   3   0   30.15    8.90
   9   3   0   53.37    8.80
  -9   3   0   33.62    4.86
  -9   3  -1    2.41    4.39
   9   3   1    7.39    4.14
  -9   3  -1    6.05    4.54
   9   3   1    8.85    3.55
  -9   3  -2    0.61    4.89
  -9   3  -2    1.36    4.52
   9   3   2    5.75    4.14
  -9   3  -2    1.85    4.71
   9   3   2    3.66    3.55
  -9   3  -3   25.25    5.52
  -9   3  -3   21.72    4.95
  -9   3  -3   25.50    5.12
  -9   3  -4   14.02    5.40
  -9   3  -4   12.36    5.20
  -9   3  -4    9.94    5.05
  -9   3  -5   46.86    5.47
  -9   3  -5   51.26    6.45
  -9   3  -5   59.78    6.07
  -9   3  -5   59.31    6.19
  -9   3  -6   33.22    6.34
  -9   3  -6   22.97    5.27
  -9   3  -6   29.52    5.70
  -9   3  -6   35.37    5.71
  -9   3  -7   24.79    3.75
  -9   3  -7   29.83    5.36
  -9   3  -7   29.65    6.14
  -9   3  -7   31.98    5.61
  -9   3  -7   34.95    5.67
  -9   3  -8   77.89    4.92
  -9   3  -8   85.91    7.31
  -9   3  -8   79.61    6.57
  -9   3  -8   78.47    6.70
   9   3   8   93.71    5.51
  -9   3  -8   76.69    6.69
  -9   3  -9  197.09    8.14
  -9   3  -9  191.14    9.98
  -9   3  -9  193.83    9.67
  -9   3  -9  167.02    9.36
   9   3   9  216.07    8.52
  -9   3  -9  180.21    9.52
  -9   3 -10   98.42    5.76
  -9   3 -10  105.20    5.15
  -9   3 -10  112.64    7.40
  -9   3 -10   95.20    7.00
  -9   3 -10   87.51    6.56
   9   3  10  113.25    5.61
  -9   3 -10  100.42    6.84
  -9   3 -11   69.63    3.95
  -9   3 -11   58.57    4.46
  -9   3 -11   75.76    5.99
  -9   3 -11   61.29    5.67
   9   3  11   68.15    4.19
  -9   3 -11   55.56    5.35
   9   3  11   80.37    4.49
  -9   3 -11   61.25    5.47
   9   3  11   73.74    4.44
  -9   3 -12   34.24    2.76
  -9   3 -12   36.87    3.40
  -9   3 -12   31.77    4.65
  -9   3 -12   43.04    4.98
   9   3  12   31.41    2.95
   9   3  12   43.55    3.43
   9   3  12   37.20    3.36
  -9   3 -13   30.98    2.29
  -9   3 -13   33.98    2.94
  -9   3 -13   34.21    4.21
   9   5  -4    3.22    2.12
   9   5  -3    6.80    2.26
   9   5  -3    7.39    2.16
   9   5  -2   14.81    2.36
   9   5  -1    2.28    2.18
 -10  -4  14    2.02    1.74
 -10  -4  13    9.92    2.11
 -10  -4  12   83.35    4.21
 -10  -4  11   14.03    2.52
 -10  -4  10   22.28    2.84
 -10  -4   9    7.81    2.69
 -10  -4   8   16.81    2.98
 -10  -4   7  105.81    5.36
 -10  -4   6   14.39    2.88
 -10  -4   6   21.62    3.18
 -10  -4   5   38.98    3.57
 -10  -4   5   43.52    3.78
 -10  -4   4  113.46    5.65
 -10  -4   3   22.74    3.49
 -10  -4   2   71.47    4.60
  10  -4  -2   57.90    5.67
 -10  -4   1  178.14    7.51
  10  -4  -1  154.44    8.18
  10  -4   0   59.33    5.61
  10  -4   1   74.77    5.90
 -10  -4  -2   14.53    3.40
  10  -4   2   12.08    4.66
  10  -4   2    9.41    4.12
 -10  -4  -3   16.02    3.50
 -10  -4  -3   15.27    3.20
  10  -4   3   20.07    4.60
 -10  -4  -4    3.71    3.28
 -10  -4  -4    3.44    2.82
  10  -4   4    2.97    4.21
 -10  -4  -5   13.34    3.24
 -10  -4  -5   12.70    2.70
  10  -4   5   14.54    3.93
 -10  -4  -6   15.38    3.08
  10  -4   6   11.90    3.36
 -10  -4  -7   31.32    3.10
 -10  -4  -8   20.17    2.65
  10  -4   8   12.61    3.10
  10  -2 -20    9.64    2.70
  10  -2 -20   11.12    3.42
  10  -2 -19   14.11    3.24
  10  -2 -19    6.43    3.75
  10  -2 -19    2.88    3.80
 -10  -2  19    9.57    3.25
  10  -2 -18    7.20    3.51
  10  -2 -18    7.20    4.01
 -10  -2  18    6.55    3.36
  10  -2 -17    9.89    4.41
 -10  -2  17   15.80    3.85
  10  -2 -17   17.91    3.98
 -10  -2  17   19.15    3.14
  10  -2 -16   24.92    4.66
  10  -2 -16   23.50    5.01
 -10  -2  16   25.23    4.24
  10  -2 -16   24.83    4.31
 -10  -2  16   26.51    3.55
  10  -2 -15    6.28    4.31
  10  -2 -15    5.78    4.62
  10  -2 -15    9.66    5.05
 -10  -2  15    2.82    4.10
  10  -2 -15   12.22    4.21
 -10  -2  15    9.90    3.38
  10  -2 -14  138.39    8.26
  10  -2 -14  160.70    8.17
 -10  -2  14  162.73    7.89
  10  -2 -14  161.21    7.86
 -10  -2  14  167.89    7.57
  10  -2 -13   12.28    4.29
  10  -2 -13   14.60    4.68
  10  -2 -13   17.46    5.40
 -10  -2  13   16.05    4.57
  10  -2 -13   18.98    4.53
 -10  -2  13   16.83    3.88
  10  -2 -12   22.37    4.18
  10  -2 -12   17.00    4.63
  10  -2 -12   15.49    5.49
 -10  -2  12   24.59    4.69
  10  -2 -12   19.82    4.68
 -10  -2  12   22.06    3.49
 -10  -2  12   20.70    4.02
  10  -2 -11    4.31    4.18
  10  -2 -11    6.94    5.39
  10  -2 -11    5.93    4.39
 -10  -2  11    5.57    3.26
 -10  -2  11    6.20    3.71
  10  -2 -10   55.06    6.23
  10  -2 -10   47.03    5.02
 -10  -2  10   50.64    9.81
 -10  -2  10   64.12    9.95
  10  -2 -10   73.80    5.70
 -10  -2  10   54.70    4.35
  10  -2  -9    9.31    4.63
  10  -2  -9   14.31    5.67
  10  -2  -9    4.90    3.68
 -10  -2   9    3.82    7.53
 -10  -2   9   12.51    8.61
 -10  -2   9    7.45    8.01
 -10  -2   9    6.22    4.75
  10  -2  -8   41.17    5.31
 -10  -2   8   31.27    8.50
 -10  -2   8   43.56    9.18
 -10  -2   8   48.70    8.88
 -10  -2   8   33.21    5.22
  10  -2  -8   31.32    6.08
 -10  -2   7   70.91    9.97
 -10  -2   7   55.15    5.81
 -10  -2   7   72.85    9.84
  10  -2  -7   70.51    5.86
 -10  -2   7   60.19    4.52
  10  -2  -7   53.69    6.44
 -10  -2   6  180.27   13.20
 -10  -2   6  179.01    8.76
 -10  -2   6  178.72   13.14
  10  -2  -6  203.39    9.05
 -10  -2   6  181.31    7.93
 -10  -2   5   53.82    4.31
  10  -2  -5   55.27    5.70
  10  -2  -5   40.54    9.50
 -10  -2   5   53.00    5.55
  10  -2  -5   51.19    6.21
  10  -2  -5   45.36    6.62
 -10  -2   5   52.87    4.94
 -10  -2   4   85.94    4.98
  10  -2  -4   82.06    6.16
  10  -2  -4   71.29    6.46
  10  -2  -4   71.70    7.14
 -10  -2   4   73.06    5.50
 -10  -2   3   32.53    4.04
 -10  -2   3   42.03    5.07
  10  -2  -3   55.01    5.62
 -10  -2   3   42.26    4.93
  10  -2  -3   41.39    6.68
 -10  -2   2   65.52    4.80
 -10  -2   2   70.79    5.35
 -10  -2   2   65.35    5.62
  10  -2  -2   62.90    5.84
 -10  -2   2   65.81    5.36
 -10  -2   1   10.77    3.61
 -10  -2   1   16.51    4.59
 -10  -2   1   10.97    4.35
  10  -2  -1   12.98    4.64
 -10  -2   1    9.92    4.52
 -10  -2   0    8.98    3.50
 -10  -2   0    5.14    4.19
 -10  -2   0    5.45    4.00
  10  -2   0    9.05    4.47
 -10  -2   0    5.86    4.44
  10  -2   1   23.14    7.63
 -10  -2  -1   15.92    3.60
 -10  -2  -1   12.51    4.45
 -10  -2  -1    6.84    4.13
  10  -2   1    9.06    4.13
 -10  -2  -1   14.95    4.66
 -10  -2  -2   38.68    5.12
  10  -2   2   42.50    7.64
  10  -2   2   30.09    8.49
 -10  -2  -2   42.65    4.25
 -10  -2  -2   37.12    4.65
 -10  -2  -3  121.31    6.90
  10  -2   3  107.15   12.08
 -10  -2  -3  116.01    6.53
  10  -2   3  120.99   12.32
 -10  -2  -3  106.63    6.17
  10  -2   3  104.37   10.90
 -10  -2  -4  229.19    9.84
 -10  -2  -5  634.05   22.25
 -10  -2  -5  583.65   21.80
 -10  -2  -6  111.37    6.60
 -10  -2  -6  101.30    6.06
 -10  -2  -7  237.79   10.09
 -10  -2  -7  212.18    9.19
 -10  -2  -7  230.39    9.85
 -10  -2  -7  204.07    9.25
 -10  -2  -8  170.12    8.29
 -10  -2  -8  158.55    7.62
 -10  -2  -9   29.77    4.91
 -10  -2  -9   28.42    4.25
 -10  -2 -10   11.83    4.45
 -10  -2 -10   10.91    3.83
 -10  -2 -11   16.92    4.14
 -10  -2 -11    7.69    3.51
 -10  -2 -11   13.81    4.13
 -10  -2 -12   15.46    3.39
 -10  -2 -12   20.74    3.71
 -10  -2 -13    5.18    3.05
  10   0 -22    2.28    3.32
  10   0 -22    5.22    2.12
  10   0 -21  431.06   15.56
  10   0 -21  447.86   16.53
  10   0 -21  424.08   16.42
  10   0 -20   53.83    4.04
  10   0 -20   54.33    4.67
  10   0 -20   44.84    5.16
  10   0 -20   48.30    5.25
  10   0 -19    6.32    3.84
  10   0 -19   -0.97    4.41
  10   0 -19   -1.01    3.31
  10   0 -18    5.27    3.97
  10   0 -18    5.48    4.69
  10   0 -18    0.24    3.58
  10   0 -17   23.35    4.19
  10   0 -17   25.68    4.64
  10   0 -17   15.69    5.17
  10   0 -17   21.46    4.46
  10   0 -17   21.56    4.13
  10   0 -16    9.24    4.32
  10   0 -16   11.57    5.11
  10   0 -16    9.95    5.00
  10   0 -16    9.05    4.53
  10   0 -16   14.73    4.11
  10   0 -15   78.38    5.84
  10   0 -15   77.67    6.39
  10   0 -15   73.61    5.54
  10   0 -15   78.22    5.95
  10   0 -14    8.16    4.19
  10   0 -14   13.21    4.99
 -10   0  13   -1.64   11.73
  10   0 -13   12.75    4.01
  10   0 -13    8.12    4.61
  10   0 -13    8.97    4.99
 -10   0  13   -5.21    9.41
 -10   0  13   11.76    9.78
 -10   0  13   11.44    9.75
 -10   0  13    9.15    9.21
 -10   0  13   11.54    9.51
  10   0 -12   70.89    5.17
  10   0 -12   72.57    5.68
  10   0 -12   65.48    5.86
 -10   0  12   67.44   11.21
 -10   0  12   74.29   11.43
 -10   0  12   57.77   10.95
  10   0 -12   70.26    6.49
  10   0 -12   57.94    5.04
  10   0 -12   60.67    5.15
  10   0 -11    4.93    4.79
  10   0 -11    8.09    3.95
  10   0 -11   13.18    4.26
  10   0 -11    4.60    4.41
  10   0 -11    5.05    3.53
 -10   0  11   12.32    9.53
 -10   0  11   16.02    9.54
 -10   0  11    0.43    9.62
  10   0 -11    8.21    3.60
  10   0 -10  255.87   10.99
  10   0 -10  244.01   11.18
  10   0 -10  267.10   11.01
  10   0 -10  258.45   11.19
 -10   0  10  265.29   17.09
 -10   0  10  240.04   16.88
 -10   0  10  269.03   17.16
  10   0 -10  290.68   11.80
  10   0 -10  274.88   10.83
  10   0 -10  260.85   10.80
  10   0  -9    5.67    4.77
  10   0  -9    3.09    3.82
  10   0  -9    7.65    3.84
  10   0  -9    3.89    4.10
  10   0  -9    1.03    2.91
 -10   0   9   13.68    9.20
 -10   0   9    5.74    8.88
 -10   0   9    6.40    9.15
 -10   0   9    7.04    9.12
 -10   0   9    1.26    3.93
  10   0  -9    5.88    5.35
 -10   0   9    7.63    6.11
 -10   0   9   -3.82    9.20
  10   0  -9    4.46    3.09
  10   0  -8   83.05    6.38
  10   0  -8   81.94    5.73
  10   0  -8   93.34    5.41
  10   0  -8   93.57    5.60
 -10   0   8  103.41   11.04
 -10   0   8   95.05   11.44
 -10   0   8   82.60    5.70
 -10   0   8   95.61   11.24
 -10   0   8   76.36   11.05
  10   0  -8   93.90    6.83
 -10   0   8   93.75    6.95
  10   0  -8   85.26    4.98
 -10   0   8  105.15   11.01
 -10   0   8   89.43    6.97
  10   0  -7   11.12    3.37
  10   0  -7   16.15    3.66
 -10   0   7   11.27    9.14
 -10   0   7   11.13    8.19
  10   0  -7   15.87    4.90
 -10   0   7   15.02    3.95
 -10   0   7    9.47    5.84
 -10   0   7   12.49    4.46
 -10   0   7   16.59    5.67
  10   0  -7   14.33    2.88
 -10   0   7   18.60    8.42
  10   0  -6    3.49    3.03
  10   0  -6   -1.71    3.30
 -10   0   6    8.35    9.10
 -10   0   6    7.96    8.07
  10   0  -6    0.49    5.00
 -10   0   6    1.09    3.63
 -10   0   6    5.56    4.49
 -10   0   6   -1.06    5.27
 -10   0   6   -8.60    8.25
  10   0  -5  158.26    7.10
  10   0  -5  165.26    7.44
 -10   0   5  190.63   14.24
 -10   0   5  176.52   12.28
 -10   0   5  176.63    8.33
 -10   0   5  172.66    8.15
 -10   0   5  169.12   12.07
 -10   0   4  581.33   22.98
  10   0  -4  518.49   20.05
  10   0  -4  561.37   20.12
 -10   0   4  605.49   24.19
 -10   0   4  585.94   20.79
 -10   0   4  592.26   24.20
  10   0  -4  582.78   20.50
 -10   0   3  250.96   12.34
  10   0  -3  241.05    9.34
 -10   0   3  261.00   13.81
 -10   0   3  222.93   10.26
 -10   0   3  249.46   13.78
  10   0  -3  256.22    9.90
 -10   0   2  178.03   10.15
  10   0  -2  140.91    6.96
 -10   0   2  184.41   11.82
 -10   0   2  141.45    7.91
 -10   0   2  146.58    8.28
 -10   0   2  178.22   11.76
  10   0  -2  167.35    7.70
 -10   0   1 1563.44   50.51
  10   0  -1 1487.81   50.26
 -10   0   1 1389.99   52.79
 -10   0   1 1464.13   52.89
 -10   0   1 1494.21   50.28
 -10   0   1 1463.23   50.23
 -10   0   1 1540.73   50.34
  10   0  -1 1483.53   55.62
  10   0  -1 1481.12   55.37
 -10   0   1 1400.76   49.45
 -10   0   1 1422.46   52.88
  10   0  -1 1431.92   49.85
  10   0   0    8.67    4.98
  10   0   0    4.32    3.88
 -10   0   0   14.35    5.33
 -10   0   0   -0.48    6.07
  10   0   0    3.28    8.92
 -10   0   0    7.24    4.62
  10   0   0   24.36    9.27
 -10   0   0    6.11    4.98
  10   0   0    4.10    3.71
 -10   0   0  -14.95    8.46
  10   0   1  161.46    7.52
 -10   0  -1  154.14   10.83
 -10   0  -1  184.54   10.66
 -10   0  -1  171.06    8.30
 -10   0  -1  168.40    8.25
 -10   0  -1  153.53    8.22
  10   0   1  179.42   13.62
  10   0   1  170.34   13.48
  10   0   1  158.90    7.20
 -10   0  -1  154.23   10.80
  10   0   2  447.94   16.29
 -10   0  -2  388.95   19.18
 -10   0  -2  436.75   19.86
 -10   0  -2  445.88   16.87
 -10   0  -2  464.62   16.89
 -10   0  -2  445.85   16.92
  10   0   2  504.27   22.93
  10   0   2  465.20   22.28
  10   0   2  439.28   16.07
 -10   0  -2  380.92   19.04
  10   0   3    3.56    8.83
  10   0   3    2.46    3.53
 -10   0  -3    4.54    5.64
  10   0   3    1.17    8.66
 -10   0  -3   -0.53    4.58
  10   0   3    8.32    9.17
  10   0   3    0.61    3.02
  10   0   4    5.32    8.88
  10   0   4    2.09    3.51
 -10   0  -4    0.17    4.94
 -10   0  -4    8.04    5.73
  10   0   4    1.22    9.05
 -10   0  -4   -0.55    4.60
  10   0   4    1.99    9.27
  10   0   4    4.82    3.01
  10   0   5    8.21    9.18
  10   0   5    1.79    3.35
 -10   0  -5   -1.57    5.10
 -10   0  -5    3.43    5.90
 -10   0  -5    5.08    3.21
  10   0   5   -0.84    8.98
 -10   0  -5    3.26    4.71
  10   0   5    3.32    9.06
  10   0   5    2.38    2.83
  10   0   6  133.76    6.24
 -10   0  -6  113.96    6.29
 -10   0  -6  120.47    6.33
 -10   0  -6  140.59    7.60
 -10   0  -6  121.13   10.18
 -10   0  -6  128.28    7.57
 -10   0  -6  118.50    7.47
  10   0   6  137.15   13.24
  10   0   6  137.95   13.57
  10   0   6  123.96   13.33
 -10   0  -7   40.10    5.52
 -10   0  -7   36.24    3.85
 -10   0  -7   31.13    4.00
 -10   0  -7   28.60    7.01
 -10   0  -7   25.74    5.42
 -10   0  -7   32.08    5.53
  10   0   7   39.53    3.81
 -10   0  -8   80.77    6.72
 -10   0  -8   82.93    6.61
 -10   0  -8   92.85    5.36
 -10   0  -8   99.28    6.59
 -10   0  -8   79.28    5.31
  10   0   8   93.52    5.01
 -10   0  -9    9.56    5.05
 -10   0  -9   11.11    4.83
 -10   0  -9    3.74    3.48
 -10   0  -9    7.36    3.29
 -10   0 -10    5.65    4.63
 -10   0 -10    6.88    4.60
 -10   0 -10    7.54    3.48
 -10   0 -10   10.22    3.25
 -10   0 -11  169.45    8.45
 -10   0 -11  178.26    7.61
 -10   0 -11  157.51    7.44
 -10   0 -12   40.37    5.09
 -10   0 -12   49.37    5.05
 -10   0 -12   53.08    4.01
 -10   0 -12   43.35    3.93
 -10   0 -13  133.24    7.25
 -10   0 -13  137.14    6.92
 -10   0 -13  147.63    6.48
 -10   0 -13  138.07    6.32
 -10   0 -14    0.27    3.50
 -10   0 -14    0.70    2.62
 -10   0 -14   -2.76    2.48
 -10   0 -15   41.77    3.95
 -10   0 -15   50.50    3.18
 -10   0 -15   43.55    3.14
  10   2 -20    7.87    2.28
  10   2 -20    5.83    3.05
  10   2 -20    8.86    3.22
  10   2 -19    8.93    2.62
  10   2 -19    6.67    3.64
  10   2 -19    2.58    3.44
  10   2 -19   10.00    3.62
  10   2 -19    2.70    3.22
 -10   2  19    4.21    2.39
  10   2 -19    2.83    3.02
  10   2 -18    4.19    2.90
  10   2 -18   10.14    3.86
  10   2 -18    3.32    3.71
  10   2 -18    2.26    3.85
  10   2 -18    7.30    3.63
  10   2 -18    6.52    3.43
 -10   2  18    6.20    2.69
  10   2 -18    6.62    3.45
  10   2 -17   17.36    4.28
  10   2 -17   22.45    4.36
  10   2 -17   15.68    4.26
  10   2 -17   18.29    4.24
  10   2 -17   14.38    3.79
  10   2 -17   17.17    3.83
  10   2 -17   17.03    3.36
  10   2 -17   15.92    3.90
  10   2 -16   22.67    4.50
  10   2 -16   24.96    4.63
  10   2 -16   24.62    4.57
  10   2 -16   23.51    4.46
  10   2 -16   33.25    4.21
  10   2 -16   28.66    4.06
  10   2 -16   25.57    3.76
  10   2 -16   30.03    4.25
  10   2 -15    5.88    4.28
  10   2 -15   10.98    4.27
  10   2 -15    8.56    4.28
  10   2 -15    8.06    4.38
  10   2 -15    4.04    3.98
  10   2 -15    5.86    3.74
  10   2 -15   15.77    3.76
  10   2 -15    3.74    3.57
 -10   2  15   11.95    6.24
  10   2 -14  158.72    8.25
  10   2 -14  153.00    8.20
  10   2 -14  155.89    8.17
  10   2 -14  161.23    8.19
  10   2 -14  166.88    8.16
  10   2 -14  180.67    7.84
 -10   2  14  165.75    9.10
  10   2 -14  155.99    8.24
 -10   2  14  161.43   10.36
  10   2 -13   22.48    3.99
  10   2 -13   16.60    4.47
  10   2 -13   19.59    4.48
  10   2 -13   18.71    4.45
  10   2 -13   18.08    4.64
  10   2 -13   24.45    4.29
 -10   2  13   14.39    3.80
 -10   2  13   22.22    8.85
 -10   2  13   14.82    6.60
  10   2 -12   28.86    4.09
  10   2 -12   27.77    4.57
  10   2 -12   22.94    4.55
  10   2 -12   21.34    4.56
  10   2 -12   23.02    4.55
  10   2 -12   18.31    4.10
 -10   2  12   16.68    3.99
 -10   2  12   19.17    6.92
  10   2 -12   25.57    4.36
  10   2 -11    8.38    3.84
 -10   2  11    2.90    3.72
  10   2 -11    7.78    3.82
 -10   2  11   10.12    6.95
  10   2 -11    3.93    3.84
  10   2 -11    3.64    4.28
  10   2 -11    7.61    4.22
 -10   2  10   46.08    9.11
  10   2 -10   58.12    5.19
 -10   2  10   50.86    4.72
  10   2 -10   65.79    5.05
 -10   2  10   61.37    7.69
  10   2 -10   61.60    5.15
  10   2  -9    8.87    4.10
 -10   2   9    8.84   10.44
  10   2  -9   10.14    3.78
 -10   2   9    1.29    7.45
 -10   2   9   13.11   10.26
  10   2  -8   33.39    4.48
 -10   2   8   22.85   10.74
  10   2  -8   38.39    4.28
 -10   2   8   36.38    8.28
  10   2  -8   25.87    4.19
 -10   2   8   38.09    7.38
 -10   2   8   37.18   11.16
 -10   2   7   41.04    8.36
  10   2  -7   51.61    4.93
 -10   2   7   36.70   11.20
 -10   2   7   43.35    4.46
 -10   2   7   44.51    7.01
  10   2  -7   47.57    4.46
 -10   2   7   53.42   11.66
 -10   2   6  175.91   15.02
 -10   2   6  166.05   12.78
 -10   2   6  155.99    9.54
  10   2  -6  156.58    7.50
 -10   2   6  157.93   14.65
 -10   2   5   40.01   11.67
  10   2  -5   46.43    4.85
 -10   2   5   39.40    9.02
 -10   2   5   60.20    7.33
  10   2  -5   49.74    4.64
 -10   2   5   36.80   11.87
  10   2  -5   58.68    6.03
 -10   2   4   90.55   12.74
  10   2  -4   77.93    5.32
  10   2  -4   67.43    5.00
  10   2  -4   80.61    6.14
  10   2  -4   68.70    5.05
 -10   2   4   77.05   12.44
  10   2  -3   43.23    4.80
  10   2  -3   40.25    4.43
 -10   2   3   52.45    8.81
  10   2  -3   46.26    5.53
  10   2  -3   46.10    4.65
  10   2  -2   72.69    5.68
  10   2  -2   63.92    5.27
  10   2  -2   63.40    4.88
 -10   2   2   57.87    8.95
 -10   2   2   52.08    5.77
  10   2  -2   56.18    4.97
  10   2  -1    9.53    4.39
  10   2  -1   11.42    3.89
 -10   2   1   20.03    7.79
  10   2  -1   10.42    4.10
 -10   2   1   22.28    6.57
 -10   2   1   19.70    5.27
 -10   2   0   13.87    9.78
  10   2   0    6.30    4.40
  10   2   0    8.19    3.88
 -10   2   0   -0.40    7.25
 -10   2   0    6.42    5.04
 -10   2   0    4.88   10.03
  10   2   0    6.16    4.01
 -10   2  -1   21.98   10.03
  10   2   1   12.69    4.63
 -10   2  -1    9.88    5.06
  10   2   1   12.07    4.08
 -10   2  -1   15.30    5.28
 -10   2  -1   11.26    7.33
 -10   2  -1   13.54    5.44
 -10   2  -1   19.10   10.15
 -10   2  -2   32.55   10.37
  10   2   2   39.87    5.02
 -10   2  -2   30.73    5.61
  10   2   2   36.81    4.56
 -10   2  -2   35.00    8.53
 -10   2  -2   33.22    5.87
 -10   2  -2   46.15    6.57
 -10   2  -2   29.29    5.52
 -10   2  -2   43.56   10.66
 -10   2  -3   72.01   12.03
 -10   2  -3  108.08    7.47
  10   2   3  127.02    6.45
 -10   2  -3  100.99   11.04
  10   2   3  120.73    6.39
 -10   2  -3   99.73    7.38
 -10   2  -3  102.80   12.90
 -10   2  -3  105.61    7.69
 -10   2  -3   90.90    6.70
 -10   2  -4  230.14   10.74
 -10   2  -4  219.13   10.76
 -10   2  -4  213.12   10.59
  10   2   4  240.93    9.68
 -10   2  -4  214.48   10.77
 -10   2  -4  197.04   10.19
  10   2   5  626.38   21.69
 -10   2  -5  599.82   22.51
 -10   2  -5  623.50   22.40
  10   2   5  609.41   21.73
 -10   2  -5  558.09   22.47
 -10   2  -5  590.38   22.58
 -10   2  -5  567.72   22.27
  10   2   6  110.31    6.34
 -10   2  -6  108.09    7.61
 -10   2  -6  102.44    8.05
 -10   2  -6  103.69    7.40
 -10   2  -6  108.01    7.54
  10   2   6  116.30    6.18
 -10   2  -6   95.00    7.48
  10   2   7  244.20    9.86
 -10   2  -7  240.43   11.24
  10   2   7  233.68    9.98
 -10   2  -7  226.83   10.01
 -10   2  -7  231.78   11.49
 -10   2  -7  228.16   11.02
 -10   2  -7  238.65   10.80
  10   2   7  231.16    9.68
 -10   2  -7  221.16   10.99
  10   2   8  195.33    8.29
 -10   2  -8  178.54    9.58
  10   2   8  186.95    8.41
 -10   2  -8  197.52    8.55
 -10   2  -8  178.60   10.00
 -10   2  -8  194.71    9.81
 -10   2  -8  192.46    9.16
  10   2   8  180.08    8.12
 -10   2  -8  170.76    9.43
  10   2   9   32.76    4.06
  10   2   9   30.02    3.85
 -10   2  -9   22.71    3.85
 -10   2  -9   35.49    5.74
 -10   2  -9   27.67    5.92
 -10   2  -9   28.98    4.88
  10   2   9   29.52    3.49
  10   2  10   11.32    3.53
  10   2  10    7.26    3.31
 -10   2 -10   11.54    3.39
 -10   2 -10   15.43    4.17
 -10   2 -10   11.10    5.02
  10   2  10    9.16    2.85
 -10   2 -10    9.12    5.39
 -10   2 -11   15.13    4.85
  10   2  11   14.77    3.32
  10   2  11   12.89    3.13
 -10   2 -11   10.43    3.86
 -10   2 -11   17.85    3.16
 -10   2 -12   15.91    4.34
  10   2  12   19.25    3.01
 -10   2 -12   14.96    3.53
 -10   2 -12   15.61    2.89
 -10   2 -13    7.67    3.73
 -10   2 -13    4.03    3.75
 -10   2 -13    3.95    2.19
 -10   2 -13    4.91    2.91
 -10   2 -13    3.03    2.30
 -10   2 -14   15.64    2.60
 -10   2 -14   16.28    2.23
  10   4 -14   -1.63    2.27
  10   4 -13    6.28    2.65
  10   4 -13    8.19    2.79
  10   4 -13   11.42    2.52
  10   4 -13   14.75    2.64
  10   4 -13   11.48    2.53
  10   4 -13   10.96    2.51
  10   4 -12   86.18    5.03
  10   4 -12   92.61    5.15
  10   4 -12  106.50    4.94
  10   4 -12  110.29    4.75
  10   4 -12   97.49    5.04
  10   4 -12   94.34    4.98
 -10   4  12  101.06    7.01
  10   4 -11   14.19    2.98
  10   4 -11   11.21    3.07
  10   4 -11   18.99    2.91
  10   4 -11   19.44    2.83
  10   4 -11   15.81    2.81
 -10   4  11   18.02    6.48
  10   4 -11   17.72    2.75
  10   4 -11   15.23    2.79
  10   4 -10   22.56    3.30
  10   4 -10   29.34    3.13
  10   4 -10   29.81    3.18
 -10   4  10   26.08    7.12
  10   4 -10   31.15    3.12
  10   4 -10   27.36    3.15
  10   4  -9    8.01    2.81
  10   4  -9   11.93    2.84
  10   4  -9    9.32    2.69
  10   4  -9   12.85    2.77
 -10   4   9    5.54    7.36
  10   4  -8   22.54    3.11
  10   4  -8   19.63    3.06
 -10   4   8   13.24    5.14
  10   4  -7  119.33    5.78
  10   4  -7  117.20    5.67
  10   4  -6   26.29    3.38
  10   4  -6   23.59    3.27
  10   4  -5   43.33    3.77
  10   4  -4  141.25    6.39
  10   4  -4  135.76    5.82
  10   4  -3   32.74    3.30
  10   4  -2   74.49    4.40
  10   4  -2   75.50    4.44
  10   4  -1  179.22    7.46
 -10   4   1  163.64    8.97
  10   4  -1  183.17    7.52
  10   4   0   73.86    4.66
  10   4   0   71.40    4.24
 -10   4   0   77.48    6.51
  10   4   0   75.12    4.58
  10   4   1  102.90    5.26
  10   4   1   99.80    4.87
  10   4   1   96.02    5.14
  10   4   2   14.68    3.31
  10   4   2    7.47    2.72
 -10   4  -2    8.96    4.85
  10   4   2   12.22    2.92
  10   4   3   15.86    3.18
  10   4   3   17.21    2.84
 -10   4  -3   12.18    4.84
  10   4   3   15.48    2.90
  10   4   4    2.66    3.00
  10   4   4    8.07    2.56
 -10   4  -4    2.05    2.27
 -10   4  -4    1.71    4.59
  10   4   4    3.57    2.55
  10   4   5   16.48    2.99
  10   4   5   13.34    2.62
 -10   4  -5    9.93    2.18
  10   4   5   12.81    2.62
  10   4   6   16.66    2.83
  10   4   6   12.38    2.45
  10   4   6   10.90    2.52
  10   4   7   35.31    3.00
  10   4   7   30.22    2.70
 -10   4  -7   28.31    4.21
 -10   4  -7   29.65    3.04
 -10   4  -8   17.66    2.47
  11  -3 -17   32.22    3.01
  11  -3 -16   44.12    3.59
  11  -3 -15    2.74    3.11
  11  -3 -14   11.76    3.40
 -11  -3  14    8.24    2.36
  11  -3 -13   29.07    3.92
  11  -3 -12   14.58    3.87
  11  -3 -11   46.43    4.55
 -11  -3  11   37.73    3.38
  11  -3 -10    9.77    4.06
 -11  -3  10    7.01    2.70
  11  -3 -10    9.26    4.88
  11  -3  -9  109.39    6.28
 -11  -3   9   96.75    5.14
  11  -3  -9   96.82    6.59
 -11  -3   8   39.58    3.90
 -11  -3   8   40.06    3.51
  11  -3  -8   31.67    5.55
 -11  -3   7   35.10    3.93
 -11  -3   7   33.06    3.50
  11  -3  -7   38.00    5.67
 -11  -3   6  153.98    7.21
  11  -3  -6  154.04    8.60
 -11  -3   5  191.71    7.85
 -11  -3   5  178.57    7.83
  11  -3  -5  171.36    8.91
 -11  -3   4   59.04    4.62
 -11  -3   4   60.06    4.82
  11  -3  -4   67.13    6.69
 -11  -3   3  169.41    7.18
 -11  -3   3  162.62    7.06
 -11  -3   3  156.60    6.80
 -11  -3   2   50.87    4.51
 -11  -3   2   48.93    4.40
 -11  -3   2   36.06    4.45
 -11  -3   1  160.62    7.37
 -11  -3   1  167.32    7.50
 -11  -3   1  146.75    7.49
 -11  -3   0   99.84    5.73
 -11  -3   0  101.12    5.68
 -11  -3   0   96.74    6.00
 -11  -3  -1   82.56    5.14
 -11  -3  -1   79.10    5.15
 -11  -3  -1   81.40    5.63
 -11  -3  -2   67.41    4.65
 -11  -3  -2   64.84    5.22
 -11  -3  -2   59.56    4.76
 -11  -3  -3   11.72    4.14
 -11  -3  -3   12.02    3.27
 -11  -3  -3    7.76    3.56
  11  -3   3   11.60    5.35
  11  -3   4    0.14    4.94
 -11  -3  -4    3.31    3.93
 -11  -3  -5   37.70    4.45
 -11  -3  -6   26.07    3.14
 -11  -3  -6   23.53    4.01
 -11  -3  -7   27.58    2.94
 -11  -3  -7   27.22    3.88
 -11  -3  -8   26.06    3.61
 -11  -3  -9   25.50    3.22
 -11  -3 -10   16.09    2.70
 -11  -1  21    3.71    2.19
  11  -1 -20    3.42    3.56
  11  -1 -19    2.66    3.83
  11  -1 -19    1.19    3.88
  11  -1 -18    0.27    4.10
  11  -1 -18    3.66    4.21
 -11  -1  18    1.87    3.03
 -11  -1  18    3.64    2.37
  11  -1 -17   16.25    4.62
  11  -1 -17   20.51    4.67
 -11  -1  17   21.56    3.66
 -11  -1  17   16.89    3.08
  11  -1 -16    4.46    4.54
  11  -1 -16    7.82    4.61
  11  -1 -16    4.66    3.40
 -11  -1  16   11.93    3.67
 -11  -1  16    5.93    3.22
  11  -1 -15    1.41    4.53
  11  -1 -15    8.57    4.66
  11  -1 -15   11.17    3.66
 -11  -1  15   10.54    3.90
 -11  -1  15   10.49    3.70
 -11  -1  14   77.26    5.41
  11  -1 -14   59.59    4.98
  11  -1 -14   73.38    6.09
  11  -1 -14   71.53    6.21
  11  -1 -13   31.88    4.22
  11  -1 -13   32.91    4.36
  11  -1 -13   35.99    5.01
  11  -1 -13   38.78    5.36
  11  -1 -12   65.53    5.11
  11  -1 -12   73.93    5.67
  11  -1 -12   71.50    5.91
  11  -1 -11  168.14    8.02
  11  -1 -11  161.55    8.27
 -11  -1  11  147.21    7.81
  11  -1 -11  150.74    7.52
 -11  -1  11  150.19    7.61
  11  -1 -10  194.73    8.91
 -11  -1  10  208.03    9.11
 -11  -1  10  193.53    8.85
  11  -1 -10  206.68    9.13
  11  -1 -10  213.12    9.51
 -11  -1  10  217.10   14.79
 -11  -1  10  202.47   13.47
 -11  -1  10  224.59   15.70
 -11  -1  10  207.38   15.44
 -11  -1  10  187.60    9.12
  11  -1 -10  199.35   10.02
 -11  -1  10  191.18   13.25
 -11  -1   9   27.40    4.27
  11  -1  -9   21.69    4.59
 -11  -1   9   23.93    4.49
  11  -1  -9   35.12    4.15
  11  -1  -9   30.73    4.54
 -11  -1   9   14.05    8.04
 -11  -1   9   23.66    9.13
 -11  -1   9   39.88    9.73
 -11  -1   9   32.89    9.17
 -11  -1   9   22.39    4.99
  11  -1  -9   32.91    6.17
 -11  -1   9   32.89    5.63
 -11  -1   9   31.36    8.38
  11  -1  -8    4.84    4.32
 -11  -1   8    8.18    4.29
  11  -1  -8    4.27    3.83
 -11  -1   8    6.42    7.22
 -11  -1   8    2.45    8.87
 -11  -1   8    7.46    9.10
 -11  -1   8   11.89    9.10
 -11  -1   8    5.10    4.61
  11  -1  -8    1.74    5.74
 -11  -1   8    4.64    5.06
 -11  -1   8   -0.25    7.12
 -11  -1   7   -0.98    4.49
  11  -1  -7    3.38    3.60
 -11  -1   7   11.54    7.01
 -11  -1   7   -0.82    8.75
  11  -1  -7   -0.22    4.36
 -11  -1   7   -2.09    4.90
 -11  -1   7    0.20    4.98
 -11  -1   7    7.90    7.04
 -11  -1   6  109.04    6.30
  11  -1  -6   89.15    6.49
 -11  -1   6   98.65    9.56
  11  -1  -6  134.09    8.71
 -11  -1   6  109.22    6.68
 -11  -1   6  119.12    7.07
 -11  -1   6  113.68    6.48
 -11  -1   6   97.58    9.46
 -11  -1   5  286.86   11.15
  11  -1  -5  225.10   10.98
 -11  -1   5  228.64   13.92
 -11  -1   5  261.10   11.15
 -11  -1   5  266.47   11.36
 -11  -1   5  292.51   10.69
 -11  -1   5  207.26   13.74
  11  -1  -5  272.19   12.46
 -11  -1   5  269.65   11.26
 -11  -1   4  729.05   25.25
 -11  -1   4  686.65   25.32
 -11  -1   4  673.81   25.15
  11  -1  -4  739.04   25.47
  11  -1  -4  699.63   25.89
 -11  -1   4  681.25   25.19
 -11  -1   3  289.01   12.46
  11  -1  -3  268.99   13.70
 -11  -1   3  272.67   12.70
 -11  -1   3  284.76   12.68
  11  -1  -2  245.19   12.29
 -11  -1   2  255.83   11.28
  11  -1  -2  287.49   11.43
 -11  -1   2  259.39   11.23
 -11  -1   2  250.32   11.14
  11  -1  -1  214.63   11.11
  11  -1  -1  217.00    9.86
 -11  -1   1  215.58    9.86
 -11  -1   1  204.49    9.71
  11  -1   0  123.11    8.65
 -11  -1   0  114.99    6.74
  11  -1   1  459.17   18.79
 -11  -1  -1  500.99   18.06
  11  -1   1  466.80   17.68
  11  -1   2  354.70   20.78
  11  -1   2  403.16   16.49
 -11  -1  -2  393.86   15.32
 -11  -1  -2  407.58   15.42
 -11  -1  -2  390.29   15.23
  11  -1   2  374.99   21.40
  11  -1   2  373.09   21.61
  11  -1   2  396.45   14.94
  11  -1   3  440.92   23.18
 -11  -1  -3  481.95   17.91
 -11  -1  -3  460.57   17.71
  11  -1   3  481.23   24.79
  11  -1   3  466.03   24.61
  11  -1   3  476.45   17.35
  11  -1   3  458.18   18.90
 -11  -1  -3  480.61   17.83
 -11  -1  -4  209.93    9.49
 -11  -1  -4  194.40    9.38
  11  -1   4  194.53    8.72
 -11  -1  -4  212.46    9.50
 -11  -1  -5   50.14    5.45
 -11  -1  -5   56.05    5.32
 -11  -1  -5   52.86    3.82
 -11  -1  -6   64.07    5.55
 -11  -1  -6   56.60    5.41
 -11  -1  -6   55.38    3.93
 -11  -1  -6   67.06    5.79
 -11  -1  -7   91.13    6.27
 -11  -1  -7  102.05    5.21
 -11  -1  -8   27.74    4.49
 -11  -1  -8   34.24    5.22
 -11  -1  -8   28.53    3.11
 -11  -1  -9    1.97    4.09
 -11  -1  -9    4.76    3.97
 -11  -1  -9    0.45    4.59
 -11  -1  -9    1.69    2.47
 -11  -1 -10   57.82    3.70
 -11  -1 -10   55.62    4.97
 -11  -1 -10   60.34    4.63
 -11  -1 -11    5.99    2.22
 -11  -1 -11    1.66    3.89
 -11  -1 -11   -0.07    3.53
 -11  -1 -12   24.99    2.47
 -11  -1 -12   27.25    3.80
 -11  -1 -13   13.01    3.25
 -11   1  21    3.70    2.12
  11   1 -20    6.87    3.28
  11   1 -20    0.51    3.43
  11   1 -20    4.61    3.39
  11   1 -19    1.60    3.46
  11   1 -19    7.22    3.84
  11   1 -19   -1.28    3.80
  11   1 -19   -1.50    3.02
  11   1 -19    2.62    3.31
  11   1 -18    6.67    3.85
  11   1 -18    4.21    4.24
  11   1 -18    1.25    4.09
  11   1 -18   -1.11    3.21
  11   1 -18    4.78    3.92
  11   1 -17   23.25    3.86
  11   1 -17   25.06    4.40
  11   1 -17   18.98    4.76
  11   1 -17   24.18    4.19
  11   1 -17   13.69    4.76
  11   1 -16   11.30    3.72
  11   1 -16    9.44    4.31
  11   1 -16    5.30    4.02
  11   1 -16   12.13    4.82
  11   1 -15    6.85    4.27
  11   1 -15    6.58    4.11
  11   1 -15    4.09    4.70
  11   1 -15    9.96    4.06
  11   1 -15    7.44    3.88
 -11   1  15   10.58    6.45
  11   1 -14   84.37    5.51
  11   1 -14   70.55    5.82
 -11   1  14   85.16    7.66
  11   1 -14   67.98    5.65
  11   1 -14   72.77    5.79
  11   1 -14   70.58    5.64
  11   1 -14   82.15    6.33
  11   1 -13   37.80    4.57
 -11   1  13   45.52    7.24
  11   1 -13   39.46    4.71
  11   1 -13   32.36    4.61
  11   1 -13   40.30    4.87
  11   1 -13   34.86    4.66
  11   1 -13   36.54    5.24
  11   1 -12   73.34    5.39
  11   1 -12   74.01    5.28
  11   1 -12   65.87    5.77
  11   1 -12   60.85    5.35
 -11   1  12   73.23    7.75
  11   1 -12   66.47    5.38
  11   1 -12   72.62    5.42
  11   1 -11  175.49    8.28
  11   1 -11  170.64    8.02
  11   1 -11  160.85    8.35
 -11   1  11  163.16    8.59
  11   1 -11  166.13    8.25
  11   1 -11  180.83    8.36
  11   1 -11  172.24    8.81
 -11   1  11  183.04   10.03
  11   1 -11  181.44    8.42
 -11   1  11  174.48   10.55
  11   1 -10  226.28    9.84
 -11   1  10  232.97   10.10
  11   1 -10  208.55    9.46
  11   1 -10  200.09    9.37
  11   1 -10  207.26    9.71
  11   1 -10  229.48    9.88
 -11   1  10  227.16   16.97
 -11   1  10  176.75   15.49
 -11   1  10  199.61   15.78
 -11   1  10  202.63   15.98
  11   1 -10  231.77   10.20
  11   1 -10  224.32    9.66
 -11   1  10  192.33   15.62
  11   1 -10  234.98    9.69
 -11   1  10  223.72   11.52
  11   1  -9   24.04    5.59
 -11   1   9   32.85    4.97
  11   1  -9   30.96    4.44
  11   1  -9   31.10    4.10
  11   1  -9   26.88    4.51
  11   1  -9   27.51    4.68
 -11   1   9   24.30   10.69
 -11   1   9   39.02   11.10
 -11   1   9   31.84   10.23
 -11   1   9   37.61   10.07
 -11   1   9   34.11    8.28
  11   1  -9   28.39    5.65
  11   1  -9   33.14    3.92
  11   1  -9   29.73    4.13
 -11   1   9   21.31   11.19
  11   1  -8    9.47    5.24
 -11   1   8   11.66    6.02
  11   1  -8    5.45    3.99
  11   1  -8   -0.50    3.91
  11   1  -8    1.69    4.07
 -11   1   8   16.68   10.65
 -11   1   8   19.33    9.87
 -11   1   8   11.59    9.40
  11   1  -8    7.20    3.42
 -11   1   8   -3.18    8.03
  11   1  -7    0.73    3.61
  11   1  -7    4.91    3.88
 -11   1   7    3.88   11.02
  11   1  -7    5.30    5.27
 -11   1   7    3.58    7.78
 -11   1   6  103.05    9.43
  11   1  -6  113.54    6.15
  11   1  -6  111.07    6.32
 -11   1   6  111.31   12.77
  11   1  -6  117.34    7.42
 -11   1   6  120.70    6.94
  11   1  -6  107.31    6.48
  11   1  -6  102.69    6.40
 -11   1   6  116.31   12.81
 -11   1   6  136.27    8.84
  11   1  -5  292.91   11.88
 -11   1   5  280.34   11.55
 -11   1   5  242.14   14.51
  11   1  -5  271.06   10.80
  11   1  -5  259.18   10.96
 -11   1   5  258.01   17.21
 -11   1   5  243.86   11.31
 -11   1   5  290.25   12.12
 -11   1   5  289.31   17.68
  11   1  -5  254.92   11.08
  11   1  -4  715.90   24.90
 -11   1   4  726.76   24.97
 -11   1   4  622.73   28.32
  11   1  -4  627.00   24.17
  11   1  -4  647.94   24.23
 -11   1   4  733.89   30.52
 -11   1   4  668.65   24.82
 -11   1   4  733.46   25.13
 -11   1   4  709.02   30.37
  11   1  -4  700.23   24.44
 -11   1   3  304.98   14.07
 -11   1   3  362.74   18.12
  11   1  -3  359.56   13.82
 -11   1   3  444.74   20.82
 -11   1   3  372.31   14.53
 -11   1   3  402.51   20.44
  11   1  -2  236.68   10.75
 -11   1   2  270.54   14.74
  11   1  -2  211.17    9.86
  11   1  -2  246.12   10.37
 -11   1   2  267.47   17.04
 -11   1   2  258.40   11.11
 -11   1   2  283.90   17.14
  11   1  -1  206.13    9.77
 -11   1   1  199.18   13.16
 -11   1   1  214.48   10.10
  11   1  -1  178.21    8.73
  11   1  -1  203.26    9.31
  11   1  -1  211.33    9.14
 -11   1   1  194.79   15.25
 -11   1   1  204.13   10.22
  11   1  -1  216.20    9.15
 -11   1   1  202.84   15.30
  11   1   0  116.00    7.05
 -11   1   0   93.50    9.66
 -11   1   0  119.49    7.45
  11   1   0   80.74    5.40
 -11   1   0  113.78   11.91
 -11   1   0   94.78    6.67
 -11   1   0  100.68    7.36
  11   1   0   98.21    6.02
 -11   1   0  106.74   12.11
 -11   1  -1  442.09   22.05
 -11   1  -1  410.95   21.24
 -11   1  -1  472.35   17.60
 -11   1  -1  413.51   17.14
 -11   1  -1  460.24   17.68
 -11   1  -1  453.44   17.36
  11   1   1  464.18   16.77
 -11   1  -1  449.04   22.01
  11   1   2  403.73   15.02
  11   1   2  416.57   15.15
  11   1   2  444.35   22.11
 -11   1  -2  357.51   20.07
 -11   1  -2  352.98   19.34
 -11   1  -2  406.88   15.79
 -11   1  -2  356.63   15.46
 -11   1  -2  380.07   15.92
  11   1   2  391.20   20.55
  11   1   2  390.07   20.71
 -11   1  -2  402.61   15.54
  11   1   2  403.25   14.90
 -11   1  -2  360.33   19.92
  11   1   3  495.82   17.65
  11   1   3  509.45   17.75
  11   1   3  541.24   24.79
 -11   1  -3  447.36   22.59
 -11   1  -3  421.57   22.27
 -11   1  -3  493.65   18.32
 -11   1  -3  453.08   18.18
 -11   1  -3  474.31   18.51
  11   1   3  458.75   23.37
  11   1   3  454.67   23.22
 -11   1  -3  469.01   18.02
  11   1   3  464.17   17.43
 -11   1  -3  422.62   22.21
  11   1   4  202.96    9.15
  11   1   4  226.53    9.28
 -11   1  -4  229.86   10.06
 -11   1  -4  203.62   10.12
 -11   1  -4  200.55   10.37
 -11   1  -4  203.57    9.84
  11   1   4  204.12    8.86
  11   1   5   64.18    5.06
  11   1   5   68.96    4.98
 -11   1  -5   65.34    5.99
 -11   1  -5   55.91    6.18
 -11   1  -5   56.44    6.53
  11   1   5   59.24    4.46
  11   1   6   63.94    4.95
  11   1   6   69.18    4.79
 -11   1  -6   66.05    4.93
 -11   1  -6   63.39    5.62
 -11   1  -6   54.97    6.56
 -11   1  -6   55.43    6.07
  11   1   6   56.01    4.31
  11   1   7  115.85    5.98
  11   1   7  107.94    5.79
 -11   1  -7   97.22    6.01
 -11   1  -7  107.13    6.08
 -11   1  -7   99.59    7.23
 -11   1  -7   97.58    6.36
  11   1   7  114.01    5.47
 -11   1  -8   26.69    5.38
  11   1   8   34.48    3.80
 -11   1  -8   30.30    4.16
 -11   1  -9    7.33    4.83
  11   1   9    3.60    3.12
 -11   1  -9    4.30    3.58
 -11   1 -10   61.16    5.69
 -11   1 -10   50.91    5.63
  11   1  10   69.28    4.17
 -11   1 -10   57.32    4.52
 -11   1 -11    1.14    4.17
 -11   1 -11    2.23    4.13
 -11   1 -11    0.40    3.18
 -11   1 -12   22.16    4.18
 -11   1 -12   25.97    4.17
 -11   1 -12   28.88    3.32
 -11   1 -13   14.97    3.46
 -11   1 -13   15.83    2.76
 -11   1 -13   16.52    2.61
  11   3 -17   21.01    2.01
  11   3 -17   27.05    2.89
  11   3 -16   33.47    3.60
  11   3 -16   39.72    3.51
  11   3 -16   31.42    3.48
  11   3 -16   38.58    2.57
  11   3 -16   27.31    3.26
  11   3 -16   35.14    3.34
  11   3 -15   -1.03    3.06
  11   3 -15   -1.21    3.08
  11   3 -15    2.41    2.96
  11   3 -15    3.83    2.92
  11   3 -15    2.23    2.73
  11   3 -15    2.35    2.65
  11   3 -15   -1.34    2.74
  11   3 -15   -2.61    2.13
  11   3 -15    1.23    2.66
  11   3 -15   -2.19    2.78
  11   3 -14   12.84    3.33
  11   3 -14   12.74    3.38
  11   3 -14   11.77    3.21
  11   3 -14   13.32    3.31
  11   3 -14   10.13    3.04
  11   3 -14   13.68    3.02
 -11   3  13   21.43    6.79
 -11   3  13   22.48    5.23
  11   3 -13   23.60    3.38
  11   3 -13   23.24    3.62
  11   3 -13   21.84    3.58
  11   3 -13   26.17    3.56
  11   3 -13   19.38    3.56
 -11   3  12   24.55    7.26
 -11   3  12   18.89    5.64
  11   3 -12   13.65    3.32
  11   3 -12   16.63    3.53
  11   3 -12   21.63    3.61
  11   3 -12   22.54    3.49
  11   3 -12   17.36    3.50
 -11   3  11   38.11    7.97
 -11   3  11   37.73    6.24
  11   3 -11   38.27    4.08
  11   3 -11   42.67    4.06
  11   3 -11   44.85    4.02
  11   3 -10   12.03    3.41
  11   3 -10   12.01    3.38
 -11   3  10   13.67    6.24
  11   3 -10   12.74    4.54
  11   3  -9  113.08    5.99
  11   3  -9  106.23    5.91
 -11   3   9   92.51    7.70
  11   3  -9  126.52    6.80
  11   3  -8   48.42    4.34
  11   3  -8   43.94    4.18
  11   3  -8   52.84    5.31
  11   3  -7   41.69    4.14
 -11   3   7   27.48    6.76
  11   3  -7   38.43    3.89
  11   3  -7   52.65    5.26
  11   3  -6  198.02    8.28
  11   3  -6  221.33    8.74
 -11   3   6  157.64    9.54
 -11   3   6  138.63    9.27
  11   3  -6  180.77    7.86
  11   3  -5  178.58    7.83
 -11   3   4  126.01    7.43
  11   3  -4   61.67    4.82
  11   3  -3  176.04    7.55
  11   3  -3  157.47    7.56
  11   3  -2   58.21    4.53
  11   3  -2   55.55    4.82
  11   3  -2   52.53    4.31
  11   3  -1  153.91    7.12
  11   3  -1  148.21    7.24
  11   3  -1  152.62    7.00
 -11   3   0   91.84    7.44
  11   3   0  102.90    5.63
  11   3   0   98.87    5.80
  11   3   0   98.07    5.47
 -11   3  -1   79.67    7.18
  11   3   1   82.84    5.08
  11   3   1   80.78    5.45
  11   3   1   80.39    5.03
  11   3   2   59.90    4.66
  11   3   2   72.02    5.05
  11   3   2   71.60    4.65
 -11   3  -3    4.42    4.50
  11   3   3   10.09    3.81
  11   3   3   12.84    3.34
 -11   3  -4    2.42    4.58
 -11   3  -4    3.06    5.40
  11   3   4    2.89    3.55
  11   3   4    4.45    3.09
 -11   3  -5   31.83    5.05
 -11   3  -5   29.66    5.63
  11   3   5   40.77    3.66
  11   3   5   36.80    3.69
 -11   3  -6   14.71    3.09
  11   3   6   16.71    3.05
 -11   3  -6   15.33    4.88
 -11   3  -6   18.68    5.17
  11   3   6   21.88    3.24
 -11   3  -7   28.13    3.16
  11   3   7   27.18    3.10
 -11   3  -7   19.34    4.78
  11   3   7   33.55    3.52
  11   3   7   28.05    3.25
 -11   3  -8   28.12    2.96
 -11   3  -8   25.46    3.53
 -11   3  -8   32.76    4.55
  11   3   8   27.35    2.91
 -11   3  -8   29.40    4.60
  11   3   8   32.33    3.35
 -11   3  -9   27.99    2.63
 -11   3  -9   25.44    3.18
 -11   3  -9   22.73    4.11
  11   3   9   31.11    3.01
 -11   3 -10   11.57    2.54
 -11   3 -10   12.06    1.98
  12  -4 -10    7.80    2.94
  12  -4  -9    2.05    3.29
  12  -4  -8   14.78    3.60
  12  -4  -7    8.41    3.53
 -12  -4   6    4.11    1.86
 -12  -4   6    9.72    2.22
 -12  -4   5   21.34    2.32
 -12  -4   5   28.91    2.63
 -12  -4   4   13.62    2.31
 -12  -4   4   21.86    2.48
  12  -4  -4   17.66    3.78
 -12  -4   3   12.35    2.35
 -12  -4   3   17.97    2.42
  12  -4  -3   14.69    3.74
 -12  -4   2   20.23    2.47
  12  -4  -2   14.91    3.75
  12  -4  -1   20.91    3.73
  12  -4  -1   19.78    3.31
  12  -4   0   13.92    3.61
 -12  -4  -1   28.07    2.44
  12  -4   1   16.00    3.58
 -12  -4  -2    1.83    1.91
  12  -4   2   -1.80    3.18
  12  -2 -18    8.71    2.16
  12  -2 -17   24.65    3.78
 -12  -2  17   29.70    2.72
  12  -2 -17   35.33    3.02
  12  -2 -16    4.14    3.64
  12  -2 -16    2.46    2.87
 -12  -2  16    3.34    2.38
  12  -2 -15    9.63    3.74
  12  -2 -15    5.10    3.12
 -12  -2  15   10.71    2.68
  12  -2 -15    6.26    4.75
  12  -2 -14   14.31    3.45
 -12  -2  14    9.00    2.64
 -12  -2  14   14.65    2.95
  12  -2 -14   17.22    5.14
  12  -2 -13    3.78    3.50
 -12  -2  13    1.57    2.64
 -12  -2  13    5.74    2.87
  12  -2 -13    0.77    5.25
  12  -2 -12   19.10    3.80
 -12  -2  12   16.09    3.03
 -12  -2  12   13.31    3.24
  12  -2 -12   13.64    5.48
  12  -2 -11   58.95    4.67
 -12  -2  11   45.84    3.88
  12  -2 -11   48.16    6.14
  12  -2 -10    5.55    3.92
 -12  -2  10    6.34    3.10
  12  -2 -10    9.65    5.76
 -12  -2   9  709.05   24.81
 -12  -2   9  658.16   24.34
  12  -2  -9  631.53   24.90
 -12  -2   8   67.62    5.63
 -12  -2   8   69.33    4.70
  12  -2  -8   64.40    7.11
 -12  -2   7  196.07    8.56
 -12  -2   7  187.37    7.90
  12  -2  -7  164.52    9.56
 -12  -2   7  162.56    7.76
 -12  -2   6  247.32    9.97
 -12  -2   6  214.41    9.41
  12  -2  -6  232.40   11.12
 -12  -2   6  206.94    9.27
 -12  -2   5   60.03    5.29
 -12  -2   5   52.07    4.45
 -12  -2   4   52.62    4.35
 -12  -2   4   47.48    4.89
 -12  -2   3    9.01    3.29
 -12  -2   3    8.88    4.19
 -12  -2   2   20.67    3.51
 -12  -2   2   22.84    4.40
 -12  -2   1   16.33    3.36
 -12  -2   1   16.94    4.31
 -12  -2   1   15.88    4.18
 -12  -2   1   15.34    4.38
  12  -2  -1   13.53    7.69
 -12  -2   0   32.97    3.64
 -12  -2   0   31.71    4.46
 -12  -2   0   20.19    4.11
 -12  -2   0   31.59    4.75
 -12  -2  -1   12.89    3.20
 -12  -2  -1   15.09    4.07
 -12  -2  -1   14.72    3.85
 -12  -2  -1   14.08    4.44
 -12  -2  -2    8.72    4.04
 -12  -2  -2    7.55    3.66
 -12  -2  -2   12.74    4.45
 -12  -2  -3   52.59    4.61
 -12  -2  -3   58.73    5.01
 -12  -2  -3   61.02    5.37
 -12  -2  -4   10.61    3.56
 -12  -2  -5   63.74    4.55
 -12  -2  -6   10.96    2.97
 -12  -2  -6   10.43    3.61
 -12  -2  -6    6.71    3.15
 -12  -2  -6   14.63    4.39
 -12  -2  -7   39.24    4.45
 -12  -2  -7   33.61    3.86
 -12  -2  -8   14.10    3.73
 -12  -2  -8   10.47    3.25
 -12  -2  -9    4.20    3.34
 -12  -2  -9    2.68    2.85
 -12  -2 -10    1.50    2.82
 -12   0  20   44.38    3.22
  12   0 -20   43.04    4.22
  12   0 -20   52.02    4.27
 -12   0  19   23.05    3.09
  12   0 -19   26.30    3.04
  12   0 -19   25.26    4.17
 -12   0  18   22.81    3.38
  12   0 -18   24.71    3.34
  12   0 -18   18.63    4.19
 -12   0  17    9.78    3.49
  12   0 -17    3.55    3.27
  12   0 -17    6.37    4.14
 -12   0  16   12.69    3.90
  12   0 -16   13.53    4.42
  12   0 -16    8.04    4.56
  12   0 -15   59.88    5.02
 -12   0  15   53.02    5.01
  12   0 -15   53.84    5.50
  12   0 -15   58.69    5.64
  12   0 -14   58.37    5.19
 -12   0  14   57.08    5.18
  12   0 -14   58.45    5.58
  12   0 -14   51.22    5.65
 -12   0  13   24.25    4.53
  12   0 -13   21.37    4.73
  12   0 -13   19.67    4.73
  12   0 -13   22.73    5.01
  12   0 -12  186.38    9.21
  12   0 -12  200.67    9.43
 -12   0  12  212.26    9.70
  12   0 -12  208.25   10.17
 -12   0  12  222.39   10.45
  12   0 -12  231.26    9.92
  12   0 -12  216.54   10.00
  12   0 -11  110.89    6.87
  12   0 -11  117.79    7.18
 -12   0  11  140.91    7.40
  12   0 -11  141.53    8.36
 -12   0  11  145.31    8.32
  12   0 -11  146.84    7.45
  12   0 -11  128.36    7.53
  12   0 -10    1.61    3.94
 -12   0  10    9.62    4.31
  12   0 -10    4.01    4.69
 -12   0  10    6.63    6.03
  12   0 -10    0.18    4.06
  12   0 -10    6.84    4.46
  12   0  -9    1.26    3.97
 -12   0   9   -0.77    4.23
  12   0  -9   -1.02    5.87
 -12   0   9   -1.01    5.83
  12   0  -9    0.43    3.95
  12   0  -9   -2.46    4.34
  12   0  -8    6.80    3.79
  12   0  -8    0.96    3.98
 -12   0   8    4.64    4.17
 -12   0   8   11.00    4.49
  12   0  -8    6.21    5.89
 -12   0   8    7.80    5.73
  12   0  -7   10.34    3.63
  12   0  -7   13.14    3.96
 -12   0   7   12.44    8.46
 -12   0   7   14.13    4.25
  12   0  -7   12.70    5.27
 -12   0   7   11.95    4.78
  12   0  -7   18.53    5.73
 -12   0   7   16.87    5.64
 -12   0   7   13.29    8.59
  12   0  -6   16.04    3.94
 -12   0   6   14.44    8.71
 -12   0   6   29.05    4.53
 -12   0   6   14.18    5.03
  12   0  -6   13.14    5.89
 -12   0   6   27.19    5.58
 -12   0   6   21.56    8.72
 -12   0   5  321.03   12.19
  12   0  -5  322.24   13.48
 -12   0   5  281.33   12.34
  12   0  -5  291.49   11.50
 -12   0   5  262.17   16.08
 -12   0   5  267.03   12.18
 -12   0   5  297.52   11.79
 -12   0   5  242.35   15.86
 -12   0   4  191.51    9.61
  12   0  -4  165.11   10.07
  12   0  -4  194.95   11.10
  12   0  -4  196.78    8.87
 -12   0   4  195.29   13.97
 -12   0   4  186.33   10.18
 -12   0   4  177.41   13.80
 -12   0   3 1861.58   61.83
  12   0  -3 1770.93   61.75
  12   0  -3 1917.95   62.00
 -12   0   3 1725.20   61.56
 -12   0   3 1808.11   61.75
 -12   0   3 1844.12   60.90
 -12   0   3 1653.56   64.89
 -12   0   3 1701.36   65.07
  12   0  -2  224.64   14.67
 -12   0   2  357.10   14.76
 -12   0   2  327.10   14.37
 -12   0   2  376.80   14.90
 -12   0   2  189.80   17.64
  12   0  -1  899.70   29.68
 -12   0   1  876.87   29.45
 -12   0   1  862.12   29.37
 -12   0   1  830.40   29.46
  12   0   0  393.30   15.68
 -12   0   0  378.00   15.15
 -12   0   0  376.51   15.06
 -12   0   0  361.38   15.08
  12   0   1   89.15    7.89
 -12   0  -1   92.41    6.52
 -12   0  -1   79.25    6.81
 -12   0  -2   41.42    5.66
 -12   0  -2   26.77    5.67
 -12   0  -2   40.11    5.45
 -12   0  -3    2.30    5.14
 -12   0  -3    2.45    3.00
 -12   0  -3    7.11    5.11
 -12   0  -3    0.68    4.69
 -12   0  -4    4.23    5.09
 -12   0  -4    4.10    2.97
 -12   0  -4    5.31    2.98
 -12   0  -4    3.39    4.65
 -12   0  -5   43.12    5.48
 -12   0  -5   34.96    3.63
 -12   0  -5   31.12    3.52
 -12   0  -5   41.22    5.27
 -12   0  -6   10.82    4.87
 -12   0  -6    2.63    2.95
 -12   0  -6    4.72    2.88
 -12   0  -6   -1.68    4.84
 -12   0  -6    5.86    4.59
 -12   0  -7   30.10    4.89
 -12   0  -7   23.58    3.25
 -12   0  -7   24.66    3.35
 -12   0  -7   23.18    4.82
 -12   0  -7   28.50    4.78
 -12   0  -8    0.14    4.28
 -12   0  -8    1.38    2.75
 -12   0  -8    2.23    2.71
 -12   0  -8   -0.68    4.18
 -12   0  -8   -0.09    4.25
 -12   0  -9   19.02    4.01
 -12   0  -9   15.47    2.80
 -12   0  -9   12.55    2.83
 -12   0  -9   14.86    4.15
 -12   0  -9   11.07    4.04
 -12   0 -10   39.20    3.11
 -12   0 -10   34.00    4.17
 -12   0 -11    6.71    2.23
 -12   0 -11    5.05    3.31
 -12   0 -12    7.56    1.98
  12   2 -18   11.82    2.98
  12   2 -18   12.16    2.83
  12   2 -17   32.15    3.64
  12   2 -17   24.18    3.64
  12   2 -17   28.73    3.62
  12   2 -17   29.33    2.78
 -12   2  17   18.73    2.52
  12   2 -16    2.99    3.42
  12   2 -16    4.77    3.21
  12   2 -16    8.16    3.40
  12   2 -16    1.19    3.37
 -12   2  16    1.19    2.44
  12   2 -16    3.32    2.58
  12   2 -15    8.60    2.89
  12   2 -15    6.18    3.57
  12   2 -15    7.78    3.54
  12   2 -15    8.50    3.60
  12   2 -15    9.99    3.72
  12   2 -15    6.65    3.30
 -12   2  15    6.25    2.72
  12   2 -15    4.45    3.10
 -12   2  15    7.37    5.33
  12   2 -14   15.06    3.17
  12   2 -14   13.64    3.83
  12   2 -14   15.34    3.66
  12   2 -14   13.65    3.92
  12   2 -14   13.53    3.51
  12   2 -14   11.72    4.41
 -12   2  14   12.06    3.06
  12   2 -14   10.80    3.38
 -12   2  14   17.82    5.66
  12   2 -13    6.69    3.16
  12   2 -13    1.40    3.52
  12   2 -13    6.56    3.55
  12   2 -13   -1.38    3.83
  12   2 -13    0.72    3.18
  12   2 -13    4.05    4.50
 -12   2  13    3.27    3.06
 -12   2  13    0.53    5.86
  12   2 -13    6.82    3.30
  12   2 -12   13.74    3.72
  12   2 -12   13.11    3.64
  12   2 -12   17.34    4.02
  12   2 -12   16.27    3.55
  12   2 -12   19.13    4.84
 -12   2  12   17.54    3.42
 -12   2  12   18.19    6.26
  12   2 -12   16.27    3.55
 -12   2  11   43.66    4.25
  12   2 -11   50.06    5.39
 -12   2  11   44.05    6.75
  12   2 -11   47.39    4.32
  12   2 -11   51.13    4.33
  12   2 -11   44.05    4.45
  12   2 -11   44.96    4.39
  12   2 -11   48.41    4.73
  12   2 -11   46.76    4.71
  12   2 -10    2.96    4.97
 -12   2  10    2.83    3.53
 -12   2  10    2.47    8.24
  12   2 -10    8.14    3.25
 -12   2  10    6.70    6.69
  12   2 -10    8.10    3.40
  12   2 -10   11.58    3.68
  12   2 -10    7.14    3.81
 -12   2   9  649.62   24.93
  12   2  -9  745.18   25.32
  12   2  -9  704.18   24.92
 -12   2   9  636.88   25.37
  12   2  -9  711.25   25.21
  12   2  -9  780.04   25.32
 -12   2   9  692.11   25.71
  12   2  -9  705.60   25.04
 -12   2   8   62.59    5.17
  12   2  -8   67.71    6.20
 -12   2   8   61.52    7.88
 -12   2   8   69.13    9.30
  12   2  -8   78.13    5.28
  12   2  -8   73.09    5.21
 -12   2   7  168.89    8.47
  12   2  -7  204.05    9.33
 -12   2   7  204.84   11.24
  12   2  -7  185.78    8.41
  12   2  -7  200.35    8.61
  12   2  -6  215.26    9.80
  12   2  -6  217.20    9.74
  12   2  -6  241.89    9.90
  12   2  -5   57.91    5.09
  12   2  -5   69.54    5.23
  12   2  -5   73.46    5.16
  12   2  -4   59.44    5.90
  12   2  -4   60.98    4.99
  12   2  -4   55.37    4.90
  12   2  -4   60.44    4.92
  12   2  -3   14.32    4.94
  12   2  -3   17.34    4.12
  12   2  -3   12.59    3.95
 -12   2   2   23.61    5.78
  12   2  -2   19.12    3.95
  12   2  -2   26.80    4.90
  12   2  -2   29.18    4.31
  12   2  -1    6.52    3.61
 -12   2   1   14.05    5.59
 -12   2   1   12.14    4.82
  12   2  -1   18.86    4.09
  12   2  -1   12.31    4.47
  12   2  -1   12.74    3.96
 -12   2   0   22.59    5.62
 -12   2   0   20.37    4.99
  12   2   0   30.41    4.72
  12   2   0   32.78    4.22
 -12   2  -1   15.22    5.24
  12   2   1   17.20    3.92
 -12   2  -1   11.62    5.07
 -12   2  -1   12.43    6.02
  12   2   1   17.03    4.40
  12   2   1   17.95    3.93
  12   2   2    6.93    3.54
 -12   2  -2    9.17    5.11
 -12   2  -2    3.30    5.73
  12   2   2   10.05    3.85
 -12   2  -3   57.66    6.22
  12   2   3   62.46    4.47
  12   2   4   10.98    3.34
 -12   2  -4   14.34    5.26
 -12   2  -4    8.17    5.34
  12   2   4   12.68    3.95
 -12   2  -5   73.12    4.93
 -12   2  -5   65.80    5.64
 -12   2  -5   63.85    6.25
  12   2   5   81.56    4.70
  12   2   5   79.63    5.05
  12   2   5   83.62    4.98
 -12   2  -6   15.16    3.40
 -12   2  -6   10.55    4.42
 -12   2  -6    7.26    4.81
  12   2   6   15.88    3.02
  12   2   6   13.73    3.56
  12   2   6    5.42    3.20
 -12   2  -7   32.45    3.57
 -12   2  -7   26.96    3.84
 -12   2  -7   30.05    4.77
 -12   2  -7   34.08    5.05
  12   2   7   32.43    3.15
  12   2   7   37.98    3.75
  12   2   7   42.19    3.58
 -12   2  -8   19.02    3.41
 -12   2  -8   15.91    3.04
 -12   2  -8   12.96    4.17
 -12   2  -8   12.31    4.58
  12   2   8   19.00    2.97
 -12   2  -9    1.27    2.91
 -12   2  -9    5.89    2.54
 -12   2  -9    4.85    3.72
 -12   2  -9    3.79    3.95
  12   2   9    6.75    2.58
 -12   2 -10   -2.21    2.59
 -12   2 -10    2.64    2.16
 -12   2 -10    0.93    3.39
  12   4  -8   26.67    2.50
  12   4  -8   26.53    2.47
  12   4  -8   25.53    2.43
  12   4  -8   23.60    2.39
  12   4  -7    8.52    2.12
  12   4  -7    7.10    2.14
  12   4  -7    6.16    2.04
  12   4  -6    6.41    2.12
  12   4  -6    7.73    2.17
 -12   4   6    9.03    4.04
  12   4  -5   20.09    2.49
 -12   4   5   14.05    4.15
  12   4  -4   13.57    2.37
  12   4  -3   14.41    2.45
 -12   4   3   24.42    4.09
  12   4  -2   17.72    2.53
 -12   4   2   23.47    4.00
  12   4  -2   21.09    2.38
  12   4  -1   18.60    2.53
 -12   4   1   17.85    3.76
  12   4  -1   24.26    2.42
  12   4   0   13.32    2.24
 -12   4  -1   17.58    2.11
 -12   4  -2    1.52    1.63
 -13  -3  13   39.02    2.83
 -13  -3  12   95.39    4.41
 -13  -3  12   85.21    4.03
 -13  -3  11   29.97    2.82
 -13  -3  11   23.12    2.23
 -13  -3  10   48.21    3.22
 -13  -3  10   36.58    2.69
 -13  -3   9   21.53    2.76
 -13  -3   9   15.24    2.17
  13  -3  -9   25.44    4.70
 -13  -3   8    5.86    2.01
 -13  -3   8    4.64    2.54
 -13  -3   7    3.26    1.94
 -13  -3   7    6.01    2.61
 -13  -3   6   10.54    2.16
 -13  -3   6   22.84    2.84
 -13  -3   5    7.74    2.61
 -13  -3   4   17.99    2.84
 -13  -3   3   13.84    2.75
 -13  -3   2   58.07    3.70
 -13  -3   2   54.08    3.72
 -13  -3   1    4.09    2.73
 -13  -3   1    1.48    2.87
 -13  -3   0   13.58    2.95
 -13  -3   0    9.02    2.66
 -13  -3   0   11.89    2.82
 -13  -3  -1   10.44    2.99
 -13  -3  -1   12.42    2.56
 -13  -3  -1    7.96    2.68
  13  -3   1    6.98    4.36
  13  -3   2   -2.00    3.96
 -13  -3  -2    0.40    2.77
 -13  -3  -3    0.74    2.30
 -13  -3  -3    0.54    2.73
 -13  -3  -4   28.36    2.58
 -13  -3  -4   31.72    3.05
 -13  -3  -5   20.59    2.09
 -13  -1  18   14.34    2.44
  13  -1 -18   21.71    4.24
  13  -1 -17   29.56    4.15
  13  -1 -17   30.29    4.88
 -13  -1  17   27.33    2.94
 -13  -1  17   22.09    2.56
  13  -1 -16   25.81    4.21
  13  -1 -16   30.21    5.26
 -13  -1  16   22.83    3.01
  13  -1 -15    0.32    3.87
  13  -1 -15    4.89    5.33
 -13  -1  15    5.84    2.89
  13  -1 -14   17.81    4.27
  13  -1 -14   21.75    5.76
 -13  -1  14   17.05    3.36
 -13  -1  14   15.56    3.27
  13  -1 -13   13.07    4.28
  13  -1 -13   23.72    5.88
 -13  -1  13   19.69    3.55
  13  -1 -12   98.22    6.39
 -13  -1  12  107.58    5.81
  13  -1 -11  139.81    7.36
 -13  -1  11  127.73    6.76
  13  -1 -10  160.03    7.75
 -13  -1  10  179.74    7.97
 -13  -1  10  173.63    7.68
 -13  -1   9    0.66    3.59
 -13  -1   9   -2.32    4.48
  13  -1  -9    2.76    5.65
 -13  -1   9    6.26    4.03
 -13  -1   8   41.13    4.37
 -13  -1   8   35.47    5.03
  13  -1  -8   38.07    6.26
 -13  -1   8   31.24    4.74
  13  -1  -8   45.93    7.26
 -13  -1   7  554.79   20.61
 -13  -1   7  561.82   20.42
  13  -1  -7  600.42   21.51
 -13  -1   7  539.52   20.38
 -13  -1   6  162.46    8.28
 -13  -1   6  166.46    7.77
  13  -1  -6  179.84   10.29
  13  -1  -5  197.82   10.77
 -13  -1   5  180.65    8.99
  13  -1  -4  127.22    9.24
 -13  -1   4  111.26    6.97
  13  -1  -3  186.73   10.66
 -13  -1   3  165.74    8.63
 -13  -1   3  163.04    8.60
 -13  -1   3  173.89    8.60
  13  -1  -2   51.46    8.08
 -13  -1   2   51.30    5.56
 -13  -1   2   28.66    5.07
  13  -1  -2   70.97    6.14
 -13  -1   2   46.55    5.35
  13  -1  -1   52.49    8.00
 -13  -1   1   44.19    5.13
  13  -1  -1   43.84    5.40
 -13  -1   1   48.18    5.30
  13  -1   0   -0.19    7.52
 -13  -1   0   -7.06    4.45
  13  -1   0    1.16    4.60
 -13  -1   0   -2.18    4.50
  13  -1   1    5.66    4.40
 -13  -1  -1    1.78    4.15
 -13  -1  -2   -0.38    4.59
  13  -1   2    5.85    4.08
 -13  -1  -2    1.92    4.26
 -13  -1  -3  106.30    6.33
 -13  -1  -3   99.38    6.21
 -13  -1  -4   23.69    4.66
 -13  -1  -4   12.26    3.94
 -13  -1  -4   20.40    4.23
 -13  -1  -5    3.45    4.24
 -13  -1  -5   -2.06    3.58
 -13  -1  -5   -2.64    3.80
 -13  -1  -6   28.21    4.34
 -13  -1  -6   20.35    3.66
 -13  -1  -7    5.88    3.87
 -13  -1  -7    4.59    3.22
 -13  -1  -7    7.60    3.40
 -13  -1  -8   14.58    3.65
 -13  -1  -8   12.68    3.07
 -13  -1  -9    9.59    3.19
 -13  -1 -10    5.11    2.55
 -13   1  18   14.78    2.44
  13   1 -18   17.48    2.51
  13   1 -18   18.31    3.23
  13   1 -18   18.56    3.25
 -13   1  17   26.94    3.01
  13   1 -17   34.09    3.08
  13   1 -17   26.98    3.88
  13   1 -17   25.69    3.88
  13   1 -16   28.30    3.24
  13   1 -16   26.71    3.86
  13   1 -16   24.34    4.04
  13   1 -15    5.72    3.87
  13   1 -15    4.33    3.08
  13   1 -15    4.44    3.69
  13   1 -14   20.49    3.42
  13   1 -14   19.26    4.05
  13   1 -14   18.63    4.20
  13   1 -14   17.32    4.28
 -13   1  14   17.93    3.69
 -13   1  14   22.38    5.86
  13   1 -13   17.63    3.63
  13   1 -13   25.97    4.22
  13   1 -13   19.72    4.27
  13   1 -13   17.78    3.51
 -13   1  13   18.32    6.08
  13   1 -13   22.63    4.53
 -13   1  13   22.13    3.99
  13   1 -12  115.59    6.43
  13   1 -12  107.21    6.45
  13   1 -12  102.14    5.85
  13   1 -12  102.21    5.95
 -13   1  12  110.70    6.24
  13   1 -12  104.22    5.86
  13   1 -11  161.01    7.73
  13   1 -11  160.44    7.83
  13   1 -11  149.91    7.45
  13   1 -11  142.42    7.33
 -13   1  11  177.69    7.98
  13   1 -11  154.29    7.47
  13   1 -10  199.61    8.52
  13   1 -10  183.91    8.50
  13   1 -10  162.74    8.65
 -13   1  10  194.79    8.63
  13   1 -10  170.81    8.83
  13   1 -10  170.56    7.98
  13   1 -10  176.24    8.07
  13   1  -9    1.06    3.79
  13   1  -9    2.94    3.93
  13   1  -9    1.85    2.86
  13   1  -9    0.08    5.15
 -13   1   9   -3.15    6.48
  13   1  -9    2.53    3.08
 -13   1   9    1.62    4.18
  13   1  -8   38.42    4.35
  13   1  -8   39.98    4.51
 -13   1   8   49.82    7.06
  13   1  -8   38.35    5.70
 -13   1   8   47.13    6.76
  13   1  -8   34.69    3.77
 -13   1   8   42.40    4.93
  13   1  -7  587.32   20.68
  13   1  -7  567.71   20.74
  13   1  -7  547.43   20.96
 -13   1   7  614.58   21.23
 -13   1   7  532.27   20.94
  13   1  -7  568.95   20.55
 -13   1   7  573.09   20.70
  13   1  -6  184.38    8.89
  13   1  -6  171.95    8.91
  13   1  -6  175.09   10.20
  13   1  -6  157.45    9.52
 -13   1   6  196.67    9.50
  13   1  -5  172.55    9.02
  13   1  -5  185.35    8.09
  13   1  -5  187.24    8.31
  13   1  -5  179.39    9.54
 -13   1   5  162.98    9.28
  13   1  -4  103.98    7.38
  13   1  -4  106.65    6.10
  13   1  -4  122.72    6.32
 -13   1   4  101.18    7.63
 -13   1   4  104.14    7.02
  13   1  -3  165.50    8.96
  13   1  -3  160.05    8.13
 -13   1   3  174.53    9.25
 -13   1   3  171.60    8.98
  13   1  -2   34.46    3.87
 -13   1   2   48.64    5.96
  13   1  -2   44.88    4.94
 -13   1   1   39.34    5.75
  13   1  -1   36.80    4.52
 -13   1   1   49.05    6.04
 -13   1   0   -5.16    5.17
  13   1   0    1.49    3.68
 -13   1   0   -4.57    5.30
 -13   1  -1    0.27    4.97
  13   1   1    2.20    3.45
 -13   1  -2    9.16    4.96
 -13   1  -2    0.36    4.95
  13   1   2    2.48    3.35
 -13   1  -2    4.29    4.14
 -13   1  -3  103.12    6.40
  13   1   3   88.47    5.25
 -13   1  -3   93.55    6.03
 -13   1  -3   86.49    6.64
 -13   1  -4   17.86    4.55
 -13   1  -4   18.17    3.30
 -13   1  -4   18.68    3.37
 -13   1  -4   14.59    4.94
  13   1   4   18.45    3.27
 -13   1  -4   14.59    4.45
 -13   1  -5   -0.54    3.96
 -13   1  -5    0.33    3.00
 -13   1  -5   -2.86    3.01
 -13   1  -5   -0.58    4.59
  13   1   5    4.68    2.79
 -13   1  -5    3.96    4.23
 -13   1  -6   15.49    3.06
 -13   1  -6   21.14    3.06
 -13   1  -6   16.80    4.59
 -13   1  -6   14.25    4.40
 -13   1  -7    5.91    2.70
 -13   1  -7    7.06    2.66
 -13   1  -7    4.19    4.00
 -13   1  -7    5.47    4.04
 -13   1  -8   15.64    3.81
 -13   1  -8   13.09    2.57
 -13   1  -8   14.86    2.63
 -13   1  -9    4.95    3.22
 -13   1  -9    5.99    2.22
 -13   1  -9    7.59    2.25
 -13   1 -10    4.26    1.90
 -13   1 -10    9.51    1.98
  13   3 -13   40.95    3.18
  13   3 -12  102.32    4.85
  13   3 -12   95.38    4.80
  13   3 -12   98.70    4.83
  13   3 -12   94.80    4.80
  13   3 -11   35.10    3.03
 -13   3  11   27.84    4.57
  13   3 -11   34.51    3.01
  13   3 -11   36.77    3.17
  13   3 -11   36.10    3.17
  13   3 -11   33.22    3.14
 -13   3  10   41.99    4.95
  13   3 -10   52.95    3.48
  13   3 -10   46.07    3.36
  13   3 -10   47.83    3.52
  13   3 -10   50.09    3.47
  13   3 -10   47.08    3.51
  13   3  -9   30.03    3.05
  13   3  -9   24.57    3.02
  13   3  -9   22.54    3.03
 -13   3   9   20.63    4.70
  13   3  -9   25.14    2.82
  13   3  -9   27.87    2.81
  13   3  -9   29.37    3.56
  13   3  -8    2.76    2.57
  13   3  -8    7.57    2.62
 -13   3   8    4.92    5.78
 -13   3   8    2.73    4.61
  13   3  -8    6.52    2.42
  13   3  -8    4.60    2.28
  13   3  -8    6.61    3.32
  13   3  -7    5.24    2.65
 -13   3   7    5.45    4.70
  13   3  -7    5.16    2.41
 -13   3   7    5.51    5.88
  13   3  -7    4.50    3.27
  13   3  -6   24.60    3.03
  13   3  -6   21.25    3.03
 -13   3   6   19.75    4.82
 -13   3   6   18.55    6.10
  13   3  -5    7.35    2.72
  13   3  -5    6.51    2.71
 -13   3   5    9.94    4.48
  13   3  -4   17.97    2.93
  13   3  -4   12.10    2.83
 -13   3   4   13.35    4.35
  13   3  -4   12.77    2.85
  13   3  -3   10.38    2.75
  13   3  -3   14.73    2.79
 -13   3   3    6.52    4.08
  13   3  -3    8.38    2.76
  13   3  -2   50.02    3.67
  13   3  -2   47.86    3.59
  13   3  -2   52.10    3.60
  13   3  -1    4.25    2.66
  13   3  -1    3.45    2.60
 -13   3   1   11.97    4.49
  13   3  -1    5.66    2.61
  13   3   0    8.88    2.64
  13   3   0    8.42    2.65
 -13   3   0    5.38    4.33
  13   3   0   14.03    2.69
  13   3   1    6.52    2.45
  13   3   1    5.93    2.41
  13   3   1    6.83    2.53
  13   3   2   -0.54    2.19
 -13   3  -3    3.25    3.91
  13   3   3    0.30    2.22
 -13   3  -3   -1.38    2.38
  13   3   4   33.76    2.58
 -13   3  -4   21.49    2.64
 -13   3  -5   23.94    2.41
 -14  -2  15    2.15    1.82
 -14  -2  14    5.22    2.05
 -14  -2  14    5.23    1.78
  14  -2 -14    8.08    4.06
 -14  -2  13    6.84    2.24
 -14  -2  13    6.75    1.97
  14  -2 -13    4.49    4.33
 -14  -2  12   35.21    3.07
  14  -2 -12   61.13    5.17
 -14  -2  11   12.84    2.62
 -14  -2  11    9.62    2.29
  14  -2 -11   12.11    4.93
 -14  -2  10   49.41    3.43
 -14  -2  10   33.67    3.06
 -14  -2   9  109.24    5.05
  14  -2  -9  125.21    7.04
 -14  -2   8   48.75    3.41
  14  -2  -8   50.87    6.19
 -14  -2   7    3.03    2.55
 -14  -2   7    5.38    3.29
 -14  -2   7    0.17    2.38
 -14  -2   6    2.88    2.42
 -14  -2   6    7.44    3.27
 -14  -2   6    0.99    2.30
 -14  -2   5   27.85    2.89
 -14  -2   5   32.67    3.62
 -14  -2   5   27.03    3.41
 -14  -2   4   40.71    3.07
 -14  -2   4   39.57    3.77
 -14  -2   4   36.33    3.69
 -14  -2   3   23.31    3.70
 -14  -2   3   25.15    2.79
 -14  -2   2    4.95    3.50
 -14  -2   1    3.16    3.00
 -14  -2   1    5.72    3.52
 -14  -2   0    5.40    2.95
 -14  -2   0    6.21    3.44
 -14  -2  -1   28.06    3.18
 -14  -2  -1   37.14    3.96
 -14  -2  -2   21.38    2.99
 -14  -2  -2   26.55    3.71
 -14  -2  -3    6.25    2.60
 -14  -2  -3   10.89    2.50
 -14  -2  -4    1.83    2.11
 -14  -2  -5    0.93    1.75
 -14   0  17   86.55    4.27
 -14   0  16   24.76    3.00
  14   0 -16   29.27    3.76
 -14   0  15   73.64    4.42
  14   0 -15   75.73    4.49
  14   0 -15   73.96    4.90
  14   0 -15   62.80    5.02
 -14   0  14   74.49    4.84
  14   0 -14   83.11    4.96
  14   0 -14   79.41    5.45
 -14   0  13   29.94    3.88
  14   0 -13   24.60    4.00
  14   0 -13   27.83    4.26
 -14   0  13   19.60    3.97
 -14   0  12   26.23    4.01
  14   0 -12   25.24    4.17
  14   0 -12   22.16    4.23
 -14   0  12   17.00    4.22
  14   0 -12   25.86    5.96
 -14   0  11    4.35    3.69
  14   0 -11    6.54    4.01
  14   0 -11    9.67    3.95
 -14   0  11    5.18    4.23
  14   0 -11    4.40    5.90
  14   0 -10   41.69    4.50
 -14   0  10   32.20    4.84
  14   0 -10   32.72    6.44
 -14   0  10   48.21    4.57
  14   0 -10   34.00    4.70
  14   0 -10   33.11    5.50
 -14   0  10   39.20    5.45
  14   0  -9    8.43    3.86
 -14   0   9   12.39    3.92
  14   0  -9    8.15    4.40
  14   0  -9   14.74    5.26
 -14   0   9    3.29    5.03
 -14   0   9    8.49    4.56
  14   0  -9   13.49    6.20
 -14   0   8    2.75    3.87
  14   0  -8    3.26    4.53
 -14   0   8    2.30    3.91
 -14   0   8    3.85    4.89
 -14   0   8   -0.15    4.70
  14   0  -8    0.87    6.35
 -14   0   7   37.26    4.39
 -14   0   7   37.50    4.73
  14   0  -7   39.26    5.75
 -14   0   7   37.45    5.15
 -14   0   7   29.35    5.27
  14   0  -7   36.32    6.74
 -14   0   6   68.74    5.72
  14   0  -6   73.53    6.58
 -14   0   6   80.68    5.64
  14   0  -6   75.41    7.42
 -14   0   6   71.73    6.11
 -14   0   5   16.64    4.68
  14   0  -5   24.20    5.68
 -14   0   5   31.91    4.83
  14   0  -5    8.76    6.68
 -14   0   4   21.98    4.95
  14   0  -4   29.82    6.75
 -14   0   3    7.57    4.79
 -14   0   3    4.13    5.09
  14   0  -3    6.77    6.42
 -14   0   2   13.53    4.79
  14   0  -2   18.75    4.99
  14   0  -2   13.76    6.58
 -14   0   1    3.52    3.85
 -14   0   1    3.77    4.58
  14   0  -1    3.57    4.70
 -14   0   1    2.25    4.82
  14   0  -1    6.97    6.32
 -14   0   0    0.88    4.05
 -14   0   0    0.64    4.29
  14   0   0    0.89    4.39
 -14   0   0    1.35    4.64
 -14   0   0    2.21    2.36
 -14   0  -1    2.24    3.93
 -14   0  -1    9.96    4.40
  14   0   1    4.90    4.13
 -14   0  -1   -1.65    4.50
 -14   0  -1    2.70    2.35
 -14   0  -2    3.32    3.92
 -14   0  -2   -0.90    4.12
  14   0   2   -3.31    4.09
 -14   0  -2    1.99    4.38
 -14   0  -2    1.90    2.33
 -14   0  -3    8.92    4.08
 -14   0  -3    7.60    4.11
  14   0   3   11.70    3.98
 -14   0  -3    6.21    4.16
 -14   0  -3    5.81    2.33
 -14   0  -4   49.42    4.67
 -14   0  -4   49.94    3.24
 -14   0  -4   56.74    4.69
 -14   0  -5    9.08    3.69
 -14   0  -5   15.74    3.76
 -14   0  -6   14.11    3.47
 -14   0  -6   12.25    3.47
 -14   0  -6   15.14    3.52
 -14   0  -7   15.74    3.21
 -14   0  -7   16.09    3.11
 -14   0  -7   17.42    3.11
 -14   0  -8    1.35    2.32
  14   2 -15    1.84    2.51
  14   2 -15   -1.73    3.15
  14   2 -14    5.31    2.85
  14   2 -14    5.05    2.62
  14   2 -14    1.42    3.45
  14   2 -13    6.40    2.82
 -14   2  13   10.07    4.08
  14   2 -13    9.07    3.15
  14   2 -12   44.89    3.75
 -14   2  12   44.06    4.85
  14   2 -12   40.89    3.39
  14   2 -12   47.01    3.97
  14   2 -11   10.95    3.08
  14   2 -11   15.84    3.17
 -14   2  11   14.14    4.66
  14   2 -11   16.33    2.85
  14   2 -11   14.97    3.66
  14   2 -10   60.68    4.14
  14   2 -10   57.01    4.18
 -14   2  10   47.03    5.33
  14   2 -10   57.83    3.86
  14   2 -10   58.92    4.60
  14   2  -9  132.28    6.26
  14   2  -9  129.54    6.29
  14   2  -9  136.32    6.18
 -14   2   9  142.60    7.79
  14   2  -9  137.33    6.69
  14   2  -8   65.20    4.17
  14   2  -8   56.86    4.12
  14   2  -8   48.73    4.79
  14   2  -8   43.51    4.40
  14   2  -8   57.49    3.80
 -14   2   8   68.10    6.37
  14   2  -7   15.19    3.05
  14   2  -7    7.15    3.13
 -14   2   7    0.07    5.15
  14   2  -7    3.56    4.04
  14   2  -7    5.56    3.85
  14   2  -7    8.89    2.60
  14   2  -6    5.47    2.92
  14   2  -6    3.92    2.97
 -14   2   6    2.33    4.99
  14   2  -6    6.33    3.99
 -14   2   6    6.28    4.92
  14   2  -5   36.33    3.34
  14   2  -5   32.83    3.47
 -14   2   5   20.13    5.20
 -14   2   5   25.86    5.14
  14   2  -4   42.15    3.55
  14   2  -4   43.80    3.77
 -14   2   4   41.02    5.42
 -14   2   4   53.36    5.37
  14   2  -3   25.30    3.35
 -14   2   3   21.47    4.97
  14   2  -2    5.47    2.73
 -14   2   2   10.38    4.54
  14   2   0   10.20    2.95
 -14   2   0    5.01    3.94
 -14   2  -1   22.45    3.75
  14   2   1   31.39    3.17
 -14   2  -1   26.87    3.84
 -14   2  -2   21.09    3.82
  14   2   2   28.97    3.06
 -14   2  -3    7.14    3.51
  14   2   3   12.90    2.62
 -14   2  -4    1.64    3.32
 -14   2  -4    1.28    2.38
 -14   2  -5    3.76    2.22
 -15  -1  13    3.30    2.05
 -15  -1  12    1.69    2.12
  15  -1 -10   -1.62    5.02
 -15  -1   9   12.49    3.20
  15  -1  -9   12.42    5.42
 -15  -1   8    6.84    3.39
 -15  -1   8    1.72    3.24
  15  -1  -8    6.97    5.54
 -15  -1   7   29.67    3.94
 -15  -1   7   29.43    3.80
  15  -1  -7   38.84    6.07
 -15  -1   6   42.48    4.03
 -15  -1   6   28.76    4.04
  15  -1  -6   42.73    6.25
 -15  -1   5   35.53    3.97
  15  -1  -5   44.85    4.80
 -15  -1   5   29.44    4.14
  15  -1  -5   43.15    6.41
 -15  -1   4   35.57    4.13
 -15  -1   4   33.87    4.27
  15  -1  -4   46.92    6.59
 -15  -1   3   24.31    3.72
 -15  -1   3   17.77    4.00
  15  -1  -3   28.66    6.39
 -15  -1   2    6.88    3.29
  15  -1  -2    5.72    3.96
 -15  -1   2    2.67    3.71
 -15  -1   1   42.01    3.87
  15  -1  -1   48.45    4.38
 -15  -1   0   13.50    3.19
  15  -1   0   13.59    3.71
 -15  -1  -1   29.61    3.88
 -15  -1  -2   21.43    3.29
 -15  -1  -2   22.38    3.54
 -15  -1  -3   -2.67    2.80
 -15  -1  -3    2.67    2.54
 -15  -1  -3    1.18    3.03
 -15  -1  -4    6.63    2.92
  15   1 -14    4.45    2.79
 -15   1  14    2.55    3.06
  15   1 -14    6.53    3.75
 -15   1  13    5.46    3.42
  15   1 -13    2.13    4.08
  15   1 -13    5.88    2.96
 -15   1  12    0.32    3.73
  15   1 -12    3.75    4.25
  15   1 -12    8.64    3.10
 -15   1  11   25.53    4.42
  15   1 -11   41.91    4.80
 -15   1  11   30.91    4.67
  15   1 -11   35.43    3.76
 -15   1  10    0.25    4.22
  15   1 -10   -3.37    4.57
  15   1 -10    2.20    3.56
  15   1 -10    0.51    3.67
 -15   1  10    0.70    4.48
  15   1 -10    2.28    3.19
  15   1  -9   20.63    5.03
  15   1  -9   15.60    3.89
  15   1  -9   16.07    4.13
 -15   1   9   19.56    4.63
  15   1  -9   16.24    3.33
  15   1  -8    9.42    3.14
  15   1  -8    5.38    4.94
 -15   1   8    6.71    4.62
 -15   1   7   30.52    5.02
  15   1  -7   34.48    4.52
 -15   1   7   38.31    4.89
 -15   1   6   29.76    5.15
  15   1  -6   36.90    4.69
 -15   1   5   34.84    5.09
  15   1  -5   44.74    4.74
 -15   1   5   52.34    4.94
  15   1  -4   51.00    4.83
 -15   1   4   58.02    4.92
 -15   1   3   21.46    3.51
  15   1  -3   30.07    4.39
 -15   1   2    4.90    3.33
 -15   1   1   45.29    4.54
 -15   1   1   33.72    3.88
 -15   1   0   17.85    3.95
 -15   1   0   12.54    2.37
 -15   1   0   16.22    3.65
 -15   1  -1   28.70    3.81
 -15   1  -1   23.25    2.56
 -15   1  -1   26.05    3.74
 -15   1  -2   21.27    3.40
 -15   1  -2   16.74    2.35
 -15   1  -2   15.32    3.51
  15   1   2   25.71    3.45
 -15   1  -3    1.87    2.84
 -15   1  -3   -2.63    1.94
 -15   1  -3   -0.67    3.01
 -15   1  -4    5.09    1.78
 -16   0  11   21.30    2.92
  16   0 -11   24.49    4.19
  16   0 -10   54.34    4.81
 -16   0  10   44.02    3.67
 -16   0   9    4.86    3.20
  16   0  -9    9.22    4.40
 -16   0   8    3.17    3.29
  16   0  -8    0.80    4.40
 -16   0   7   15.34    3.58
  16   0  -7   21.25    4.70
  16   0  -7   19.64    3.70
 -16   0   6   11.92    3.62
  16   0  -6   19.99    4.80
  16   0  -6   18.28    3.87
  16   0  -5   54.60    5.35
 -16   0   4    6.98    2.85
 -16   0   3   23.78    3.61
 -16   0   3   17.78    3.09
  16   0  -3   29.08    3.77
 -16   0   2   30.84    3.60
 -16   0   2   19.87    3.14
  16   0  -2   30.65    3.65
 -16   0   1    3.69    3.11
 -16   0   1    4.69    2.65
 -16   0   0   65.65    4.07
 -16   0  -1   37.41    3.25
   0   0   0    0.00    0.00


TITL exp_1004 in C2
REM C2 (#5 in standard setting)
CELL 1.54184  13.809126   5.155718  20.456001  90.0000 102.8959  90.0000
ZERR    4.00   0.000467   0.000229   0.000646   0.0000   0.0032   0.0000
LATT -7
SYMM -x, y,-z
SFAC C H O
UNIT 64.00 56.00 28.00
TREF
HKLF 4
END
_computing_structure_solution     'SHELXT 2018/2 (Sheldrick, 2018)'
_computing_structure_solution     'SHELXT 2018/2 (Sheldrick, 2018)'
;
_shelx_hkl_checksum                29074
_olex2_submission_special_instructions  'No special instructions were received'
_oxdiff_exptl_absorpt_empirical_details
;
Empirical correction (ABSPACK) includes:
- Absorption correction using spherical harmonics
- Frame scaling
- B-factor correction
;
_oxdiff_exptl_absorpt_empirical_full_max  1.493
_oxdiff_exptl_absorpt_empirical_full_min  0.469
