# Supplementary material for: Absolute configurations of talaromycones A and B, α-diversonolic ester, and aspergillusone B from endophytic Talaromyces sp. ECN211
Source: Beilstein J Org Chem. 2020 Feb 28;16:290–6. doi: 10.3762/bjoc.16.28 (PMC7059540; doi:10.3762/bjoc.16.28)
Supplement: File 2 — Crystal structure information files for 1, 3, and 5. [file Beilstein_J_Org_Chem-16-290-s002.zip › Crystal files/Compound5.cif]

data_global
_audit_creation_date                               2019-08-29
_audit_creation_method                            'by CrystalStructure 4.3'
_audit_update_record                               ?

#==============================================================================
# PROCESSING SUMMARY (IUCr Office Use Only)

_journal_date_recd_electronic                      ?
_journal_date_from_coeditor                        ?
_journal_date_accepted                             ?
_journal_coeditor_code                             ?

#==============================================================================
# SUBMISSION DETAILS

_publ_contact_author_name                         'ENTER NAME'
_publ_contact_author_email                        'ENTER EMAIL ADDRESS'
_publ_contact_author_fax                          'ENTER FAX NUMBER'
_publ_contact_author_phone                        'ENTER PHONE NUMBER'
_publ_contact_letter
;
    ENTER TEXT OF LETTER
;
_publ_requested_journal                           'ENTER JOURNAL NAME HERE'
_publ_requested_category
                                               'CHOOSE FI FM FO CI CM CO or AD'
_publ_requested_coeditor_name                      ?

#==============================================================================
# TITLE AND AUTHOR LIST

_publ_section_title
;
    ENTER SECTION TITLE
;
_publ_section_title_footnote
;
    ENTER FOOTNOTE TO TITLE OF PAPER
;
loop_
_publ_author_name
_publ_author_footnote
_publ_author_address
' FIRST AUTHORS NAME '
;
  FIRST AUTHORS FOOTNOTES
;
;
  FIRST AUTHORS ADDRESS
;
_publ_section_synopsis
;
    ENTER SYNOPSIS
;

#==============================================================================
# TEXT

_publ_section_abstract
;
    ENTER ABSTRACT
;
_publ_section_comment
;
    ENTER TEXT
;
_publ_section_references
;
    ENTER OTHER REFERENCES

    Rigaku (2018). CrystalStructure. Version 4.3. 
    Rigaku Corporation, Tokyo, Japan.

    Burla, M. C., Caliandro, R., Camalli, M., Carrozzini, B., 
    Cascarano, G. L., Giacovazzo, C., Mallamo, M., Mazzone, A., 
    Polidori, G. and Spagna, R. 
    (2012). J. Appl. Cryst. 45, 357-361.
    SIR2011

    Sheldrick, G.M. (2008) SHELXL Version 2018/3, Acta Cryst. A64, 112-122.

    Rigaku (1995). ABSCOR. 
    Rigaku Corporation, Tokyo, Japan.

;
_publ_section_figure_captions
;
    ENTER FIGURE CAPTIONS
;
_publ_section_exptl_prep
;
    ENTER COMPOUND PREPARATION DETAILS
;
_publ_section_exptl_refinement
;
    ENTER SPECIAL DETAILS OF THE REFINEMENT
;

#==============================================================================
data_20190822_513

#==============================================================================
# CHEMICAL DATA

_chemical_formula_sum                             'C18 H20 O7'
_chemical_formula_moiety                          'C18 H20 O7'
_chemical_formula_weight                           348.35
_chemical_melting_point                            ?
_chemical_absolute_configuration
                                                 'CHOOSE rm ad rmad syn or unk'

#==============================================================================
# CRYSTAL DATA
_space_group_crystal_system                        monoclinic
_space_group_name_H-M_alt                         'P 1 21 1'
_space_group_name_Hall                            'P 2yb'
_space_group_IT_number                             4
loop_
_space_group_symop_id
_space_group_symop_operation_xyz
1   '+X,+Y,+Z'
2   '-X,1/2+Y,-Z'
#------------------------------------------------------------------------------
_cell_length_a                                     7.3325(3)
_cell_length_b                                     13.9964(5)
_cell_length_c                                     9.0451(3)
_cell_angle_alpha                                  90.0000
_cell_angle_beta                                   111.569(8)
_cell_angle_gamma                                  90.0000
_cell_volume                                       863.28(7)
_cell_formula_units_Z                              2
_cell_measurement_reflns_used                      9152
_cell_measurement_theta_min                        3.15
_cell_measurement_theta_max                        68.05
_cell_measurement_temperature                      296
#------------------------------------------------------------------------------
_exptl_crystal_description                         prism
_exptl_crystal_colour                              colorless
_exptl_crystal_size_max                            0.260
_exptl_crystal_size_mid                            0.200
_exptl_crystal_size_min                            0.140
_exptl_crystal_density_diffrn                      1.340
_exptl_crystal_density_meas                        ?
_exptl_crystal_density_method                     'not measured'
_exptl_crystal_F_000                               368.00
_exptl_absorpt_coefficient_mu                      0.874
_exptl_absorpt_correction_type                     multi-scan
_exptl_absorpt_process_details                    'ABSCOR (Rigaku, 1995)'
_exptl_absorpt_correction_T_min                    0.629
_exptl_absorpt_correction_T_max                    0.885

#==============================================================================
# EXPERIMENTAL DATA

_diffrn_ambient_temperature                        296
_diffrn_radiation_type                            'Cu K\a'
_diffrn_radiation_wavelength                       1.54187
_diffrn_measurement_device_type                   'Rigaku R-AXIS RAPID'
_diffrn_measurement_method                         \w
_diffrn_detector_area_resol_mean                   10.000
_diffrn_reflns_number                              9852
_diffrn_reflns_av_unetI/netI                       0.0620
_diffrn_reflns_av_R_equivalents                    0.0707
_diffrn_reflns_theta_max                           67.982
_diffrn_reflns_theta_min                           6.138
_diffrn_reflns_theta_full                          67.687
_diffrn_measured_fraction_theta_max                0.997
_diffrn_measured_fraction_theta_full               0.997
_diffrn_reflns_Laue_measured_fraction_max          0.997
_diffrn_reflns_Laue_measured_fraction_full         0.997
_diffrn_reflns_point_group_measured_fraction_max   0.952
_diffrn_reflns_point_group_measured_fraction_full  0.953
_diffrn_reflns_limit_h_min                        -8
_diffrn_reflns_limit_h_max                         8
_diffrn_reflns_limit_k_min                        -16
_diffrn_reflns_limit_k_max                         16
_diffrn_reflns_limit_l_min                        -10
_diffrn_reflns_limit_l_max                         10
_diffrn_standards_number                           0
_diffrn_standards_interval_count                   .
_diffrn_standards_decay_%                          ?
_reflns_number_total                               2994
_reflns_number_gt                                  2566
_reflns_threshold_expression                       F^2^>2.0\s(F^2^)
_reflns_Friedel_coverage          0.829
_reflns_Friedel_fraction_max      0.902
_reflns_Friedel_fraction_full     0.904

#==============================================================================
# REFINEMENT DATA

_refine_special_details
;
    Refinement was performed using all reflections. The weighted 
    R-factor (wR) and goodness of fit (S) are based on F^2^.
    R-factor (gt) are based on F. The threshold expression of
    F^2^ > 2.0 sigma(F^2^) is used only for calculating R-factor (gt).
;
_refine_ls_structure_factor_coef                   Fsqd
_refine_ls_R_factor_all                            0.0618
_refine_ls_R_factor_gt                             0.0561
_refine_ls_wR_factor_ref                           0.1458
_refine_ls_wR_factor_gt                            0.1426
_refine_ls_number_restraints                       1
_refine_ls_hydrogen_treatment                      mixed
_refine_ls_number_reflns                           2994
_refine_ls_number_parameters                       230
_refine_ls_goodness_of_fit_ref                     1.084
_refine_ls_weighting_scheme                        calc
_refine_ls_weighting_details
                   'w = 1/[\s^2^(Fo^2^)+(0.0797P)^2^] where P=(Fo^2^+2Fc^2^)/3'
_atom_sites_solution_hydrogens                     geom
_atom_sites_solution_primary                       direct
_atom_sites_solution_secondary                     difmap
_refine_ls_shift/su_max                            0.000
_refine_diff_density_max                           0.44
_refine_diff_density_min                          -0.21
_refine_ls_extinction_method                       none
_refine_ls_extinction_coef                         ?
_refine_ls_abs_structure_details
;
 Flack x determined using 901 quotients [(I+)-(I-)]/[(I+)+(I-)]
 (Parsons, Flack and Wagner, Acta Cryst. B69 (2013) 249-259).
;
_refine_ls_abs_structure_Flack                    -0.13(16)

loop_
_atom_type_symbol
_atom_type_description
_atom_type_scat_dispersion_real
_atom_type_scat_dispersion_imag
_atom_type_scat_source
  'C' 'C'  0.0181 0.0091 
;
International Tables for Crystallography
(Vol. C, Tables 4.2.6.8 and 6.1.1.4)
;
  'H' 'H'  0.0000 0.0000 
;
International Tables for Crystallography
(Vol. C, Table 6.1.1.4)
;
  'O' 'O'  0.0492 0.0322 
;
International Tables for Crystallography
(Vol. C, Tables 4.2.6.8 and 6.1.1.4)
;

#==============================================================================
# ATOMIC COORDINATES AND THERMAL PARAMETERS

loop_
 _atom_site_label
 _atom_site_type_symbol
 _atom_site_fract_x
 _atom_site_fract_y
 _atom_site_fract_z
 _atom_site_U_iso_or_equiv
 _atom_site_adp_type
 _atom_site_occupancy
 _atom_site_site_symmetry_order  
 _atom_site_calc_flag
 _atom_site_refinement_flags_posn
 _atom_site_refinement_flags_adp
 _atom_site_refinement_flags_occupancy
 _atom_site_disorder_assembly
 _atom_site_disorder_group
O1 O 0.4340(5) 0.2401(2) 0.9745(4) 0.0630(8) Uani 1 1 d . . . . .
O2 O 1.0164(5) 0.1783(3) 1.0200(5) 0.0895(12) Uani 1 1 d . . . . .
O3 O 0.9308(4) 0.2511(3) 0.7830(4) 0.0715(9) Uani 1 1 d . . . . .
O4 O 0.7458(6) 0.3192(3) 0.5495(5) 0.0883(12) Uani 1 1 d . . . . .
O5 O 0.3320(7) 0.3081(3) 0.2802(4) 0.0849(11) Uani 1 1 d . . . . .
O6 O 0.4298(5) 0.1573(2) 0.2971(3) 0.0680(9) Uani 1 1 d . . . . .
O7 O 0.4928(8) 0.0034(3) 0.3609(5) 0.1027(15) Uani 1 1 d . . . . .
C1 C 0.5833(7) 0.1733(3) 0.9788(5) 0.0532(9) Uani 1 1 d . . . . .
H1 H 0.683311 0.173571 1.086463 0.064 Uiso 1 1 calc R U . . .
C2 C 0.6748(6) 0.2129(3) 0.8668(5) 0.0490(9) Uani 1 1 d . . . . .
C3 C 0.8889(7) 0.2102(4) 0.9074(6) 0.0642(11) Uani 1 1 d . . . . .
C4 C 0.7533(7) 0.2820(3) 0.6702(6) 0.0624(11) Uani 1 1 d . . . . .
C5 C 0.5938(6) 0.2571(3) 0.7275(5) 0.0480(9) Uani 1 1 d . . . . .
C6 C 0.3852(6) 0.2780(3) 0.6285(5) 0.0485(9) Uani 1 1 d . . . . .
H6A H 0.376631 0.342017 0.585446 0.058 Uiso 1 1 calc R U . . .
H6B H 0.308364 0.276510 0.695773 0.058 Uiso 1 1 calc R U . . .
C7 C 0.2950(6) 0.2066(3) 0.4892(5) 0.0485(9) Uani 1 1 d . . . . .
C8 C 0.0712(7) 0.2134(4) 0.4305(6) 0.0741(14) Uani 1 1 d . . . . .
H8A H 0.032051 0.279121 0.412386 0.089 Uiso 1 1 calc R U . . .
H8B H 0.014591 0.178215 0.333120 0.089 Uiso 1 1 calc R U . . .
H8C H 0.026604 0.186994 0.509248 0.089 Uiso 1 1 calc R U . . .
C9 C 0.3524(7) 0.2338(3) 0.3490(5) 0.0582(10) Uani 1 1 d . . . . .
C10 C 0.4362(8) 0.0781(3) 0.3920(6) 0.0648(12) Uani 1 1 d . . . . .
C11 C 0.3704(6) 0.1058(3) 0.5209(5) 0.0481(9) Uani 1 1 d . . . . .
C12 C 0.3872(7) 0.0471(3) 0.6406(5) 0.0563(10) Uani 1 1 d . . . . .
H12 H 0.443097 -0.012145 0.637267 0.068 Uiso 1 1 calc R U . . .
C13 C 0.3284(7) 0.0637(3) 0.7795(5) 0.0570(11) Uani 1 1 d . . . . .
H13 H 0.258140 0.124736 0.762291 0.068 Uiso 1 1 calc R U . . .
C14 C 0.1831(10) -0.0153(5) 0.7834(7) 0.0937(19) Uani 1 1 d . . . . .
H14A H 0.241898 -0.077086 0.781144 0.112 Uiso 1 1 calc R U . . .
H14B H 0.161621 -0.010701 0.882777 0.112 Uiso 1 1 calc R U . . .
C15 C -0.0151(10) -0.0102(5) 0.6458(9) 0.111(2) Uani 1 1 d . . . . .
H15A H -0.097675 -0.061048 0.655632 0.133 Uiso 1 1 calc R U . . .
H15B H -0.076168 0.050127 0.648610 0.133 Uiso 1 1 calc R U . . .
H15C H 0.004188 -0.016324 0.546876 0.133 Uiso 1 1 calc R U . . .
C16 C 0.5040(7) 0.0707(3) 0.9403(5) 0.0571(10) Uani 1 1 d . . . . .
H16 H 0.450404 0.054647 1.021682 0.069 Uiso 1 1 calc R U . . .
C17 C 0.6645(8) -0.0026(4) 0.9596(6) 0.0736(13) Uani 1 1 d . . . . .
H17A H 0.602769 -0.063153 0.917725 0.088 Uiso 1 1 calc R U . . .
H17B H 0.737996 0.017347 0.895039 0.088 Uiso 1 1 calc R U . . .
C18 C 0.8076(11) -0.0188(5) 1.1274(8) 0.102(2) Uani 1 1 d . . . . .
H18A H 0.902321 -0.065966 1.126735 0.123 Uiso 1 1 calc R U . . .
H18B H 0.873534 0.040054 1.169667 0.123 Uiso 1 1 calc R U . . .
H18C H 0.737941 -0.040664 1.192415 0.123 Uiso 1 1 calc R U . . .
H101 H 0.385(9) 0.227(4) 1.045(8) 0.084(17) Uiso 1 1 d . . . . .

loop_
 _atom_site_aniso_label
 _atom_site_aniso_U_11
 _atom_site_aniso_U_22
 _atom_site_aniso_U_33
 _atom_site_aniso_U_23
 _atom_site_aniso_U_13
 _atom_site_aniso_U_12
O1 0.085(2) 0.0607(18) 0.0570(17) -0.0007(15) 0.0424(17) 0.0066(15)
O2 0.0592(19) 0.123(3) 0.073(2) 0.009(2) 0.0089(17) -0.003(2)
O3 0.0583(18) 0.085(2) 0.079(2) 0.0031(18) 0.0344(17) -0.0079(16)
O4 0.097(3) 0.097(3) 0.095(3) 0.031(2) 0.065(2) 0.012(2)
O5 0.134(3) 0.068(2) 0.0622(19) 0.0214(17) 0.048(2) 0.018(2)
O6 0.103(2) 0.068(2) 0.0466(17) 0.0061(15) 0.0423(16) 0.0152(17)
O7 0.178(4) 0.071(2) 0.086(3) 0.004(2) 0.080(3) 0.041(3)
C1 0.067(2) 0.054(2) 0.042(2) -0.0016(17) 0.0231(18) -0.0002(19)
C2 0.057(2) 0.046(2) 0.048(2) -0.0075(17) 0.0237(18) -0.0076(17)
C3 0.057(2) 0.071(3) 0.062(3) -0.004(2) 0.020(2) -0.005(2)
C4 0.070(3) 0.056(2) 0.073(3) 0.002(2) 0.040(2) -0.0016(19)
C5 0.062(2) 0.0355(18) 0.053(2) -0.0067(16) 0.0291(19) -0.0060(15)
C6 0.059(2) 0.0404(19) 0.053(2) 0.0016(16) 0.0294(18) 0.0048(16)
C7 0.059(2) 0.050(2) 0.042(2) 0.0015(16) 0.0252(18) 0.0017(16)
C8 0.069(3) 0.091(4) 0.063(3) -0.005(3) 0.025(2) 0.006(3)
C9 0.080(3) 0.057(3) 0.043(2) 0.0053(19) 0.029(2) 0.006(2)
C10 0.094(3) 0.054(3) 0.053(3) 0.0006(19) 0.035(2) 0.008(2)
C11 0.062(2) 0.047(2) 0.0387(19) -0.0035(16) 0.0226(17) -0.0035(17)
C12 0.079(3) 0.042(2) 0.051(2) -0.0042(17) 0.027(2) -0.0111(18)
C13 0.076(3) 0.053(2) 0.048(2) -0.0009(17) 0.029(2) -0.019(2)
C14 0.113(4) 0.093(4) 0.077(4) 0.001(3) 0.038(3) -0.052(4)
C15 0.115(6) 0.096(5) 0.132(6) -0.022(4) 0.058(5) -0.041(4)
C16 0.076(3) 0.056(3) 0.046(2) 0.0039(18) 0.029(2) -0.007(2)
C17 0.105(4) 0.055(3) 0.069(3) 0.006(2) 0.041(3) 0.006(2)
C18 0.117(5) 0.084(4) 0.093(5) 0.021(3) 0.023(4) 0.028(3)

#==============================================================================
_computing_data_collection                        'RAPID AUTO (Rigaku, ????)'
_computing_cell_refinement                        'RAPID AUTO'
_computing_data_reduction                         'RAPID AUTO'
_computing_structure_solution
                                                'SIR2011 (Burla, et al., 2012)'
_computing_structure_refinement
                                      'SHELXL Version 2018/3 (Sheldrick, 2008)'
_computing_publication_material
                                          'CrystalStructure 4.3 (Rigaku, 2018)'
_computing_molecular_graphics                     'CrystalStructure 4.3'

#==============================================================================
# MOLECULAR GEOMETRY

_geom_special_details
;
 All esds (except the esd in the dihedral angle between two l.s. planes)
 are estimated using the full covariance matrix.  The cell esds are taken
 into account individually in the estimation of esds in distances, angles
 and torsion angles; correlations between esds in cell parameters are only
 used when they are defined by crystal symmetry.  An approximate (isotropic)
 treatment of cell esds is used for estimating esds involving l.s. planes.
;

loop_
 _geom_bond_atom_site_label_1
 _geom_bond_atom_site_label_2
 _geom_bond_distance
 _geom_bond_site_symmetry_2
 _geom_bond_publ_flag
O1 C1 1.429(5) . ?
O1 H101 0.86(6) . ?
O2 C3 1.188(6) . ?
O3 C3 1.393(6) . ?
O3 C4 1.395(6) . ?
O4 C4 1.193(6) . ?
O5 C9 1.193(5) . ?
O6 C9 1.372(5) . ?
O6 C10 1.393(6) . ?
O7 C10 1.196(6) . ?
C1 C2 1.511(6) . ?
C1 C16 1.541(6) . ?
C1 H1 0.9800 . ?
C2 C5 1.331(6) . ?
C2 C3 1.476(6) . ?
C4 C5 1.484(6) . ?
C5 C6 1.490(6) . ?
C6 C7 1.552(6) . ?
C6 H6A 0.9700 . ?
C6 H6B 0.9700 . ?
C7 C11 1.505(6) . ?
C7 C9 1.523(5) . ?
C7 C8 1.531(6) . ?
C8 H8A 0.9600 . ?
C8 H8B 0.9600 . ?
C8 H8C 0.9600 . ?
C10 C11 1.468(6) . ?
C11 C12 1.328(6) . ?
C12 C13 1.489(6) . ?
C12 H12 0.9300 . ?
C13 C14 1.545(6) . ?
C13 C16 1.551(7) . ?
C13 H13 0.9800 . ?
C14 C15 1.528(10) . ?
C14 H14A 0.9700 . ?
C14 H14B 0.9700 . ?
C15 H15A 0.9600 . ?
C15 H15B 0.9600 . ?
C15 H15C 0.9600 . ?
C16 C17 1.522(7) . ?
C16 H16 0.9800 . ?
C17 C18 1.511(8) . ?
C17 H17A 0.9700 . ?
C17 H17B 0.9700 . ?
C18 H18A 0.9600 . ?
C18 H18B 0.9600 . ?
C18 H18C 0.9600 . ?

loop_
 _geom_angle_atom_site_label_1
 _geom_angle_atom_site_label_2
 _geom_angle_atom_site_label_3
 _geom_angle
 _geom_angle_site_symmetry_1
 _geom_angle_site_symmetry_3
 _geom_angle_publ_flag
C1 O1 H101 111(4) . . ?
C3 O3 C4 107.1(3) . . ?
C9 O6 C10 109.5(3) . . ?
O1 C1 C2 105.4(3) . . ?
O1 C1 C16 112.4(4) . . ?
C2 C1 C16 114.5(3) . . ?
O1 C1 H1 108.1 . . ?
C2 C1 H1 108.1 . . ?
C16 C1 H1 108.1 . . ?
C5 C2 C3 108.1(4) . . ?
C5 C2 C1 130.7(4) . . ?
C3 C2 C1 121.2(4) . . ?
O2 C3 O3 120.6(4) . . ?
O2 C3 C2 130.7(5) . . ?
O3 C3 C2 108.6(4) . . ?
O4 C4 O3 121.4(4) . . ?
O4 C4 C5 130.2(4) . . ?
O3 C4 C5 108.4(4) . . ?
C2 C5 C4 107.8(4) . . ?
C2 C5 C6 131.5(3) . . ?
C4 C5 C6 120.7(4) . . ?
C5 C6 C7 113.5(3) . . ?
C5 C6 H6A 108.9 . . ?
C7 C6 H6A 108.9 . . ?
C5 C6 H6B 108.9 . . ?
C7 C6 H6B 108.9 . . ?
H6A C6 H6B 107.7 . . ?
C11 C7 C9 101.4(3) . . ?
C11 C7 C8 113.3(4) . . ?
C9 C7 C8 106.6(4) . . ?
C11 C7 C6 115.6(3) . . ?
C9 C7 C6 110.5(3) . . ?
C8 C7 C6 108.9(3) . . ?
C7 C8 H8A 109.5 . . ?
C7 C8 H8B 109.5 . . ?
H8A C8 H8B 109.5 . . ?
C7 C8 H8C 109.5 . . ?
H8A C8 H8C 109.5 . . ?
H8B C8 H8C 109.5 . . ?
O5 C9 O6 119.3(4) . . ?
O5 C9 C7 129.1(4) . . ?
O6 C9 C7 111.5(3) . . ?
O7 C10 O6 119.2(4) . . ?
O7 C10 C11 131.4(4) . . ?
O6 C10 C11 109.5(4) . . ?
C12 C11 C10 121.7(4) . . ?
C12 C11 C7 130.8(4) . . ?
C10 C11 C7 107.5(3) . . ?
C11 C12 C13 128.5(4) . . ?
C11 C12 H12 115.8 . . ?
C13 C12 H12 115.8 . . ?
C12 C13 C14 108.9(4) . . ?
C12 C13 C16 113.7(4) . . ?
C14 C13 C16 111.5(4) . . ?
C12 C13 H13 107.5 . . ?
C14 C13 H13 107.5 . . ?
C16 C13 H13 107.5 . . ?
C15 C14 C13 113.9(5) . . ?
C15 C14 H14A 108.8 . . ?
C13 C14 H14A 108.8 . . ?
C15 C14 H14B 108.8 . . ?
C13 C14 H14B 108.8 . . ?
H14A C14 H14B 107.7 . . ?
C14 C15 H15A 109.5 . . ?
C14 C15 H15B 109.5 . . ?
H15A C15 H15B 109.5 . . ?
C14 C15 H15C 109.5 . . ?
H15A C15 H15C 109.5 . . ?
H15B C15 H15C 109.5 . . ?
C17 C16 C1 113.0(4) . . ?
C17 C16 C13 113.9(4) . . ?
C1 C16 C13 112.7(4) . . ?
C17 C16 H16 105.4 . . ?
C1 C16 H16 105.4 . . ?
C13 C16 H16 105.4 . . ?
C18 C17 C16 116.0(5) . . ?
C18 C17 H17A 108.3 . . ?
C16 C17 H17A 108.3 . . ?
C18 C17 H17B 108.3 . . ?
C16 C17 H17B 108.3 . . ?
H17A C17 H17B 107.4 . . ?
C17 C18 H18A 109.5 . . ?
C17 C18 H18B 109.5 . . ?
H18A C18 H18B 109.5 . . ?
C17 C18 H18C 109.5 . . ?
H18A C18 H18C 109.5 . . ?
H18B C18 H18C 109.5 . . ?

loop_
 _geom_torsion_atom_site_label_1
 _geom_torsion_atom_site_label_2
 _geom_torsion_atom_site_label_3
 _geom_torsion_atom_site_label_4
 _geom_torsion
 _geom_torsion_site_symmetry_1
 _geom_torsion_site_symmetry_2
 _geom_torsion_site_symmetry_3
 _geom_torsion_site_symmetry_4
 _geom_torsion_publ_flag
O1 C1 C2 C5 -38.4(6) . . . . ?
C16 C1 C2 C5 85.7(5) . . . . ?
O1 C1 C2 C3 138.8(4) . . . . ?
C16 C1 C2 C3 -97.1(5) . . . . ?
C4 O3 C3 O2 -179.8(5) . . . . ?
C4 O3 C3 C2 2.1(5) . . . . ?
C5 C2 C3 O2 179.7(6) . . . . ?
C1 C2 C3 O2 1.9(8) . . . . ?
C5 C2 C3 O3 -2.5(5) . . . . ?
C1 C2 C3 O3 179.8(4) . . . . ?
C3 O3 C4 O4 -179.3(5) . . . . ?
C3 O3 C4 C5 -1.1(5) . . . . ?
C3 C2 C5 C4 1.8(4) . . . . ?
C1 C2 C5 C4 179.2(4) . . . . ?
C3 C2 C5 C6 178.4(4) . . . . ?
C1 C2 C5 C6 -4.1(7) . . . . ?
O4 C4 C5 C2 177.5(5) . . . . ?
O3 C4 C5 C2 -0.5(5) . . . . ?
O4 C4 C5 C6 0.4(7) . . . . ?
O3 C4 C5 C6 -177.6(3) . . . . ?
C2 C5 C6 C7 -99.6(5) . . . . ?
C4 C5 C6 C7 76.7(5) . . . . ?
C5 C6 C7 C11 32.9(5) . . . . ?
C5 C6 C7 C9 -81.5(4) . . . . ?
C5 C6 C7 C8 161.8(4) . . . . ?
C10 O6 C9 O5 -178.7(5) . . . . ?
C10 O6 C9 C7 -1.3(5) . . . . ?
C11 C7 C9 O5 -177.3(5) . . . . ?
C8 C7 C9 O5 63.9(6) . . . . ?
C6 C7 C9 O5 -54.3(7) . . . . ?
C11 C7 C9 O6 5.6(5) . . . . ?
C8 C7 C9 O6 -113.2(4) . . . . ?
C6 C7 C9 O6 128.7(4) . . . . ?
C9 O6 C10 O7 177.2(5) . . . . ?
C9 O6 C10 C11 -3.8(5) . . . . ?
O7 C10 C11 C12 8.0(9) . . . . ?
O6 C10 C11 C12 -170.8(4) . . . . ?
O7 C10 C11 C7 -173.8(6) . . . . ?
O6 C10 C11 C7 7.4(5) . . . . ?
C9 C7 C11 C12 170.4(5) . . . . ?
C8 C7 C11 C12 -75.7(6) . . . . ?
C6 C7 C11 C12 50.9(6) . . . . ?
C9 C7 C11 C10 -7.5(4) . . . . ?
C8 C7 C11 C10 106.3(4) . . . . ?
C6 C7 C11 C10 -127.0(4) . . . . ?
C10 C11 C12 C13 -180.0(4) . . . . ?
C7 C11 C12 C13 2.3(8) . . . . ?
C11 C12 C13 C14 122.8(5) . . . . ?
C11 C12 C13 C16 -112.2(5) . . . . ?
C12 C13 C14 C15 -67.8(7) . . . . ?
C16 C13 C14 C15 165.9(5) . . . . ?
O1 C1 C16 C17 -174.6(3) . . . . ?
C2 C1 C16 C17 65.2(5) . . . . ?
O1 C1 C16 C13 54.5(5) . . . . ?
C2 C1 C16 C13 -65.8(5) . . . . ?
C12 C13 C16 C17 -41.8(5) . . . . ?
C14 C13 C16 C17 81.7(5) . . . . ?
C12 C13 C16 C1 88.6(5) . . . . ?
C14 C13 C16 C1 -147.9(4) . . . . ?
C1 C16 C17 C18 66.9(6) . . . . ?
C13 C16 C17 C18 -162.8(5) . . . . ?


#==============================================================================
# Additional structures and associated data_? identifiers
# should be added at this point if there is more than one 
# structure analysis in the CIF.

_shelx_res_file
;
TITL 20190822_513
    shelxl.res
    created by SHELXL-2018/3 at 08:50:48 on 29-Aug-2019
CELL  1.54187 7.33249 13.99645 9.04506 90.00000 111.56870 90.00000
ZERR  2 0.00027 0.00051 0.00032 0.00000 0.00780 0.00000
LATT -1
SYMM    -X, .50+Y,    -Z
SFAC C H O
UNIT 36 40 14
SHEL 7.375364 0.831481
L.S. 20
FMAP 2
PLAN 21
WPDB -2
HTAB
BOND $H
CONF
LIST 4
TEMP 23.0
ACTA
SIZE 0.260 0.200 0.140
WGHT    0.079700
FVAR       1.99826
O1    3    0.434015    0.240066    0.974540    11.00000    0.08528    0.06068 =
         0.05696   -0.00065    0.04238    0.00660
O2    3    1.016422    0.178289    1.019964    11.00000    0.05923    0.12300 =
         0.07302    0.00906    0.00886   -0.00257
O3    3    0.930836    0.251077    0.782954    11.00000    0.05830    0.08487 =
         0.07918    0.00314    0.03438   -0.00790
O4    3    0.745789    0.319190    0.549464    11.00000    0.09723    0.09746 =
         0.09547    0.03149    0.06509    0.01224
O5    3    0.332026    0.308069    0.280215    11.00000    0.13424    0.06792 =
         0.06216    0.02143    0.04757    0.01820
O6    3    0.429845    0.157326    0.297117    11.00000    0.10254    0.06753 =
         0.04661    0.00609    0.04234    0.01515
O7    3    0.492834    0.003379    0.360950    11.00000    0.17782    0.07128 =
         0.08618    0.00393    0.08042    0.04087
C1    1    0.583343    0.173320    0.978833    11.00000    0.06671    0.05415 =
         0.04157   -0.00162    0.02308   -0.00023
AFIX  13
H1    2    0.683311    0.173571    1.086463    11.00000   -1.20000
AFIX   0
C2    1    0.674784    0.212941    0.866842    11.00000    0.05720    0.04598 =
         0.04766   -0.00746    0.02368   -0.00759
C3    1    0.888942    0.210236    0.907375    11.00000    0.05743    0.07090 =
         0.06221   -0.00367    0.01953   -0.00525
C4    1    0.753305    0.281956    0.670226    11.00000    0.07047    0.05563 =
         0.07294    0.00238    0.04045   -0.00155
C5    1    0.593840    0.257090    0.727515    11.00000    0.06223    0.03550 =
         0.05301   -0.00669    0.02915   -0.00596
C6    1    0.385222    0.277972    0.628466    11.00000    0.05946    0.04045 =
         0.05299    0.00160    0.02944    0.00484
AFIX  23
H6A   2    0.376631    0.342017    0.585446    11.00000   -1.20000
H6B   2    0.308364    0.276510    0.695773    11.00000   -1.20000
AFIX   0
C7    1    0.295024    0.206642    0.489179    11.00000    0.05917    0.05034 =
         0.04178    0.00152    0.02524    0.00166
C8    1    0.071201    0.213370    0.430514    11.00000    0.06885    0.09075 =
         0.06291   -0.00486    0.02455    0.00638
AFIX  33
H8A   2    0.032051    0.279121    0.412386    11.00000   -1.20000
H8B   2    0.014591    0.178215    0.333120    11.00000   -1.20000
H8C   2    0.026604    0.186994    0.509248    11.00000   -1.20000
AFIX   0
C9    1    0.352377    0.233752    0.348980    11.00000    0.07985    0.05709 =
         0.04319    0.00535    0.02913    0.00634
C10   1    0.436189    0.078103    0.392017    11.00000    0.09394    0.05447 =
         0.05314    0.00059    0.03537    0.00827
C11   1    0.370372    0.105754    0.520943    11.00000    0.06173    0.04742 =
         0.03869   -0.00350    0.02258   -0.00352
C12   1    0.387235    0.047075    0.640632    11.00000    0.07878    0.04205 =
         0.05053   -0.00417    0.02652   -0.01109
AFIX  43
H12   2    0.443097   -0.012145    0.637267    11.00000   -1.20000
AFIX   0
C13   1    0.328401    0.063704    0.779500    11.00000    0.07600    0.05265 =
         0.04752   -0.00089    0.02889   -0.01889
AFIX  13
H13   2    0.258140    0.124736    0.762291    11.00000   -1.20000
AFIX   0
C14   1    0.183074   -0.015294    0.783395    11.00000    0.11308    0.09334 =
         0.07690    0.00109    0.03768   -0.05206
AFIX  23
H14A  2    0.241898   -0.077086    0.781144    11.00000   -1.20000
H14B  2    0.161621   -0.010701    0.882777    11.00000   -1.20000
AFIX   0
C15   1   -0.015058   -0.010158    0.645846    11.00000    0.11519    0.09610 =
         0.13247   -0.02179    0.05772   -0.04087
AFIX  33
H15A  2   -0.097675   -0.061048    0.655632    11.00000   -1.20000
H15B  2   -0.076168    0.050127    0.648610    11.00000   -1.20000
H15C  2    0.004188   -0.016324    0.546876    11.00000   -1.20000
AFIX   0
C16   1    0.504030    0.070697    0.940259    11.00000    0.07571    0.05562 =
         0.04556    0.00389    0.02886   -0.00688
AFIX  13
H16   2    0.450404    0.054647    1.021682    11.00000   -1.20000
AFIX   0
C17   1    0.664541   -0.002601    0.959641    11.00000    0.10453    0.05499 =
         0.06943    0.00613    0.04144    0.00568
AFIX  23
H17A  2    0.602769   -0.063153    0.917725    11.00000   -1.20000
H17B  2    0.737996    0.017347    0.895039    11.00000   -1.20000
AFIX   0
C18   1    0.807635   -0.018769    1.127417    11.00000    0.11695    0.08372 =
         0.09296    0.02135    0.02292    0.02836
AFIX  33
H18A  2    0.902321   -0.065966    1.126735    11.00000   -1.20000
H18B  2    0.873534    0.040054    1.169667    11.00000   -1.20000
H18C  2    0.737941   -0.040664    1.192415    11.00000   -1.20000
AFIX   0
H101  2    0.385127    0.226966    1.044722    11.00000    0.08417
HKLF 4


REM  20190822_513
REM wR2 = 0.1458, GooF = S = 1.084, Restrained GooF = 1.084 for all data
REM R1 = 0.0561 for 2566 Fo > 4sig(Fo) and 0.0618 for all 2994 data
REM 230 parameters refined using 1 restraints

END

WGHT      0.0780      0.0000

REM Instructions for potential hydrogen bonds
EQIV $1 x, y, z+1
HTAB O1 O5_$1
HTAB O1 O6_$1

REM Highest difference peak  0.439,  deepest hole -0.207,  1-sigma level  0.055
Q1    1   0.1351 -0.0470  0.9068  11.00000  0.05    0.44
Q2    1   0.6224 -0.0813  1.1501  11.00000  0.05    0.18
Q3    1   0.9267 -0.1397  1.1389  11.00000  0.05    0.16
Q4    1   0.3823 -0.0775  0.6161  11.00000  0.05    0.15
Q5    1   0.3305 -0.0574  0.5573  11.00000  0.05    0.15
Q6    1   0.1654 -0.0391  1.0356  11.00000  0.05    0.14
Q7    1   0.6748  0.3859  0.4972  11.00000  0.05    0.14
Q8    1  -0.0390 -0.1202  0.4569  11.00000  0.05    0.13
Q9    1   0.5901  0.0014  0.6546  11.00000  0.05    0.13
Q10   1   0.6199  0.3353  0.5307  11.00000  0.05    0.13
Q11   1   0.9132 -0.0013  1.1245  11.00000  0.05    0.13
Q12   1  -0.2123 -0.1100  0.6868  11.00000  0.05    0.13
Q13   1   0.2517 -0.0961  1.0417  11.00000  0.05    0.13
Q14   1   0.6299  0.2669  0.8552  11.00000  0.05    0.13
Q15   1   0.8817 -0.0987  1.3105  11.00000  0.05    0.12
Q16   1   0.6177  0.0719  0.4132  11.00000  0.05    0.12
Q17   1   1.1509 -0.0640  1.2994  11.00000  0.05    0.12
Q18   1   0.9924 -0.0579  1.1848  11.00000  0.05    0.12
Q19   1   0.1394  0.3827  0.5370  11.00000  0.05    0.12
Q20   1   1.1609 -0.1055  1.2027  11.00000  0.05    0.12
Q21   1   0.7958  0.0201  1.2217  11.00000  0.05    0.12
;

_shelx_res_checksum   85900

_shelx_hkl_file
;
   0   0   1  210.64   11.42
   0   0   1  200.47   11.07
   0   0   1  196.51   11.08
   0   0   1  208.18   12.38
   0   0   1  188.91   10.87
   0   0  -1  202.87   11.37
   0   0  -1  207.99   17.52
   0   0  -1  202.73   11.68
   0   0   2  818.34   62.23
   0   0   2  754.20   59.70
   0   0   2  946.16   96.59
   0   0   2  891.08   66.32
   0   0  -2  802.88   48.37
   0   0  -2  883.87   67.18
   0   0  -2  892.39   71.50
   0   0  -2  877.22   67.24
   0   0   3 7525.24  942.87
   0   0   3 7367.88  923.64
   0   0   3 6948.61  886.57
   0   0   3 7263.31  938.20
   0   0  -3 6886.84  820.79
   0   0  -3 7068.37  847.84
   0   0  -3 7042.66  888.29
   0   0  -3 7522.91  956.99
   0   0  -3 8471.39 1063.44
   0   0   4  436.42   34.81
   0   0   4  698.91   53.24
   0   0   4  427.45   34.73
   0   0  -4  493.22   38.70
   0   0  -4  719.59   52.94
   0   0  -4  512.27   40.84
   0   0   5   23.50    9.10
   0   0   5   17.77    5.69
   0   0   5   12.10    5.29
   0   0  -5   17.23   10.42
   0   0  -5   17.12    6.57
   0   0   6  186.99   17.67
   0   0   6  201.61   20.76
   0   0  -6  272.71   23.46
   0   0   7   75.28   10.20
   0   0   7   68.99   11.32
   0   0  -7  109.46   20.60
   0   0  -7  189.41   22.52
   0   0  -8  166.26   17.49
   0   0  -8  242.05   30.76
   0   0 -10    8.56    7.51
   0   1   0    0.51    1.18
   0   1   0    1.19    1.04
   0   1   0    3.13    0.66
   0   1   0    1.22    1.73
   0  -1   0    2.92    2.15
   0  -1   0    0.39    1.71
   0  -1   0    2.89    1.38
   0  -1   0    1.25    0.75
   0  -1   0    6.11    1.92
   0   1   1 3618.88  344.97
   0   1   1 3756.12  360.98
   0   1  -1 3630.57  347.70
   0   1   1 3627.25  339.61
   0   1  -1 3649.18  351.68
   0   1   1 4254.76  402.33
   0   1  -1 3699.94  346.21
   0   1   1 3441.57  333.91
   0   1  -1 3666.62  367.41
   0   1  -1 3656.62  352.31
   0  -1   1 3353.69  315.02
   0  -1   1 3740.31  359.84
   0  -1   1 3501.02  334.78
   0  -1  -1 3736.21  349.83
   0  -1   1 3261.33  317.58
   0  -1  -1 3988.25  397.93
   0  -1   1 3409.23  329.40
   0  -1  -1 3888.01  375.33
   0  -1  -1 3719.87  348.20
   0  -1  -1 4245.38  408.72
   0   1   2 6294.50  738.40
   0   1   2 5981.13  695.38
   0   1  -2 5689.00  647.26
   0   1   2 6148.31  736.02
   0   1  -2 6386.62  743.32
   0   1   2 6199.61  737.48
   0   1  -2 6105.58  729.46
   0   1  -2 6634.10  791.22
   0  -1   2 6252.05  739.26
   0  -1   2 5826.31  662.11
   0  -1  -2 6144.12  695.38
   0  -1   2 6171.96  733.63
   0  -1  -2 6657.31  751.10
   0  -1   2 5805.88  681.00
   0  -1  -2 6544.39  817.50
   0  -1   2 5935.90  717.90
   0  -1  -2 6328.18  755.98
   0  -1   2 5848.25  695.60
   0  -1  -2 6867.92  803.49
   0   1   3  870.81   71.76
   0   1   3  812.49   67.96
   0   1  -3 1000.05   78.97
   0   1   3  992.85   91.47
   0   1  -3  937.53   78.21
   0   1   3  858.73   63.43
   0  -1   3  849.27   61.84
   0  -1   3  848.70   66.85
   0  -1   3  878.92   74.48
   0  -1   3  901.94   69.97
   0  -1  -3 1001.81   77.40
   0  -1  -3  852.68   69.97
   0  -1  -3  800.53   50.87
   0  -1  -3  849.64   63.77
   0   1  -4  324.94   31.65
   0   1   4  277.21   21.09
   0   1   4  289.42   31.50
   0   1   4  308.72   26.58
   0   1  -4  370.98   45.60
   0   1  -4  352.25   25.70
   0  -1   4  291.86   32.70
   0  -1   4  306.50   37.50
   0  -1  -4  336.16   28.66
   0  -1   4  284.81   25.22
   0  -1   4  303.37   23.24
   0  -1  -4  342.65   26.39
   0   1  -5  736.44   62.14
   0   1   5  578.12   50.11
   0   1  -5  771.20   61.55
   0   1   5  595.42   47.97
   0   1   5  580.79   53.12
   0   1   5  599.64   46.45
   0  -1   5  610.55   49.32
   0  -1   5  641.38   46.88
   0  -1   5  624.47   57.35
   0  -1  -5  807.41   77.95
   0  -1   5  628.16   50.70
   0  -1  -5  679.94   61.51
   0   1   6  398.82   29.81
   0   1  -6  558.22   40.23
   0   1   6  380.19   32.43
   0  -1   6  436.69   53.16
   0  -1  -6  597.22   48.86
   0  -1   6  448.63   37.95
   0  -1  -6  551.37   51.25
   0   1   7   26.75    5.09
   0   1  -7   41.42   11.58
   0   1   7   26.66    6.82
   0  -1   7   30.62    8.93
   0  -1  -7   54.41   17.24
   0  -1   7   33.69    8.23
   0  -1   8   59.98    9.25
   0  -1   8   50.60   11.08
   0  -1  -8   93.31   13.05
   0  -1  -8  104.49   19.81
   0   1  -9  204.95   30.42
   0  -1  -9  205.40   29.77
   0   1 -10   15.62    8.76
   0  -1 -10   20.43    9.03
   0   2   016714.94 2675.59
   0   2   013829.56 2217.83
   0   2   013676.09 2179.58
   0   2   019249.20 3094.02
   0   2   016090.15 2575.33
   0  -2   016934.06 2708.22
   0  -2   014810.64 2362.59
   0  -2   015045.40 2400.50
   0  -2   018798.02 3019.88
   0  -2   016729.84 2676.37
   0   2   1 1427.70  114.59
   0   2  -1 1387.22  103.59
   0   2  -1 1222.71  102.32
   0   2   1 1273.03   91.73
   0   2   1 1353.79  101.75
   0   2   1 1127.02   90.76
   0   2  -1 1218.90   95.18
   0   2  -1 1260.19   92.29
   0   2  -1 1159.74   77.70
   0  -2   1 1227.79   94.36
   0  -2   1 1371.65  102.09
   0  -2  -1 1352.45   94.78
   0  -2   1 1341.02   97.43
   0  -2  -1 1405.51  105.98
   0  -2  -1 1281.85  102.24
   0  -2   1 1291.71  107.47
   0  -2  -1 1210.43   87.18
   0  -2  -1 1423.98  102.19
   0  -2  -1 1434.39  101.03
   0   2   2 3537.77  345.36
   0   2  -2 3616.11  352.82
   0   2  -2 3376.45  330.60
   0   2  -2 3897.13  403.00
   0   2  -2 3706.43  384.30
   0   2   2 3776.57  387.38
   0   2   2 3487.99  362.57
   0   2  -2 4530.39  477.37
   0   2   2 3859.80  383.99
   0  -2  -2 3682.05  357.44
   0  -2   2 3380.48  344.78
   0  -2   2 3712.34  378.07
   0  -2  -2 4018.22  414.31
   0  -2   2 3274.50  322.28
   0  -2  -2 3998.86  414.54
   0  -2   2 3692.61  379.42
   0  -2   2 3637.03  374.17
   0  -2  -2 4153.69  409.21
   0   2   3 1086.73   80.14
   0   2   3 1001.46   70.32
   0   2  -3 1067.06   74.17
   0   2   3  974.75   99.32
   0   2  -3 1112.52   77.67
   0   2   3 1097.10   86.13
   0   2  -3 1090.44   87.03
   0   2  -3 1217.22   97.09
   0  -2   3 1082.58   83.76
   0  -2   3  928.84   61.66
   0  -2  -3  974.13   63.85
   0  -2   3 1067.79   84.00
   0  -2  -3 1020.30   66.69
   0  -2   3  954.46   69.01
   0  -2  -3 1140.91   90.39
   0  -2   3  933.89   80.46
   0  -2  -3 1093.16   89.04
   0  -2   3 1032.38   82.40
   0  -2  -3 1168.65   84.03
   0   2  -4 3353.06  336.74
   0   2   4 2791.23  267.61
   0   2  -4 3719.14  374.07
   0   2   4 3275.40  326.11
   0   2  -4 2753.01  246.89
   0   2   4 2728.44  281.15
   0   2  -4 3543.35  336.46
   0   2   4 3014.34  295.53
   0  -2   4 2989.95  286.58
   0  -2  -4 2732.21  240.41
   0  -2  -4 2839.84  251.56
   0  -2  -4 3613.52  358.66
   0  -2   4 3064.34  330.81
   0  -2   4 2786.29  290.35
   0  -2  -4 3311.15  335.94
   0  -2   4 3162.27  317.75
   0  -2  -4 3491.17  337.40
   0   2   5  272.16   23.37
   0   2  -5  358.59   33.01
   0   2  -5  441.11   46.56
   0   2   5  337.75   29.04
   0   2   5  282.05   31.09
   0   2   5  285.84   22.01
   0   2  -5  378.66   31.10
   0   2  -5  401.78   35.27
   0  -2   5  303.05   28.03
   0  -2  -5  402.01   35.56
   0  -2   5  324.75   29.27
   0  -2   5  319.34   28.59
   0  -2  -5  335.38   32.91
   0  -2  -5  329.43   23.77
   0   2  -6  242.00   25.54
   0   2  -6  147.40   11.48
   0   2   6  108.97   11.38
   0  -2   6  122.64   16.77
   0  -2  -6  163.78   20.60
   0  -2   6  114.79   10.29
   0  -2   6  130.02   17.11
   0  -2  -6  166.23   23.25
   0   2  -7  478.35   50.20
   0  -2   7  394.96   39.91
   0  -2  -7  555.06   70.92
   0  -2   7  359.24   39.87
   0  -2  -7  478.47   76.35
   0   2  -8   51.49   15.26
   0  -2   8   23.16    8.17
   0  -2  -8   40.79   10.91
   0  -2   8   19.64    9.05
   0  -2  -8   54.96   15.55
   0   2   9    5.70    6.91
   0   2  -9   33.49   14.35
   0  -2   9    2.81    3.77
   0  -2   9    5.48    4.48
   0  -2  -9   32.91   15.04
   0   2 -10   22.44    9.08
   0  -2 -10   18.65    9.17
   0   3   0    7.41    5.32
   0   3   0    6.02    2.85
   0   3   0    7.23    2.73
   0   3   0    9.71   16.14
   0   3   0    4.86    4.58
   0  -3   0    6.70    5.12
   0  -3   0    2.52    3.18
   0  -3   0    5.52    3.85
   0  -3   0    9.83    8.98
   0  -3   0    8.75    4.26
   0   3   1 4276.22  453.55
   0   3  -1 4367.13  461.62
   0   3  -1 4052.39  461.52
   0   3   1 4399.56  440.62
   0   3   1 4537.90  477.44
   0   3   1 4145.57  502.18
   0   3  -1 4237.59  449.71
   0   3  -1 4588.66  495.96
   0   3  -1 4471.25  453.69
   0  -3   1 4326.96  462.13
   0  -3   1 4253.80  452.07
   0  -3  -1 4518.81  451.82
   0  -3   1 4217.19  446.69
   0  -3  -1 4248.98  449.22
   0  -3  -1 4080.30  456.71
   0  -3   1 4183.53  476.58
   0  -3  -1 4075.84  425.09
   0  -3  -1 4782.41  511.41
   0  -3  -1 5002.21  515.45
   0   3   2 3445.90  347.62
   0   3   2 3533.97  352.67
   0   3  -2 3613.33  343.87
   0   3   2 3294.76  310.75
   0   3  -2 3549.43  363.81
   0   3  -2 3466.28  335.32
   0   3   2 3007.76  309.92
   0   3  -2 3613.94  376.71
   0   3  -2 3416.93  347.83
   0  -3   2 3199.02  310.25
   0  -3  -2 3339.10  311.29
   0  -3   2 3316.90  335.37
   0  -3  -2 3689.07  369.95
   0  -3   2 3249.41  308.35
   0  -3  -2 3576.70  368.05
   0  -3   2 3439.38  369.50
   0  -3  -2 3395.60  327.92
   0  -3  -2 3547.54  341.27
   0  -3  -2 3751.05  370.26
   0   3   3  167.94    9.67
   0   3  -3  192.97   10.75
   0   3   3  167.05    9.31
   0   3  -3  192.83   13.95
   0   3  -3  181.59   19.59
   0   3  -3  178.20   19.06
   0   3   3  187.06   17.86
   0   3   3  154.50   17.86
   0   3  -3  223.94   25.74
   0   3   3  157.34   12.52
   0  -3   3  162.69    9.51
   0  -3  -3  183.95   13.13
   0  -3   3  189.27   17.09
   0  -3  -3  188.70   18.93
   0  -3   3  152.08   10.02
   0  -3  -3  180.70   33.13
   0  -3   3  184.76   28.00
   0  -3   3  179.86   17.43
   0  -3  -3  177.92   12.00
   0   3   4   43.77    3.90
   0   3   4   39.63   10.71
   0   3  -4   54.16    4.69
   0   3   4   47.21    6.26
   0   3   4   53.41   10.31
   0   3  -4   53.00   11.20
   0   3  -4   65.27   16.37
   0   3  -4   45.28    2.72
   0   3  -4   59.57   12.32
   0  -3   4   43.77    4.73
   0  -3   4   51.12   10.78
   0  -3   4   53.54   15.84
   0  -3  -4   46.71    2.42
   0  -3  -4   43.60    2.41
   0  -3  -4   44.07   12.02
   0  -3   4   49.24    9.96
   0  -3  -4   55.84   21.45
   0  -3  -4   51.26    9.32
   0   3   5  213.35   12.99
   0   3   5  221.65   24.32
   0   3  -5  329.17   39.60
   0   3  -5  286.83   29.61
   0   3   5  271.04   25.42
   0   3  -5  276.66   27.30
   0   3  -5  261.64   16.06
   0  -3  -5  308.59   29.94
   0  -3   5  249.53   36.24
   0  -3   5  248.47   25.16
   0  -3  -5  256.92   41.54
   0  -3   5  239.88   22.66
   0  -3   5  210.90   14.01
   0  -3  -5  228.54   16.03
   0   3  -6  119.68   18.11
   0  -3   6   89.97   16.05
   0  -3  -6  119.07   18.97
   0  -3   6   92.30   16.09
   0  -3  -6  109.68   19.83
   0   3  -7  216.75   31.00
   0  -3   7  180.85   25.56
   0  -3  -7  248.98   33.18
   0  -3   7  176.92   26.00
   0  -3  -7  218.71   32.59
   0   3  -8  159.27   24.73
   0  -3   8  109.28   17.75
   0  -3  -8  177.77   24.07
   0  -3   8  102.60   18.53
   0  -3  -8  154.99   25.15
   0   3   9    9.01    9.32
   0   3  -9   17.71    8.30
   0  -3   9    8.63    5.13
   0  -3   9    8.28    5.86
   0  -3  -9    8.96    9.15
   0   4   031797.02 6727.05
   0   4   028808.09 5995.70
   0   4   031326.89 6611.82
   0   4   029562.18 6200.35
   0  -4   032002.22 6695.91
   0  -4   032020.56 6667.77
   0  -4   031222.05 6606.87
   0  -4   032587.15 6865.90
   0   4   1 8009.36 1030.74
   0   4  -1 7926.46 1016.88
   0   4  -1 7082.01  948.58
   0   4   1 8053.08  993.57
   0   4   1 8274.58 1054.43
   0   4   1 7294.25  968.68
   0   4  -1 7950.47 1023.40
   0   4  -1 8247.32 1068.50
   0   4  -1 8092.27  998.79
   0  -4   1 7909.37 1020.67
   0  -4   1 7660.44  982.85
   0  -4  -1 8284.23 1036.96
   0  -4   1 7924.61 1019.13
   0  -4  -1 7912.53 1017.42
   0  -4  -1 7443.09  992.18
   0  -4   1 7487.06 1002.74
   0  -4  -1 7781.40  989.87
   0  -4  -1 8572.63 1102.98
   0  -4  -1 8685.65 1099.93
   0   4   2 2858.91  264.48
   0   4   2 2997.51  282.39
   0   4  -2 2564.97  220.43
   0   4   2 2640.95  229.81
   0   4  -2 2942.61  288.74
   0   4  -2 3045.79  294.71
   0   4   2 2560.87  251.75
   0   4  -2 2967.88  297.63
   0   4  -2 2989.14  276.12
   0  -4   2 2682.45  247.93
   0  -4  -2 2683.24  231.41
   0  -4   2 2689.90  258.42
   0  -4  -2 3274.18  312.97
   0  -4  -2 2916.17  267.73
   0  -4  -2 3038.62  300.67
   0  -4   2 2952.78  280.58
   0  -4  -2 2784.19  254.05
   0  -4   2 2452.99  224.99
   0  -4  -2 3165.10  284.19
   0   4   3  913.89   62.75
   0   4  -3 1023.46   69.48
   0   4   3  854.21   57.01
   0   4  -3  902.41   57.70
   0   4   3  760.10   50.08
   0   4  -3  997.87   81.87
   0   4   3  857.75   72.75
   0   4   3 1032.19   80.18
   0   4  -3 1060.97   93.21
   0   4  -3 1092.43  109.82
   0  -4   3  865.33   62.66
   0  -4  -3  944.80   64.18
   0  -4   3  870.80   60.44
   0  -4  -3 1125.05   90.98
   0  -4   3  954.64   75.18
   0  -4  -3 1014.39   86.22
   0  -4   3  963.03   77.48
   0  -4  -3  962.09   66.42
   0  -4   3  980.31   78.47
   0  -4  -3 1008.13   73.52
   0   4  -4  632.10   51.88
   0   4   4  483.60   28.47
   0   4  -4  681.88   63.06
   0   4  -4  596.44   34.81
   0   4   4  624.50   49.03
   0   4   4  475.33   43.39
   0   4  -4  674.51   76.44
   0  -4   4  568.25   47.00
   0  -4  -4  713.44   58.81
   0  -4   4  578.58   60.57
   0  -4  -4  625.25   54.77
   0  -4   4  564.80   48.25
   0  -4  -4  515.15   34.39
   0  -4   4  499.19   29.66
   0  -4  -4  524.30   33.74
   0   4  -5  298.40   42.48
   0  -4   5  244.10   26.37
   0  -4  -5  304.50   30.67
   0  -4   5  294.84   27.28
   0  -4  -5  275.10   30.12
   0  -4  -5  211.72   14.08
   0  -4  -5  227.90   14.31
   0   4  -6  255.92   29.68
   0  -4   6  205.18   43.30
   0  -4  -6  279.11   32.67
   0  -4   6  224.28   27.89
   0  -4  -6  241.69   31.55
   0   4  -7  336.26   39.91
   0  -4   7  277.31   36.06
   0  -4  -7  387.02   46.44
   0  -4   7  243.97   50.61
   0  -4  -7  315.75   41.18
   0   4  -8   86.55   17.88
   0  -4   8   63.72   15.07
   0  -4  -8  104.36   20.33
   0  -4   8   64.85   15.81
   0  -4  -8   91.40   20.14
   0   4   9   50.32   16.94
   0   4  -9   70.87   13.90
   0  -4   9   42.36   10.06
   0  -4   9   37.17   10.84
   0  -4  -9   66.38   14.82
   0   5   0    2.87    3.79
   0   5   0    0.68    1.41
   0   5   0    1.00    2.75
   0   5   0    1.07    2.98
   0   5   0    2.12    5.28
   0   5   0    0.88    2.57
   0  -5   0    2.19    1.92
   0  -5   0   -0.18    3.60
   0  -5   0   -0.11    5.73
   0  -5   0    0.65    2.24
   0   5   1 5591.27  641.23
   0   5  -1 5233.68  628.77
   0   5   1 5320.94  576.82
   0   5  -1 5036.29  580.96
   0   5   1 5080.77  608.31
   0   5  -1 5625.82  637.32
   0   5  -1 5568.19  644.91
   0   5  -1 5141.38  562.39
   0  -5  -1 5541.63  635.61
   0  -5   1 5589.07  640.86
   0  -5  -1 5477.63  597.01
   0  -5   1 5437.77  619.90
   0  -5  -1 6023.12  691.10
   0  -5  -1 5226.19  629.81
   0  -5   1 5327.80  691.46
   0  -5   1 5523.73  633.00
   0  -5  -1 5546.06  638.53
   0   5   2 3264.76  315.48
   0   5  -2 3195.15  327.07
   0   5  -2 3390.71  340.99
   0   5   2 2549.47  224.54
   0   5   2 3394.01  329.66
   0   5   2 2999.35  310.05
   0   5  -2 3235.59  337.63
   0   5  -2 3226.56  313.00
   0  -5   2 3256.96  320.84
   0  -5  -2 3579.26  356.12
   0  -5   2 2869.99  287.03
   0  -5  -2 3208.07  333.63
   0  -5  -2 3294.33  317.15
   0  -5  -2 3063.43  290.25
   0  -5   2 2945.09  285.68
   0  -5  -2 3444.74  321.33
   0   5   3 1115.34   82.23
   0   5   3 1234.96   99.14
   0   5   3  937.08   59.63
   0   5  -3 1238.70  105.64
   0   5  -3 1248.71  114.84
   0   5  -3 1275.75  108.92
   0   5   3 1039.04   92.87
   0   5  -3 1282.51  101.65
   0  -5   3  989.18   74.05
   0  -5  -3 1151.75   83.88
   0  -5  -3 1352.95  112.83
   0  -5   3 1110.38   93.18
   0  -5  -3 1266.77  114.63
   0  -5   3 1131.29   92.98
   0  -5  -3 1044.36   77.67
   0  -5   3 1179.04   97.90
   0  -5  -3 1133.54   79.54
   0   5   4 1100.63  102.21
   0   5  -4 1452.20  136.18
   0   5  -4 1536.36  135.54
   0   5   4 1350.30  113.93
   0   5  -4 1366.28  142.02
   0   5  -4 1297.73   94.56
   0  -5   4 1318.38  114.73
   0  -5  -4 1460.00  127.13
   0  -5   4 1099.21   81.30
   0  -5  -4 1347.93  148.53
   0  -5   4 1185.36  106.33
   0  -5   4 1259.32  125.55
   0   5  -5   39.35   11.60
   0  -5   5   39.37   11.59
   0  -5  -5   44.11   13.04
   0  -5   5   41.72   11.28
   0  -5  -5   32.85   12.90
   0   5  -6   17.83   10.32
   0  -5   6   18.96   10.89
   0  -5  -6   27.11   22.69
   0  -5   6   15.86    9.67
   0  -5  -6   21.04   20.88
   0   5  -7  156.66   25.10
   0  -5   7  117.00   23.40
   0  -5  -7  174.14   29.78
   0  -5   7  138.68   23.80
   0  -5  -7  143.60   26.84
   0   5  -8  168.00   24.03
   0  -5   8  129.82   37.00
   0  -5  -8  200.07   29.23
   0  -5   8  116.40   22.25
   0  -5  -8  167.05   26.50
   0   5   9    6.46   10.16
   0   5  -9    8.08    7.32
   0  -5   9    7.97    5.93
   0  -5   9    6.71    6.38
   0  -5  -9    3.18   13.97
   0   6   0  299.99   24.30
   0   6   0  222.63   27.88
   0   6   0  258.76   14.22
   0   6   0  204.00   15.51
   0   6   0  222.62   24.78
   0  -6   0  274.04   23.32
   0  -6   0  205.48   47.91
   0  -6   0  267.17   20.80
   0  -6   0  222.57   15.41
   0   6   1 1053.96   98.54
   0   6  -1 1026.57   73.75
   0   6   1  921.97   57.60
   0   6  -1  935.84   57.72
   0   6   1 1040.67   73.58
   0   6   1  952.14   85.39
   0   6  -1  972.31   90.46
   0   6  -1  832.75   50.73
   0   6  -1 1092.94   85.19
   0   6  -1 1011.75   78.87
   0  -6   1 1087.18   84.29
   0  -6   1 1018.06   76.12
   0  -6   1  978.51   72.30
   0  -6  -1  985.94   62.20
   0  -6  -1 1120.32   83.06
   0  -6   1  930.92   89.32
   0  -6  -1  990.56  118.88
   0  -6  -1 1071.33   82.05
   0  -6  -1 1032.70   71.43
   0   6   2 2060.96  184.38
   0   6  -2 2064.04  201.05
   0   6  -2 2027.71  203.78
   0   6  -2 2230.63  207.28
   0   6   2 1942.81  190.07
   0   6  -2 2212.28  198.33
   0  -6   2 1999.72  178.15
   0  -6  -2 2138.08  188.72
   0  -6  -2 2429.86  243.76
   0  -6   2 2104.34  190.29
   0  -6  -2 2222.55  220.30
   0  -6   2 2097.17  192.36
   0  -6   2 1966.27  177.77
   0  -6  -2 2018.70  169.66
   0  -6  -2 2182.15  179.99
   0   6   3  309.27   21.66
   0   6  -3  350.76   38.69
   0   6  -3  362.02   33.35
   0   6   3  278.81   31.14
   0   6  -3  364.30   24.41
   0  -6   3  317.96   26.93
   0  -6   3  324.75   28.61
   0  -6  -3  310.86   26.94
   0  -6  -3  364.95   32.46
   0  -6  -3  339.08   37.68
   0  -6   3  325.03   29.15
   0  -6   3  297.15   40.89
   0   6   4  106.83   17.93
   0   6  -4  142.71   25.21
   0   6  -4  145.94   20.79
   0   6   4  138.94   15.92
   0   6  -4  134.05   19.70
   0   6  -4  125.29    8.07
   0  -6   4  121.91   15.86
   0  -6  -4  130.73   17.70
   0  -6   4  105.38   10.17
   0  -6  -4  122.94   21.61
   0  -6   4  106.40   27.42
   0  -6   4  124.21   25.08
   0   6  -5  264.36   29.36
   0  -6   5  226.88   29.18
   0  -6  -5  297.56   53.20
   0  -6   5  243.08   27.45
   0  -6  -5  254.94   33.29
   0   6  -6   89.12   18.62
   0  -6   6   76.55   19.45
   0  -6  -6  100.18   23.13
   0  -6   6   79.28   17.38
   0  -6  -6   89.77   21.16
   0   6  -7  214.60   46.47
   0  -6  -7  256.03   35.91
   0  -6   7  169.65   28.88
   0  -6  -7  196.32   31.76
   0   6  -8   21.55    9.59
   0  -6   8   14.48    9.54
   0  -6   8   16.83   10.04
   0  -6  -8   15.16   10.74
   0   6   9   18.80   13.61
   0   6  -9   27.40    9.32
   0  -6   9   17.93    8.29
   0  -6   9   16.03    8.83
   0  -6  -9   26.93   10.31
   0   7   0    3.75    3.78
   0   7   0   -2.38    2.36
   0   7   0    0.77    1.91
   0   7   0   -6.25    5.58
   0  -7   0    9.70    3.89
   0  -7   0    1.45    6.04
   0  -7   0    1.20    1.40
   0  -7   0    0.83    2.91
   0   7   1 1495.92  126.16
   0   7  -1 1412.99  167.88
   0   7  -1 1439.20  120.64
   0   7  -1 1627.49  138.40
   0   7   1 1404.00  131.55
   0  -7   1 1618.49  137.59
   0  -7   1 1496.60  121.46
   0  -7   1 1312.21  105.21
   0  -7  -1 1597.56  134.10
   0  -7   1 1447.77  144.00
   0  -7  -1 1424.08  138.31
   0  -7   1 1454.70  119.47
   0  -7  -1 1378.80  106.17
   0  -7  -1 1575.68  120.98
   0   7   2 1339.41  110.22
   0   7  -2 1341.72  128.75
   0   7  -2 1490.19  122.38
   0   7  -2 1362.33  117.45
   0   7   2 1226.08  114.94
   0   7  -2 1324.04  124.01
   0  -7   2 1283.72  109.43
   0  -7  -2 1440.50  117.28
   0  -7  -2 1497.41  125.32
   0  -7   2 1294.79  108.08
   0  -7   2 1337.68  110.43
   0  -7  -2 1361.90  132.05
   0  -7   2 1208.96   99.38
   0   7   3  913.79   68.91
   0   7  -3  966.09   94.52
   0   7  -3  982.88   85.61
   0   7   3  837.93   79.26
   0   7  -3 1070.07   79.06
   0  -7   3  854.18   70.95
   0  -7   3  880.44   74.93
   0  -7  -3  944.04   70.68
   0  -7  -3 1044.45   88.81
   0  -7  -3 1020.95   99.56
   0  -7   3  945.36   80.40
   0  -7   3  826.41   71.71
   0   7  -4  304.16   33.21
   0   7  -4  261.39   16.60
   0  -7   4  247.98   16.12
   0  -7   4  276.52   26.94
   0  -7  -4  321.58   33.01
   0  -7   4  248.98   27.13
   0  -7  -4  289.44   34.89
   0   7  -5  326.19   35.07
   0  -7   5  270.30   33.66
   0  -7  -5  338.31   39.28
   0  -7   5  284.54   31.79
   0  -7  -5  299.92   39.00
   0   7  -6  120.86   21.27
   0  -7   6   98.59   21.79
   0  -7  -6  127.59   25.10
   0  -7   6  102.29   20.07
   0  -7  -6  106.50   23.81
   0   7  -7   57.28   17.57
   0  -7   7   49.94   30.11
   0  -7  -7   71.70   20.30
   0  -7   7   98.73   17.65
   0  -7  -7   57.36   32.96
   0   7   8   24.15   17.89
   0   7  -8   38.48   10.95
   0  -7   8   27.09   11.71
   0  -7   8   22.06   11.21
   0  -7  -8   30.48   12.95
   0   7   9   -0.45    8.02
   0   7  -9    2.32    5.11
   0  -7   9    4.04    8.97
   0  -7   9    5.11    5.17
   0  -7  -9    1.13    5.79
   0   8   0  327.08   27.34
   0   8   0  280.70   46.53
   0   8   0  234.01   15.65
   0  -8   0  340.64   28.27
   0  -8   0  271.54   33.98
   0  -8   0  273.29   16.41
   0   8   1    9.17    5.57
   0   8  -1   14.47    8.52
   0   8   1    7.72    4.39
   0   8  -1   11.54    3.89
   0   8  -1   20.03    6.18
   0   8   1   44.62    8.87
   0  -8   1    8.96    3.10
   0  -8   1   11.37    5.53
   0  -8   1   13.66   10.01
   0  -8  -1   13.87    5.66
   0  -8   1   12.24    6.08
   0  -8  -1   10.97    9.53
   0  -8   1    8.49    2.32
   0   8   2 1601.04  138.99
   0   8  -2 1632.89  162.91
   0   8  -2 1750.14  151.13
   0   8  -2 1568.71  137.52
   0   8   2 1490.40  144.44
   0   8  -2 2502.65  221.32
   0  -8   2 1484.23  130.49
   0  -8  -2 1649.34  141.83
   0  -8  -2 1652.91  142.55
   0  -8   2 1503.21  130.36
   0  -8   2 1579.22  137.51
   0  -8  -2 1553.19  155.04
   0  -8   2 1325.99  113.03
   0   8   3 1327.95  110.64
   0   8  -3 1584.92  141.43
   0   8  -3 1524.46  149.37
   0   8  -3 1580.67  128.47
   0  -8   3 1156.46  105.73
   0  -8   3 1235.98  107.25
   0  -8  -3 1353.17  112.38
   0  -8  -3 1531.60  136.20
   0  -8   3 1329.53  117.63
   0  -8  -3 1534.22  154.08
   0  -8   3 1396.59  129.36
   0   8  -4   46.33   13.23
   0  -8   4   40.54   10.39
   0  -8   4   39.95    9.72
   0  -8  -4   53.56   12.16
   0  -8   4   40.12    4.85
   0  -8  -4   41.49   16.95
   0   8  -5   36.91   12.77
   0  -8   5   27.17   11.97
   0  -8  -5   38.79   13.39
   0  -8   5   27.15   10.47
   0  -8  -5   31.41   16.29
   0   8  -6   68.78   17.29
   0  -8   6   60.24   28.44
   0  -8  -6   75.64   18.67
   0  -8   6   58.15   15.34
   0  -8  -6   60.54   20.19
   0   8   7   12.26   16.16
   0   8  -7   31.34   11.05
   0  -8   7   14.74   11.31
   0  -8   7   14.30   17.51
   0  -8  -7   18.53   12.08
   0   8  -8    9.59    7.14
   0   8   8    8.10   11.70
   0  -8   8    5.56    7.75
   0  -8  -8    7.91    8.47
   0   9   0   -3.62    4.34
   0   9   0   -1.80    5.96
   0  -9   0   -0.23    4.38
   0  -9   0   -1.13    6.82
   0   9  -1  232.04   16.75
   0  -9   1  269.85   25.09
   0  -9   1  240.24   15.87
   0  -9  -1  289.62   25.05
   0  -9  -1  263.73   54.90
   0  -9   1  258.75   36.03
   0   9  -2  644.85   50.49
   0   9   2  585.75   51.05
   0   9  -2  693.07   71.79
   0  -9   2  583.10   45.63
   0  -9   2  704.70   55.99
   0  -9  -2  719.09   55.63
   0  -9   2  546.50   45.73
   0  -9  -2  677.05   70.93
   0  -9   2  618.27   46.28
   0   9  -3  108.47   20.70
   0  -9   3   86.06   12.02
   0  -9   3   81.60   10.76
   0  -9  -3   97.76   10.11
   0  -9   3   93.85   10.60
   0  -9  -3   92.72   23.44
   0   9  -4   47.62   13.57
   0  -9   4   30.68    9.32
   0  -9   4   30.52    8.58
   0  -9  -4   40.83   10.49
   0  -9   4   31.62    5.08
   0  -9  -4   35.35   16.49
   0   9  -5  226.96   29.19
   0  -9   5  176.13   24.85
   0  -9  -5  218.18   35.16
   0   9   6  135.78   28.79
   0   9  -6  150.19   24.12
   0  -9   6  116.47   21.62
   0  -9   6  124.21   20.06
   0  -9  -6  135.23   26.79
   0   9   7   20.54   13.58
   0   9  -7   14.95   10.04
   0  -9   7   16.37    9.58
   0  -9   7   10.36    9.13
   0  -9  -7   16.77   11.02
   0   9   8   55.50   19.41
   0   9  -8   77.14   13.78
   0  -9   8   56.44   23.82
   0  -9   8   62.11   13.76
   0  -9  -8   79.48   15.87
   0 -10   0  410.06   53.52
   0 -10   0  440.39   53.36
   0 -10   1  313.31   30.48
   0 -10   1  268.55   41.66
   0 -10  -1  321.18   30.38
   0 -10  -1  338.31   44.76
   0  10  -2  469.62   50.70
   0 -10   2  481.18   41.10
   0 -10  -2  492.64   39.29
   0 -10   2  401.45   29.60
   0 -10  -2  486.75   57.30
   0  10   3  374.72   38.01
   0  10  -3  522.71   73.96
   0 -10   3  457.25   35.41
   0 -10   3  400.99   32.56
   0 -10  -3  420.44   41.69
   0 -10   3  369.70   31.44
   0 -10  -3  488.23   57.94
   0  10   4   25.21   10.61
   0 -10   4   18.29    7.33
   0 -10   4   26.26    7.31
   0 -10   4   19.64    6.74
   0  10   5  141.72   25.02
   0  10  -5  182.86   25.09
   0 -10   5  135.61   19.19
   0 -10   5  146.68   19.12
   0 -10  -5  171.31   29.88
   0  10   6   21.99   12.37
   0  10  -6   32.98   11.17
   0 -10   6   16.09    9.34
   0 -10   6   15.89    8.38
   0 -10  -6   20.29   13.40
   0  10   7   12.12   11.28
   0  10  -7   17.76    8.82
   0 -10   7   15.32    8.30
   0 -10   7   12.94    7.90
   0 -10  -7   12.84   10.11
   0  10   8    8.82   10.28
   0  10  -8    7.92    6.18
   0 -10   8    7.62    6.07
   0 -10   8    7.66   10.23
   0 -10  -8    9.49    7.05
   0 -11   0    0.45    6.80
   0 -11   0   29.15   11.63
   0 -11   1   89.22   15.21
   0 -11   1   77.94   23.24
   0 -11  -1   84.76   22.97
   0  11  -2   36.21   14.90
   0 -11  -2   35.54   17.65
   0  11  -3  187.25   25.50
   0 -11   3  165.77   16.37
   0 -11  -3  152.83   15.06
   0 -11   3  126.24   12.34
   0 -11  -3  195.11   32.28
   0  11  -4  113.16   20.09
   0  11   4   65.82   12.81
   0 -11   4   66.86   15.33
   0 -11   4   72.36   15.76
   0 -11   4   75.54    7.85
   0 -11  -4  106.33   23.44
   0  11   5  265.44   31.75
   0  11  -5  374.59   40.03
   0 -11   5  262.77   26.31
   0 -11   5  274.60   27.25
   0 -11  -5  349.39   45.09
   0  11   6   84.06   17.02
   0  11  -6  115.55   18.46
   0 -11   6   84.78   22.35
   0 -11   6   76.83   13.22
   0 -11  -6  101.92   21.28
   0  11   7   16.32   12.00
   0  11  -7   59.43   17.08
   0 -11   7   13.43    7.74
   0 -11   7   11.71    7.46
   0 -11  -7   71.29   11.71
   0 -12   0  505.71   49.19
   0 -12   0  463.03   63.58
   0 -12   1  201.76   25.35
   0 -12  -1  149.25   21.71
   0 -12  -1  340.87   60.94
   0  12  -2   50.52   16.02
   0 -12  -2   44.34   10.03
   0 -12   2   50.88   11.27
   0 -12  -2   44.53   19.02
   0  12  -3  227.00   31.63
   0 -12  -3  222.67   20.01
   0 -12   3  227.56   21.16
   0 -12  -3  238.93   38.31
   0  12  -4   98.28   18.23
   0 -12   4   58.10    8.02
   0 -12   4   81.16    7.92
   0  12   5   80.86   14.32
   0  12  -5  189.29   21.95
   0 -12   5   80.79   10.49
   0 -12   5   85.50   11.27
   0 -12  -5  173.05   40.76
   0  12   6    9.42    6.91
   0  12  -6   16.74    7.76
   0 -12   6    8.64    4.78
   0 -12   6    9.40    5.04
   0 -12  -6   23.05   17.59
   0  12  -7   12.20    6.39
   0 -12   7    9.20    4.45
   0 -12   7   10.95    4.41
   0 -12  -7   13.75    7.48
   0 -13   0   -0.60   10.91
   0 -13   0  185.23   21.52
   0  13  -1  279.35   39.04
   0 -13  -1  314.45   32.79
   0 -13   1  302.30   33.90
   0 -13  -1  317.52   45.82
   0  13  -2  437.87   52.02
   0 -13  -2  414.95   38.14
   0 -13   2  458.92   43.17
   0 -13  -2  455.94   56.65
   0  13  -3   16.54    9.48
   0 -13  -3   14.11    8.74
   0 -13   3   11.76    5.58
   0 -13  -3   16.77   12.26
   0 -13   4   48.48    6.06
   0 -13  -4   60.29   17.89
   0  13  -5  329.13   37.65
   0 -13  -5  337.50   44.07
   0  13  -6   34.70    8.63
   0 -13   6   20.14    4.36
   0 -13  -6   33.86   10.24
   0  14   0   77.65   18.96
   0 -14   0   96.20   16.36
   0  14  -1   24.31   10.72
   0 -14  -1   22.91    7.90
   0 -14   1    3.94    7.95
   0 -14  -1    4.58   11.98
   0  14  -2    9.15   10.63
   0 -14  -2   28.44    7.75
   0 -14   2   32.78    8.31
   0 -14  -2    9.26   13.42
   0  14  -3   29.18   10.47
   0 -14  -3   23.09    6.29
   0 -14   3   23.38    6.27
   0 -14  -3   25.97   25.07
   0  14  -4  251.06   30.91
   0 -14  -4  260.44   38.70
   0  14  -5    2.36   10.77
   0 -14  -5    7.67    7.33
   0  15   0   78.64   12.27
   0 -15   0   -2.59    8.27
   0 -15   1  113.10   16.54
   0 -15  -1  116.75   16.06
   0  15  -2   40.36   12.10
   0 -15  -2   45.88    8.69
   0 -15   2   43.92    9.30
   0 -15  -2   44.76   15.63
   0  15  -3    8.43   13.61
   0 -15  -3   12.94    4.04
   0 -15   3   11.18    4.36
   0 -15  -3   13.75    9.74
   0  15  -4   31.97    9.21
   0 -15  -4   29.57   11.76
   0  16   0   33.07    9.87
   0 -16   0   14.23   13.42
   0  16   1   39.09   11.00
   0  16  -1   35.39   10.22
   0 -16   1   41.64    9.05
   0 -16  -1   38.48    8.37
   0  16   2    1.64    6.30
   0  16  -2    3.03    5.92
   0 -16   2    4.09    4.44
   0 -16  -2   31.33    7.63
   0  16  -3   25.69    8.59
   0 -16   3   34.75    3.79
   1   0 -10    6.33    6.64
   1   0  -9  178.97   17.28
  -1   0   9  118.93   12.39
   1   0  -8   -0.01    2.76
  -1   0   8   -2.53    2.19
  -1   0   8    1.26    1.64
   1   0  -7  175.54   28.28
  -1   0   7  144.57   15.75
  -1   0   7  113.01   12.26
   1   0  -6 2288.07  207.93
   1   0  -6 2067.70  197.83
   1   0  -6 2064.31  188.20
  -1   0   6 1758.12  164.35
  -1   0   6 2069.91  194.60
  -1   0   6 1646.21  150.97
   1   0  -5 1022.26   82.35
   1   0  -5 1577.22  118.32
   1   0  -5 1020.73   94.00
  -1   0   5  821.91   68.38
  -1   0   5  874.45   74.35
  -1   0   5 1515.39  117.44
  -1   0   5  805.52   74.41
   1   0  -4 1327.92  107.36
   1   0  -4 1210.28   96.57
  -1   0   4 1140.69   93.89
  -1   0   4 1220.74  101.51
  -1   0   4 1636.70  128.18
  -1   0   4 1201.52   93.69
   1   0  -3 6435.68  764.90
   1   0  -3 6369.29  756.11
   1   0  -3 6099.02  725.34
   1   0  -3 6451.94  785.83
  -1   0   3 5862.49  703.12
  -1   0   3 5910.25  705.55
  -1   0   3 6018.15  708.81
   1   0  -2 3815.78  385.19
   1   0  -2 3651.46  371.15
   1   0  -2 3983.13  394.16
   1   0  -2 3924.17  392.41
  -1   0   2 3403.07  315.73
  -1   0   2 3481.72  321.87
  -1   0   2 3504.68  385.10
  -1   0   2 3482.97  364.03
  -1   0   2 3710.74  369.58
  -1   0   2 3554.57  352.46
   1   0  -1 6745.02  781.35
   1   0  -1 6726.78  792.54
   1   0  -1 6630.74  784.73
   1   0  -1 6766.23  774.55
   1   0  -1 6189.90  727.09
  -1   0   1 6779.66  801.41
  -1   0   1 6658.42  792.36
  -1   0   1 6106.80  698.35
  -1   0   1 6625.44  776.56
   1   0   015034.01 2375.74
   1   0   015496.98 2452.42
   1   0   021161.83 3370.54
   1   0   017714.24 2801.11
  -1   0   016011.75 2530.55
  -1   0   015493.25 2454.37
  -1   0   020050.06 3191.76
  -1   0   010390.87 1628.12
  -1   0   017324.59 2737.24
   1   0   1  303.71   23.34
   1   0   1  323.94   26.15
   1   0   1  292.49   40.14
   1   0   1  290.44   34.26
   1   0   1  270.15   28.39
  -1   0  -1  334.19   37.89
  -1   0  -1  293.55   24.11
  -1   0  -1  320.96   29.85
  -1   0  -1  291.79   23.03
  -1   0  -1  278.99   27.61
   1   0   2 1003.41   90.01
   1   0   2  990.59   73.96
   1   0   2  958.55   75.37
   1   0   2 1030.79   83.15
  -1   0  -2  870.13   62.24
  -1   0  -2  936.82   67.59
  -1   0  -2 1001.92   72.79
  -1   0  -2 1092.93  100.95
  -1   0  -2  963.94   75.48
  -1   0  -2 1124.38   88.60
   1   0   3 7133.51  930.60
   1   0   3 7595.48  990.09
   1   0   3 8754.80 1161.26
   1   0   3 7716.94 1027.66
  -1   0  -3 6796.11  873.22
  -1   0  -3 7027.65  904.37
  -1   0  -3 8610.71 1124.23
  -1   0  -310902.16 1424.96
  -1   0  -3 8866.42 1174.01
   1   0   4  759.73   71.72
   1   0   4  835.69   74.73
   1   0   4  822.49   70.98
  -1   0  -4 1197.46   80.75
  -1   0  -4  721.53   48.01
  -1   0  -4  999.99   91.58
  -1   0  -4 1003.58   81.43
   1   0   5    0.13    3.46
   1   0   5    3.92    3.34
   1   0   5    9.72    5.20
  -1   0  -5    6.50    4.74
   1   0   6   38.47    6.42
   1   0   6   43.39   18.92
  -1   0  -6   53.65    9.02
   1   0   7    3.21    6.50
  -1   0  -7   21.57    9.03
  -1   0  -8  368.67   46.27
  -1   0  -9  163.40   20.14
  -1   0  -9   83.74    9.50
   1   1 -10    8.46    6.04
  -1   1  10    2.87    4.01
  -1  -1  10    3.05    2.19
   1  -1 -10    7.63    6.21
   1  -1  -9  527.77   51.45
   1  -1  -9  692.37   72.97
  -1   1   8   27.71    5.50
   1   1  -8   38.71    6.97
   1  -1  -8   46.23   10.56
  -1  -1   8   31.28    8.21
  -1  -1   8   25.60    6.33
   1   1  -7  938.94   91.65
   1   1  -7 1020.16   94.50
  -1   1   7  751.65   73.83
   1  -1  -7 1167.55  121.58
   1  -1  -7 1231.49  110.55
  -1  -1   7  805.64   74.20
  -1  -1   7  794.49   69.44
   1   1  -6   37.95    7.86
   1   1  -6   31.73    9.19
  -1   1   6   29.92    6.69
  -1   1   6   23.71    5.01
   1  -1  -6   41.65   10.37
  -1  -1   6   38.28    9.06
   1  -1  -6   30.14    6.03
  -1  -1   6   26.05    7.11
  -1  -1   6   30.34    8.38
  -1   1   5  666.63   57.90
   1   1  -5  806.43   59.90
   1   1  -5  742.65   61.88
   1   1  -5  863.50   66.87
  -1   1   5  730.21   60.73
  -1   1   5  641.88   49.77
  -1   1   5  665.56   47.35
  -1  -1   5  657.39   70.34
   1  -1  -5  755.42   62.58
   1  -1  -5  799.48   80.28
  -1  -1   5  685.17   53.20
  -1  -1   5  713.77   57.47
   1   1  -4  571.25   41.44
  -1   1   4  489.74   39.83
   1   1  -4  610.02   47.91
   1   1  -4  611.61   47.17
  -1   1   4  537.50   44.91
   1  -1  -4  563.73   38.39
  -1  -1   4  521.15   41.80
  -1  -1   4  499.22   41.42
  -1  -1   4  500.03   43.13
  -1  -1   4  493.16   37.68
   1  -1  -4  585.49   46.02
   1   1  -3 1114.89   88.40
   1   1  -3 1210.66   95.46
  -1   1   3 1118.35   91.96
   1   1  -3 1193.34  106.13
  -1   1   3 1167.05   91.78
  -1   1   3 1021.54   82.45
   1   1  -3 1256.63   99.76
  -1   1   3 1069.48   76.69
   1  -1  -3 1079.21   84.10
   1  -1  -3 1100.64   86.90
  -1  -1   3 1088.98   88.44
   1  -1  -3 1142.97   82.79
  -1  -1   3 1043.92   86.69
  -1  -1   3 1094.80   87.82
  -1  -1   3 1124.22  102.76
   1  -1  -3 1143.16   90.96
   1   1  -2 9320.02 1193.44
  -1   1   2 8539.06 1108.52
  -1   1   2 8419.95 1092.40
   1   1  -2 8389.12 1121.30
   1   1  -2 9176.97 1225.28
  -1   1   2 9301.27 1223.79
   1   1  -2 8976.75 1218.87
  -1   1   2 8312.23 1119.24
   1   1  -2 9342.48 1251.64
  -1   1   2 9170.65 1228.54
   1  -1  -2 8565.74 1144.40
   1  -1  -2 9157.96 1211.77
   1  -1  -2 8761.61 1122.85
   1  -1  -2 9990.77 1299.04
  -1  -1   2 8157.99 1100.47
   1  -1  -2 9024.16 1198.98
  -1  -1   2 8156.69 1089.51
  -1  -1   2 8355.36 1116.58
  -1  -1   2 8865.47 1187.34
  -1  -1   2 8833.02 1137.25
   1   1  -1 3902.58  382.97
   1   1  -1 4196.17  423.20
  -1   1   1 3732.92  373.33
   1   1  -1 4041.08  399.90
   1   1  -1 4117.62  418.31
  -1   1   1 3977.14  381.93
   1   1  -1 3774.81  368.56
  -1   1   1 3880.20  374.61
   1   1  -1 4049.77  396.89
  -1   1   1 3880.44  389.54
  -1   1   1 3941.05  397.77
   1  -1  -1 3730.83  365.09
  -1  -1   1 3759.71  369.73
   1  -1  -1 3882.92  386.91
  -1  -1   1 4062.57  420.50
   1  -1  -1 3846.35  387.12
   1  -1  -1 3889.36  378.78
  -1  -1   1 4082.74  407.40
  -1  -1   1 3879.14  393.26
   1   1   0 1807.63  147.06
  -1   1   0 2123.14  174.82
   1   1   0 1853.46  143.74
   1   1   0 1532.12  121.19
   1   1   0 2143.83  224.00
  -1   1   0 1880.04  144.37
  -1   1   0 2162.99  170.37
  -1   1   0 1913.37  153.96
  -1   1   0 2244.31  186.18
   1  -1   0 1992.72  164.54
   1  -1   0 1889.48  151.65
   1  -1   0 2076.07  164.77
  -1  -1   0 2042.66  181.80
  -1  -1   0 2079.95  161.28
   1  -1   0 2075.01  166.81
  -1  -1   0 1545.64  124.04
  -1  -1   0 1726.39  143.47
  -1  -1   0 2076.83  179.70
   1   1   1 8964.98 1331.62
  -1   1  -111917.16 1721.85
   1   1   1 9722.81 1400.60
  -1   1  -111779.91 1702.19
   1   1   111939.66 1758.90
  -1   1  -112332.19 1793.93
   1   1   111544.23 1676.56
  -1   1  -112950.03 1883.74
   1  -1   111183.20 1617.39
   1  -1   111518.55 1652.77
   1  -1   111049.86 1618.29
   1  -1   111871.18 1730.79
  -1  -1  -111910.94 1699.26
   1  -1   110647.50 1550.44
  -1  -1  -112868.41 1889.44
  -1  -1  -112643.52 1826.61
  -1  -1  -111549.94 1678.94
  -1  -1  -111399.15 1681.88
  -1  -1  -112729.11 1903.17
  -1   1  -2 1632.43  136.91
  -1   1  -2 1463.32  113.48
   1   1   2 1274.03  101.21
  -1   1  -2 1416.79  118.22
   1   1   2 1463.28  120.69
  -1   1  -2 1598.24  128.03
   1   1   2 1405.16  118.04
  -1   1  -2 1736.27  148.84
   1   1   2 1443.20  123.14
   1  -1   2 1392.75  117.92
   1  -1   2 1560.50  148.94
   1  -1   2 1489.03  114.95
  -1  -1  -2 1499.60  113.69
   1  -1   2 1415.97  119.58
  -1  -1  -2 1625.70  135.40
  -1  -1  -2 1548.10  120.23
   1  -1   2 1456.79  123.29
  -1  -1  -2 1426.68  118.92
  -1  -1  -2 1458.99  112.61
  -1  -1  -2 1672.35  137.32
  -1   1  -3 3788.71  390.83
   1   1   3 3528.13  386.39
   1   1   3 4152.24  466.88
  -1   1  -3 4121.08  455.62
   1   1   3 3940.30  431.01
  -1   1  -3 4737.59  514.94
  -1   1  -3 4573.80  476.48
   1  -1   3 3987.60  426.63
   1  -1   3 3902.26  429.91
  -1  -1  -3 3878.52  400.57
  -1  -1  -3 4703.03  503.85
  -1  -1  -3 4046.91  420.73
   1  -1   3 4044.70  422.57
  -1  -1  -3 4848.66  518.63
   1  -1   3 3887.98  422.80
   1   1   4  903.15   69.13
   1   1   4  547.37   39.61
  -1   1  -4  778.69   63.66
   1   1   4  636.12   49.13
  -1   1  -4  589.74   36.59
   1   1   4  577.02   48.96
  -1   1  -4  773.23   64.78
  -1   1  -4  602.63   40.31
   1  -1   4  605.47   62.23
  -1  -1  -4  743.46   57.89
   1  -1   4  625.65   70.07
   1  -1   4  611.39   42.71
  -1  -1  -4  737.82   57.81
   1   1   5  709.49   54.08
   1   1   5  765.62   85.62
  -1   1  -5 1028.81   76.81
   1   1   5  834.12   67.27
  -1   1  -5  979.33   85.54
   1  -1   5  788.31   66.69
   1  -1   5  790.44   66.83
  -1  -1  -5 1099.55   90.50
   1  -1   5  826.82   75.84
  -1  -1  -5  946.52   85.37
  -1  -1  -5  992.37   82.61
   1   1   6  236.40   26.91
  -1   1  -6  331.56   34.04
  -1   1  -6  340.31   24.90
   1  -1   6  247.27   23.62
  -1  -1  -6  372.87   33.35
   1  -1   6  253.16   30.17
  -1  -1  -6  366.47   37.49
   1   1   7    4.26    5.15
   1  -1   7    5.24    4.12
   1  -1   7    4.78    7.01
  -1  -1  -7   71.53   15.95
   1   1   8  110.60   16.33
  -1   1  -8  186.26   23.92
   1  -1   8   94.72   16.23
  -1  -1  -8  132.99   13.87
  -1   1  -9   41.93    7.31
  -1  -1  -9   53.58   12.61
  -1  -1  -9   30.97    4.81
   1   2 -10   -2.72    4.57
   1   2 -10    1.76    1.52
  -1   2  10   -1.13    3.99
   1  -2 -10    0.48    4.57
  -1  -2  10    0.11    2.21
   1   2  -9  152.61   23.62
   1  -2  -9   54.29   16.33
   1  -2  -9  146.02   25.12
   1   2  -8  419.73   44.07
   1  -2  -8  476.85   44.79
   1  -2  -8  416.17   46.87
  -1  -2   8  304.10   32.35
  -1  -2   8  273.02   27.94
   1   2  -7  458.08   46.95
   1   2  -7  382.38   37.69
   1  -2  -7  469.32   46.58
   1  -2  -7  451.02   64.67
  -1  -2   7  321.54   35.47
  -1  -2   7  286.43   29.20
   1   2  -6 1345.04  107.20
  -1   2   6 1113.77   89.32
   1   2  -6 1391.02  147.88
  -1   2   6  996.46   78.38
   1  -2  -6 1222.09   94.46
   1  -2  -6 1352.40  120.86
  -1  -2   6 1230.75  109.70
  -1  -2   6 1076.30  103.14
  -1  -2   6 1244.81  122.79
   1  -2  -6 1615.74  137.91
   1   2  -5  673.93   47.48
  -1   2   5  666.47   55.82
   1   2  -5  656.93   54.99
  -1   2   5  559.17   40.32
   1   2  -5  788.66   70.16
   1   2  -5  756.01   60.38
  -1   2   5  547.97   48.55
  -1   2   5  555.12   37.57
   1  -2  -5  586.15   39.41
  -1  -2   5  588.74   50.23
   1  -2  -5  734.08   58.68
   1  -2  -5  625.96   52.39
  -1  -2   5  603.23   48.28
  -1  -2   5  563.30   43.54
  -1   2   4 1059.94   89.56
   1   2  -4 1270.06   96.66
  -1   2   4 1241.61  105.08
   1   2  -4 1241.08  101.58
   1   2  -4 1373.95  114.36
   1   2  -4 1423.73  123.74
  -1   2   4 1127.40   82.24
   1  -2  -4 1261.47   92.37
   1  -2  -4 1194.14   91.55
  -1  -2   4 1163.18  114.13
   1  -2  -4 1191.99   99.60
   1  -2  -4 1297.75  106.52
  -1  -2   4 1147.37   96.19
  -1  -2   4 1178.27   96.92
  -1  -2   4 1089.30   88.33
   1   2  -3 1287.26   85.97
  -1   2   3 1181.60   80.23
  -1   2   3 1360.97  134.06
   1   2  -3 1368.39  105.75
   1   2  -3 1521.49  125.87
   1   2  -3 1307.86  105.19
  -1   2   3 1281.26  104.32
   1   2  -3 1532.48  129.88
  -1   2   3 1335.48   95.61
   1  -2  -3 1365.18  105.64
   1  -2  -3 1293.58   87.09
  -1  -2   3 1285.81   91.97
   1  -2  -3 1365.07  111.32
  -1  -2   3 1325.93  108.06
  -1  -2   3 1164.30  111.28
   1  -2  -3 1366.34  111.82
  -1  -2   3 1384.37  112.28
  -1  -2   3 1340.41  110.55
   1  -2  -3 1366.18   98.41
   1   2  -2 1479.37  111.91
   1   2  -2 1626.71  144.20
  -1   2   2 1424.46  117.95
   1   2  -2 1608.77  133.34
   1   2  -2 1563.80  129.89
  -1   2   2 1479.10  120.46
   1   2  -2 1667.99  159.73
  -1   2   2 1534.46  132.51
   1   2  -2 1821.14  159.09
  -1   2   2 1643.23  115.49
  -1   2   2 1545.24  127.24
   1  -2  -2 1470.40  120.06
   1  -2  -2 1482.11  124.83
  -1  -2   2 1362.77  116.21
  -1  -2   2 1472.20  113.03
   1  -2  -2 1496.56  122.71
   1  -2  -2 1616.62  136.80
  -1  -2   2 1575.41  138.22
  -1  -2   2 1454.69  131.47
   1   2  -114363.93 2250.67
  -1   2   114292.08 2238.62
  -1   2   115070.26 2381.19
   1   2  -115273.79 2412.71
   1   2  -115627.12 2540.08
  -1   2   114028.56 2198.12
  -1   2   114073.37 2212.04
   1   2  -115016.54 2376.23
   1   2  -116596.48 2630.61
  -1  -2   113819.97 2171.69
   1  -2  -114298.98 2268.60
   1  -2  -115167.76 2389.12
  -1  -2   114389.25 2252.50
  -1  -2   116135.31 2606.57
   1  -2  -113554.84 2123.56
   1  -2  -114511.56 2284.85
  -1  -2   112513.14 2043.66
  -1  -2   115518.33 2464.29
   1   2   0 3166.10  297.95
  -1   2   0 3244.79  312.03
   1   2   0 2217.70  229.22
   1   2   0 3228.09  282.32
   1   2   0 3096.19  324.23
   1   2   0 3102.98  299.92
  -1   2   0 3416.18  308.63
   1   2   0 3175.98  300.18
  -1   2   0 3005.86  282.33
  -1   2   0 3453.36  329.48
  -1   2   0 2521.35  242.01
  -1  -2   0 3153.66  296.93
   1  -2   0 3123.53  301.09
   1  -2   0 2890.49  271.65
   1  -2   0 3519.24  317.88
  -1  -2   0 2558.77  251.70
   1  -2   0 3436.51  350.60
  -1  -2   0 2982.77  289.02
   1  -2   0 3016.30  276.58
   1   2   116914.05 2756.05
  -1   2  -116566.76 2695.90
  -1   2  -116578.81 2720.80
   1   2   112973.89 2079.71
  -1   2  -116355.35 2667.49
   1   2   115118.68 2480.50
   1   2   114573.53 2462.94
  -1   2  -118345.67 2995.64
   1  -2   112203.85 1962.34
  -1  -2  -116939.38 2754.11
   1  -2   115684.20 2551.32
   1  -2   115670.50 2581.46
   1  -2   115434.83 2529.30
   1  -2   118872.23 3092.77
  -1  -2  -117076.74 2800.95
  -1  -2  -116455.39 2704.21
  -1  -2  -118488.07 3051.04
  -1  -2  -119247.99 3153.96
  -1   2  -2  655.94   45.31
   1   2   2  653.09   51.90
   1   2   2  626.48   39.44
   1   2   2  666.39   54.16
   1   2   2  661.51   52.05
  -1   2  -2  650.03   50.21
  -1   2  -2  751.15   74.92
  -1   2  -2  761.04   74.66
  -1  -2  -2  651.42   45.14
   1  -2   2  690.10   56.18
  -1  -2  -2  670.46   47.14
   1  -2   2  640.24   39.79
  -1  -2  -2  782.70   87.01
   1  -2   2  613.51   51.37
  -1  -2  -2  687.74   54.56
   1  -2   2  685.63   53.44
  -1  -2  -2  779.44   58.06
   1   2   3  271.47   27.64
   1   2   3  256.38   16.59
   1   2   3  295.50   27.25
   1   2   3  270.77   25.51
  -1   2  -3  314.97   19.61
  -1   2  -3  360.05   32.81
  -1   2  -3  354.54   28.90
  -1   2  -3  306.25   27.36
  -1  -2  -3  295.70   18.64
  -1  -2  -3  313.28   19.45
   1  -2   3  284.30   17.48
  -1  -2  -3  339.74   31.32
   1  -2   3  338.51   43.64
  -1  -2  -3  302.18   28.65
   1  -2   3  299.09   27.74
  -1  -2  -3  367.90   28.69
  -1   2  -4   64.05    5.63
   1   2   4   55.57    5.07
  -1   2  -4   82.00    7.03
  -1   2  -4   77.65   11.97
   1   2   4   72.01   10.40
   1   2   4   96.37   21.04
  -1   2  -4   85.17   13.76
   1   2   4   64.83   10.36
  -1   2  -4   59.95    3.80
   1  -2   4   60.06   11.59
   1  -2   4   69.34   11.08
   1  -2   4   57.22    8.86
   1  -2   4   63.80    8.11
  -1  -2  -4   73.38   12.31
  -1  -2  -4   81.40   23.22
  -1  -2  -4   81.21   10.23
  -1   2  -5  499.59   61.95
   1   2   5  345.59   32.70
   1  -2   5  406.08   40.85
  -1  -2  -5  523.15   48.48
   1  -2   5  376.55   35.71
  -1  -2  -5  432.03   44.91
  -1  -2  -5  457.85   37.73
  -1   2  -6   91.74   14.62
   1   2   6   33.27    8.66
   1  -2   6   38.56   12.72
  -1  -2  -6   57.81   13.57
   1  -2   6   36.57   10.14
  -1  -2  -6   55.63   25.01
  -1   2  -7  176.19   24.28
   1  -2   7  127.63   35.63
   1  -2   7  127.61   16.01
  -1  -2  -7  174.27   25.26
  -1  -2  -7  138.68   14.50
   1   2   8   26.01   10.46
  -1   2  -8   62.81   13.15
   1  -2   8   18.74    5.78
   1  -2   8   17.62    9.67
  -1  -2  -8   59.36   14.44
  -1  -2  -8   20.60    4.86
   1   2   9    6.23    5.44
  -1   2  -9   15.33    8.46
  -1   2  -9   11.80    5.51
  -1  -2  -9   13.71    8.64
   1   3 -10   51.90   11.34
  -1   3  10   26.78   11.85
  -1  -3  10   28.27    6.92
   1  -3 -10   48.97   10.90
   1   3  -9  126.50   21.37
   1  -3  -9  146.77   21.27
   1  -3  -9  127.68   21.14
  -1  -3   9   85.56   15.66
   1   3  -8  570.11   58.80
   1  -3  -8  666.50   63.25
   1  -3  -8  571.90   61.17
  -1  -3   8  462.12   65.83
  -1  -3   8  392.34   42.03
   1   3  -7   26.28   11.32
   1  -3  -7   36.20   12.90
   1  -3  -7   23.29   11.67
  -1  -3   7   20.52   10.62
  -1  -3   7   19.94    8.58
   1   3  -6   72.92    7.07
   1   3  -6   86.84   14.36
  -1   3   6   60.86    5.98
   1  -3  -6   98.29   15.73
   1  -3  -6   85.13   15.17
  -1  -3   6   69.83   23.87
  -1  -3   6   61.37    8.11
  -1  -3   6   72.48   12.46
   1   3  -5  268.91   18.07
   1   3  -5  339.55   30.99
   1   3  -5  301.09   26.76
  -1   3   5  237.73   22.42
   1   3  -5  332.30   35.83
  -1   3   5  230.74   15.55
  -1   3   5  222.56   17.05
  -1   3   5  298.36   28.37
  -1  -3   5  258.94   25.49
   1  -3  -5  317.47   28.69
   1  -3  -5  250.62   17.70
  -1  -3   5  253.45   24.22
   1  -3  -5  277.35   38.66
  -1  -3   5  276.83   24.61
  -1  -3   5  237.90   19.27
   1   3  -4  423.15   34.53
  -1   3   4  345.85   30.42
   1   3  -4  398.88   26.23
  -1   3   4  426.90   51.89
   1   3  -4  491.98   46.02
   1   3  -4  503.17   42.31
  -1   3   4  381.47   25.59
   1  -3  -4  362.18   18.03
   1  -3  -4  423.44   24.11
   1  -3  -4  374.74   25.38
  -1  -3   4  377.66   32.22
   1  -3  -4  411.04   51.11
   1  -3  -4  435.72   50.57
  -1  -3   4  373.25   33.25
  -1  -3   4  416.79   34.53
  -1  -3   4  354.64   27.66
   1   3  -3  784.65   50.81
  -1   3   3  794.25   54.88
  -1   3   3  901.72   56.36
   1   3  -3  892.79   62.76
  -1   3   3  875.50   62.49
   1   3  -3  884.58   69.31
   1   3  -3  983.56   79.56
   1   3  -3 1028.48  108.11
  -1   3   3  867.50   67.62
  -1   3   3  796.85   62.23
   1  -3  -3  909.35   62.93
  -1  -3   3  832.13   54.11
   1  -3  -3  949.33   74.82
   1  -3  -3  827.11   49.92
  -1  -3   3  899.59   69.59
  -1  -3   3  787.48   61.23
  -1  -3   3  867.16   67.67
   1  -3  -3  910.46   70.10
  -1  -3   3  927.74   74.01
   1  -3  -3  847.12   53.34
   1   3  -2 8305.83 1071.47
   1   3  -2 8453.55 1116.10
  -1   3   2 8113.23 1059.66
   1   3  -2 9003.12 1169.76
   1   3  -2 8807.09 1172.04
  -1   3   2 8210.28 1056.37
  -1   3   2 8159.72 1064.31
   1   3  -2 8698.39 1159.85
  -1   3   2 7205.65  948.66
   1  -3  -2 8157.59 1049.07
   1  -3  -2 8919.55 1156.59
  -1  -3   2 8363.22 1092.84
  -1  -3   2 8209.02 1083.79
  -1  -3   2 8218.88 1076.31
  -1  -3   2 7739.72 1033.31
   1  -3  -2 8304.43 1138.14
   1  -3  -2 8201.70 1070.90
  -1  -3   2 8212.77 1094.41
   1   3  -1 2068.04  178.23
  -1   3   1 2008.47  170.30
  -1   3   1 2043.71  179.63
   1   3  -1 2335.26  221.92
   1   3  -1 2065.02  194.65
  -1   3   1 1979.51  170.93
   1   3  -1 2135.69  199.73
  -1   3   1 1833.95  163.64
   1  -3  -1 1906.14  158.58
  -1  -3   1 2084.87  180.71
  -1  -3   1 1993.72  164.37
   1  -3  -1 1981.85  170.87
  -1  -3   1 1983.10  179.35
  -1  -3   1 2150.31  209.69
   1  -3  -1 1980.50  185.84
   1  -3  -1 2092.59  184.05
  -1  -3   1 1711.70  169.79
  -1  -3   1 2025.47  190.38
   1   3   0 2335.16  211.01
  -1   3   0 2337.11  210.20
  -1   3   0 1851.37  179.81
   1   3   0 2296.95  243.67
  -1   3   0 2489.74  204.59
   1   3   0 2211.18  207.63
  -1   3   0 2209.98  201.86
   1   3   0 2168.03  204.29
  -1   3   0 2574.44  234.28
  -1  -3   0 2429.61  219.14
   1  -3   0 2318.81  214.68
  -1  -3   0 2339.30  184.40
   1  -3   0 2178.24  209.97
   1  -3   0 2175.59  177.86
   1  -3   0 2177.91  196.36
  -1  -3   0 2129.84  208.26
  -1  -3   0 2123.72  203.33
   1  -3   0 2292.99  193.13
   1   3   1 1216.51  116.98
  -1   3  -1 1218.82  100.89
   1   3   1 1191.25   99.43
   1   3   1 1105.29   93.87
  -1   3  -1 1510.29  143.57
  -1   3  -1 1309.45  103.40
  -1   3  -1 1190.49   95.74
   1  -3   1 1145.37   98.37
  -1  -3  -1 1235.58  117.06
   1  -3   1 1276.91   99.38
   1  -3   1 1081.72   86.89
  -1  -3  -1 1245.23  106.26
  -1  -3  -1 1220.63  101.01
  -1  -3  -1 1411.28  122.04
  -1  -3  -1 1531.17  144.89
   1   3   2  832.79   63.36
   1   3   2  906.73   73.63
  -1   3  -2  958.43   75.93
  -1   3  -2 1083.79  102.76
   1   3   2  948.68   76.13
  -1   3  -2 1052.88   83.01
  -1   3  -2  988.22   72.78
   1  -3   2  991.83   65.68
  -1  -3  -2  913.03   67.41
   1  -3   2  876.57   64.78
   1  -3   2  989.52   76.69
   1  -3   2 1013.39   82.61
  -1  -3  -2 1032.07   84.09
  -1  -3  -2 1022.95   78.69
  -1  -3  -2 1142.14   95.54
  -1  -3  -2 1141.73   85.14
  -1   3  -3 1438.18  110.59
   1   3   3 1311.33  136.43
   1   3   3 1145.04   84.46
   1   3   3 1354.95  115.64
   1   3   3 1431.57  122.03
  -1   3  -3 1533.40  129.79
  -1   3  -3 1687.92  144.46
  -1   3  -3 1672.21  140.01
  -1  -3  -3 1450.09  111.42
   1  -3   3 1536.99  133.17
  -1  -3  -3 1468.28  112.63
   1  -3   3 1280.36   94.19
  -1  -3  -3 1779.39  183.13
   1  -3   3 1301.67  101.32
  -1  -3  -3 1499.49  130.94
   1  -3   3 1484.18  127.41
  -1  -3  -3 1703.72  137.29
  -1   3  -4   39.82    8.34
  -1   3  -4   37.38   12.14
   1   3   4   27.91    7.93
   1   3   4   29.12    8.27
  -1   3  -4   24.97    2.51
   1   3   4   23.01    6.34
  -1   3  -4   41.95   10.34
   1  -3   4   24.22    8.92
   1  -3   4   30.16    8.16
  -1  -3  -4   25.96   16.59
   1  -3   4   25.08    7.18
  -1  -3  -4   34.01   11.31
  -1  -3  -4   32.28    6.09
  -1   3  -5   52.13   12.68
   1  -3   5   47.44   12.58
  -1  -3  -5   73.58   16.58
   1  -3   5   45.75   12.09
  -1  -3  -5   45.00   14.38
  -1  -3  -5   50.02    8.30
  -1   3  -6  241.67   28.16
   1  -3   6  202.73   25.02
  -1  -3  -6  285.91   33.27
   1  -3   6  201.16   29.04
  -1  -3  -6  228.46   30.42
  -1  -3  -6  188.08   17.68
  -1   3  -7   43.78   11.66
   1  -3   7   27.44   11.87
   1  -3   7   28.40    9.54
  -1  -3  -7   37.32   13.21
  -1  -3  -7   27.27    5.31
   1   3   8  145.61   25.29
  -1   3  -8  188.44   24.66
   1  -3   8  126.74   15.51
   1  -3   8  118.92   21.45
  -1  -3  -8  195.74   26.26
  -1   3  -9    7.26    5.71
   1   3   9    9.05    6.96
  -1   3  -9   10.97    7.20
  -1  -3  -9   14.22    7.47
   1  -3   9    6.19    3.08
   1   4 -10   25.43    8.53
  -1   4  10   19.60   10.24
  -1  -4  10   16.70    6.03
   1  -4 -10   22.32   14.80
  -1  -4  10   12.44    4.62
   1   4  -9   42.67   13.48
   1  -4  -9   47.14   14.53
   1  -4  -9   38.19   13.34
  -1  -4   9   28.09   11.27
  -1  -4   9   62.48    9.87
   1   4  -8  268.12   34.73
   1  -4  -8  295.93   57.02
   1  -4  -8  272.97   54.58
  -1  -4   8  211.55   31.15
  -1  -4   8  221.41   39.54
   1   4  -7  146.68   36.46
   1  -4  -7  167.11   26.45
   1  -4  -7  135.50   22.76
  -1  -4   7  120.75   21.93
  -1  -4   7  115.45   19.54
   1   4  -6  339.78   34.61
   1  -4  -6  394.60   59.14
   1  -4  -6  327.92   34.98
  -1  -4   6  288.19   33.37
  -1  -4   6  306.50   31.88
   1   4  -5    7.16    2.09
  -1   4   5    9.07    6.80
   1   4  -5    8.36    5.92
  -1   4   5    4.50    5.36
   1   4  -5    8.56    8.73
   1   4  -5   24.25    7.92
  -1   4   5    5.57    1.86
   1  -4  -5    6.11    6.35
  -1  -4   5    4.10   10.27
  -1  -4   5    6.46    5.64
   1  -4  -5    7.58    6.42
  -1  -4   5    8.13    6.17
  -1  -4   5   35.60   10.87
   1   4  -4  393.72   20.57
   1   4  -4  421.45   48.68
  -1   4   4  398.98   33.19
   1   4  -4  374.27   23.05
   1   4  -4  446.94   40.35
  -1   4   4  362.96   18.74
  -1   4   4  331.86   22.34
   1   4  -4  442.03   42.98
  -1   4   4  336.34   30.23
   1  -4  -4  399.36   22.17
   1  -4  -4  370.97   22.71
  -1  -4   4  381.89   33.21
  -1  -4   4  340.85   20.74
  -1  -4   4  380.86   31.95
  -1  -4   4  341.93   26.29
   1  -4  -4  399.78   35.50
   1  -4  -4  437.39   36.07
  -1  -4   4  399.55   34.56
   1   4  -3 3548.36  340.12
   1   4  -3 3539.26  358.87
  -1   4   3 3402.39  333.77
   1   4  -3 3351.59  324.59
  -1   4   3 3499.69  351.46
   1   4  -3 3747.22  384.55
  -1   4   3 3314.82  324.58
   1   4  -3 3709.23  386.52
  -1   4   3 3136.54  320.09
   1  -4  -3 3416.22  325.73
   1  -4  -3 3654.15  387.85
   1  -4  -3 3462.27  335.15
  -1  -4   3 3370.89  325.03
  -1  -4   3 3423.34  345.51
   1  -4  -3 3617.92  396.85
  -1  -4   3 3308.56  334.70
  -1  -4   3 2779.41  282.66
   1  -4  -3 2956.68  271.61
   1  -4  -3 3238.67  295.35
  -1  -4   3 3529.20  361.46
   1   4  -2 1554.11  121.55
  -1   4   2 1482.71  117.04
  -1   4   2 1510.50  119.03
   1   4  -2 1543.94  120.62
  -1   4   2 1482.95  114.77
   1   4  -2 1533.14  134.89
   1   4  -2 1511.43  135.34
  -1   4   2 1343.90  115.18
   1  -4  -2 1452.15  116.16
   1  -4  -2 1465.10  113.78
  -1  -4   2 1486.01  118.95
  -1  -4   2 1462.89  115.36
  -1  -4   2 1472.88  118.17
  -1  -4   2 1479.65  128.71
   1  -4  -2 1442.33  126.04
   1  -4  -2 1533.59  119.47
  -1  -4   2 1448.85  126.36
   1   4  -1  160.06   16.16
  -1   4   1  152.08   15.33
   1   4  -1  177.72   22.44
   1   4  -1  177.27   21.26
  -1   4   1  146.37    7.49
  -1   4   1  165.52   11.81
  -1   4   1  169.20   22.02
   1   4  -1  181.94   21.28
  -1   4   1  152.47   17.69
   1  -4  -1  165.20   15.47
   1  -4  -1  158.98   15.16
  -1  -4   1  158.73   16.47
   1  -4  -1  161.84   16.39
  -1  -4   1  163.13   11.09
   1  -4  -1  168.39   21.20
  -1  -4   1  159.47   10.90
  -1  -4   1  149.92   21.97
   1  -4  -1  188.85    8.09
  -1  -4   1  196.52   21.12
   1   4   0 6248.29  769.63
  -1   4   0 5916.71  699.12
  -1   4   0 6590.79  774.49
   1   4   0 5986.36  744.61
  -1   4   0 5025.40  617.07
   1   4   0 6133.42  774.58
  -1   4   0 6391.02  713.20
   1   4   0 5793.90  691.51
  -1   4   0 6488.49  746.42
   1  -4   0 6640.69  737.16
   1  -4   0 6308.42  722.16
   1  -4   0 6267.00  774.23
  -1  -4   0 5721.80  642.29
  -1  -4   0 5369.79  604.34
   1  -4   0 5889.67  696.05
   1  -4   0 6024.19  729.31
  -1  -4   0 5592.99  724.82
  -1  -4   0 5973.60  714.66
  -1  -4   0 6314.56  780.27
   1   4   1  952.66   73.93
   1   4   1  902.40   75.16
  -1   4  -1  937.18   70.88
  -1   4  -1 1033.00   80.68
  -1   4  -1  949.52   72.74
   1  -4   1  884.52   68.00
   1  -4   1  923.67   68.44
  -1  -4  -1  998.08   76.73
  -1  -4  -1 1080.91   89.70
  -1  -4  -1  910.88   77.88
  -1  -4  -1  877.14   70.31
   1  -4   1  912.24   91.36
  -1  -4  -1 1085.22   84.26
   1   4   2  243.58   19.04
  -1   4  -2  251.69   22.87
   1   4   2  243.93   24.15
   1   4   2  251.52   22.47
  -1   4  -2  294.72   25.58
  -1   4  -2  275.11   24.15
  -1   4  -2  273.62   20.49
   1  -4   2  267.19   25.70
  -1  -4  -2  245.46   18.53
   1  -4   2  250.48   20.97
   1  -4   2  235.98   18.26
  -1  -4  -2  273.21   43.04
  -1  -4  -2  290.49   31.66
  -1  -4  -2  303.24   30.66
  -1  -4  -2  299.22   21.57
  -1   4  -3 1963.77  176.89
  -1   4  -3 1799.52  181.13
   1   4   3 1463.73  133.81
   1   4   3 1541.03  143.27
  -1   4  -3 2013.74  177.12
  -1   4  -3 1694.37  140.53
  -1  -4  -3 1738.82  151.07
  -1  -4  -3 1779.94  146.17
   1  -4   3 1519.69  126.86
  -1  -4  -3 2111.53  194.53
   1  -4   3 1786.02  163.80
  -1  -4  -3 1766.31  163.81
  -1  -4  -3 1695.60  146.37
   1  -4   3 1737.63  174.33
  -1  -4  -3 1978.16  166.72
   1   4   4   43.79   10.37
   1   4   4   54.04   10.19
  -1   4  -4   49.29   12.87
  -1   4  -4   52.30   10.40
  -1   4  -4   52.52    5.96
   1  -4   4   47.16   11.88
   1  -4   4   41.22   10.07
  -1  -4  -4   60.14   14.64
   1  -4   4   39.88    3.62
  -1  -4  -4   46.15   11.96
  -1  -4  -4   41.60    6.64
   1  -4   4   43.54    9.93
  -1  -4  -4   49.04    6.54
  -1   4  -5  307.15   31.31
   1  -4   5  262.72   30.75
  -1  -4  -5  348.48   39.81
   1  -4   5  268.12   29.33
  -1  -4  -5  291.68   33.60
  -1  -4  -5  235.47   19.49
  -1   4  -6  283.89   31.09
   1  -4   6  233.08   30.19
  -1  -4  -6  329.33   39.11
   1  -4   6  244.11   33.39
  -1  -4  -6  282.23   34.29
  -1  -4  -6  200.15   16.71
   1   4   7   52.74   21.87
  -1   4  -7   69.75   14.75
   1  -4   7   51.59   13.75
   1  -4   7   53.21   15.56
  -1  -4  -7   65.48   29.50
   1   4   8   20.73   14.64
  -1   4  -8   35.36   11.39
   1  -4   8   24.19    8.29
   1  -4   8   21.66   11.30
  -1  -4  -8   30.76   12.62
  -1   4  -9   53.35   10.68
   1   4   9   36.66   12.81
   1  -4   9   24.73    6.14
  -1  -4  -9   48.19   19.40
   1   5 -10   58.34   18.56
  -1   5  10   41.93   14.11
  -1  -5  10   34.54    8.67
   1  -5 -10   54.24   11.03
  -1  -5  10   34.19    7.24
   1   5  -9   45.82   12.40
   1  -5  -9   45.77   14.32
   1  -5  -9   40.48   12.39
  -1  -5   9   27.97   11.22
  -1  -5   9   39.40    9.70
   1   5  -8  658.31   66.30
   1  -5  -8  785.82   79.84
   1  -5  -8  620.84   65.52
  -1  -5   8  516.02   58.45
  -1  -5   8  438.89   49.89
   1   5  -7  227.44   29.90
   1  -5  -7  250.02   34.08
   1  -5  -7  214.14   31.39
  -1  -5   7  178.63   28.44
  -1  -5   7  190.03   27.73
   1   5  -6  299.19   32.30
   1  -5  -6  320.09   36.76
   1  -5  -6  275.35   50.55
  -1  -5   6  236.41   31.67
  -1  -5   6  259.12   30.59
   1   5  -5  328.62   32.28
   1  -5  -5  337.66   48.58
   1  -5  -5  317.60   51.15
  -1  -5   5  271.67   30.51
  -1  -5   5  582.56   57.02
   1   5  -4 1525.03  117.17
   1   5  -4 1859.85  163.99
  -1   5   4 1785.27  153.06
   1   5  -4 1502.13  120.51
   1   5  -4 1954.73  174.91
  -1   5   4 1574.57  119.65
  -1   5   4 1380.57  110.54
   1   5  -4 1861.06  172.77
  -1   5   4 1472.95  133.18
   1  -5  -4 1647.10  123.64
   1  -5  -4 1552.29  120.20
  -1  -5   4 1646.73  144.78
  -1  -5   4 1546.30  119.71
  -1  -5   4 1614.59  141.54
  -1  -5   4 1317.07  117.66
   1  -5  -4 1828.40  165.91
   1  -5  -4 1898.04  162.71
  -1  -5   4 1784.44  158.37
   1   5  -3  225.32   14.85
   1   5  -3  244.87   25.73
  -1   5   3  229.64   19.38
   1   5  -3  200.52   11.87
   1   5  -3  263.57   26.79
  -1   5   3  210.98   18.12
  -1   5   3  201.47   13.23
   1   5  -3  247.60   29.06
  -1   5   3  206.84   21.20
   1  -5  -3  215.89   13.64
   1  -5  -3  217.36   12.68
  -1  -5   3  201.22   18.71
  -1  -5   3  221.38   15.17
  -1  -5   3  204.36   18.39
  -1  -5   3  171.55   15.92
   1  -5  -3  246.09   26.43
   1  -5  -3  233.89   20.28
  -1  -5   3  244.26   23.80
   1   5  -2 3091.31  290.57
  -1   5   2 2894.02  273.30
  -1   5   2 2923.04  274.82
   1   5  -2 2827.96  261.68
  -1   5   2 3010.82  300.56
   1   5  -2 2823.58  283.80
   1   5  -2 2915.63  295.75
  -1   5   2 2639.34  264.00
   1  -5  -2 2954.16  282.07
   1  -5  -2 2912.33  289.21
  -1  -5   2 2750.81  259.50
  -1  -5   2 2896.85  273.74
  -1  -5   2 2843.22  268.31
  -1  -5   2 2849.32  273.27
   1  -5  -2 2985.70  302.43
   1  -5  -2 2954.99  275.82
  -1  -5   2 2464.66  260.48
  -1  -5   2 2903.84  287.51
   1   5  -1 2058.61  179.36
  -1   5   1 1973.69  172.43
  -1   5   1 1787.15  165.57
   1   5  -1 2146.97  189.36
  -1   5   1 1561.47  123.90
   1   5  -1 2116.46  195.88
  -1   5   1 1981.44  161.39
   1   5  -1 2113.39  189.59
  -1   5   1 2136.20  177.62
  -1  -5   1 2069.60  179.87
   1  -5  -1 2115.53  179.62
  -1  -5   1 2184.97  177.34
   1  -5  -1 2052.74  166.80
  -1  -5   1 1868.32  151.38
   1  -5  -1 1985.82  172.23
   1  -5  -1 1964.58  183.59
  -1  -5   1 1819.73  175.53
   1  -5  -1 2027.35  154.04
  -1  -5   1 2124.36  190.17
   1   5   0  897.33   68.59
  -1   5   0  923.38   66.40
   1   5   0  756.57   59.19
   1   5   0  792.63   98.17
   1   5   0  813.39   68.40
  -1   5   0  851.52   65.01
  -1   5   0  773.02   59.74
  -1   5   0  830.25   47.61
   1  -5   0  873.88   65.59
  -1  -5   0  890.79   68.12
   1  -5   0  854.56   64.76
   1  -5   0  795.70   57.26
  -1  -5   0  700.41   40.61
   1  -5   0  789.16   69.69
  -1  -5   0  749.57   68.09
  -1  -5   0  734.96   42.85
  -1  -5   0  791.41   62.68
   1   5   1 4403.36  479.23
  -1   5  -1 4869.90  528.53
   1   5   1 4200.03  469.19
   1   5   1 4736.87  542.28
  -1   5  -1 4328.49  470.24
  -1   5  -1 4566.17  512.15
   1  -5   1 4205.76  478.15
  -1  -5  -1 4381.65  477.50
   1  -5   1 4226.26  463.97
   1  -5   1 4361.73  494.20
   1  -5   1 4335.16  465.19
  -1  -5  -1 4106.91  450.18
  -1  -5  -1 4263.54  480.70
  -1  -5  -1 5047.17  548.26
   1   5   2  971.94   89.60
  -1   5  -2 1090.32   93.23
  -1   5  -2 1110.03   85.54
   1   5   2  996.01   85.98
  -1   5  -2 1107.29   89.52
  -1   5  -2 1218.73   98.74
   1  -5   2 1070.45   91.48
   1  -5   2 1015.24   78.90
   1  -5   2 1048.72   83.53
  -1  -5  -2  986.98   77.23
  -1  -5  -2 1115.96   98.46
  -1  -5  -2 1020.81   80.06
  -1  -5  -2 1249.12  107.96
  -1  -5  -2 1276.41  107.74
   1   5   3    7.86    3.26
  -1   5  -3   10.00    6.54
   1   5   3    9.76    6.57
   1   5   3   15.09   10.47
  -1   5  -3   12.72    6.74
  -1   5  -3   14.50    6.66
  -1   5  -3    7.46    6.23
   1  -5   3   14.13    7.23
  -1  -5  -3   10.59    3.28
   1  -5   3   14.57    5.61
   1  -5   3    8.35    3.35
  -1  -5  -3   14.50    8.45
  -1  -5  -3   10.04    3.88
  -1  -5  -3   14.69    9.03
  -1  -5  -3   12.88    3.74
  -1   5  -4   89.97   13.68
  -1   5  -4  114.97   17.27
  -1   5  -4   72.58    5.75
   1  -5   4   91.42   13.47
   1  -5   4   75.15   15.27
  -1  -5  -4   97.29   29.07
  -1  -5  -4   75.34    7.98
  -1  -5  -4  106.93   19.33
  -1  -5  -4   88.89    7.90
  -1   5  -5  475.28   43.32
   1  -5   5  397.56   43.01
  -1  -5  -5  539.62   55.16
   1  -5   5  414.01   40.86
  -1  -5  -5  451.82   68.70
  -1  -5  -5  342.39   25.37
  -1   5  -6   49.40   13.73
   1  -5   6   44.38   26.74
  -1  -5  -6   52.46   18.05
   1  -5   6   38.00   15.17
  -1  -5  -6   52.35   16.69
   1   5   7   35.02   18.56
  -1   5  -7   33.16   11.23
   1  -5   7   22.45   11.59
   1  -5   7   23.07   12.33
  -1  -5  -7   28.95   13.33
   1   5   8   83.26   23.96
  -1   5  -8  107.11   17.23
   1  -5   8   78.75   14.31
   1  -5   8   67.32   17.99
  -1  -5  -8  103.72   18.87
  -1   5  -9   13.57   11.77
   1   5   9    9.78    9.86
   1  -5   9    8.84    4.77
  -1  -5  -9   11.39    7.64
   1   6  -9    5.97    6.82
   1  -6  -9    4.18    8.25
   1  -6  -9    6.82    7.36
  -1  -6   9    4.24    6.96
  -1  -6   9    7.46    5.85
   1   6  -8  137.72   22.04
   1  -6  -8  152.39   26.78
   1  -6  -8  123.55   22.01
  -1  -6   8  107.58   21.71
  -1  -6   8   98.55   18.67
   1   6  -7   60.78   17.16
   1  -6  -7   63.16   19.13
   1  -6  -7   62.89   17.62
  -1  -6   7   46.67   17.73
  -1  -6   7  121.43   18.83
   1   6  -6  296.73   40.60
   1  -6  -6  139.00   23.84
   1  -6  -6  120.58   22.67
  -1  -6   6  105.62   21.37
  -1  -6   6  117.55   21.00
   1   6  -5 1158.14  104.70
   1  -6  -5 1220.54  109.76
   1  -6  -5 1081.33  104.14
  -1  -6   5  981.84   92.28
  -1  -6   5 1051.12  120.23
   1   6  -4   64.70    4.90
   1   6  -4   82.38   17.27
  -1   6   4   77.66   17.99
   1   6  -4   81.91   13.51
  -1   6   4   60.69   11.71
  -1   6   4   65.89    4.65
   1   6  -4   84.54   15.62
   1  -6  -4   68.66    4.46
   1  -6  -4   76.40   14.79
  -1  -6   4   72.12   11.38
  -1  -6   4   68.27   10.48
   1  -6  -4   83.00   12.73
  -1  -6   4   68.00    5.16
  -1  -6   4   80.99   12.87
   1   6  -3  879.20   61.36
   1   6  -3  914.52   78.72
  -1   6   3  713.09   61.98
   1   6  -3  702.67   46.04
   1   6  -3  907.56   77.81
  -1   6   3  822.36   57.47
  -1   6   3  835.22   61.29
   1   6  -3  880.63   80.68
  -1   6   3  741.91   48.40
   1  -6  -3  838.92   57.63
   1  -6  -3  766.87   49.32
  -1  -6   3  716.05   56.91
   1  -6  -3  820.33   76.08
  -1  -6   3  745.93   57.41
  -1  -6   3  820.55   58.73
   1  -6  -3  880.49  104.03
  -1  -6   3  853.05   71.10
   1   6  -2 1413.76  112.22
  -1   6   2 1155.32  103.24
  -1   6   2 1313.19   96.57
   1   6  -2 1253.86   92.96
  -1   6   2 1282.92   99.05
   1   6  -2 1361.39  118.79
   1   6  -2 1365.46  126.47
  -1   6   2 1398.55  111.67
   1  -6  -2 1356.82  106.07
  -1  -6   2 1322.26  105.58
  -1  -6   2 1174.00   92.90
   1  -6  -2 1282.18   94.89
  -1  -6   2 1138.46   89.52
   1  -6  -2 1405.14  109.78
   1  -6  -2 1305.04  119.93
  -1  -6   2 1113.44  112.18
  -1  -6   2 1302.45  111.42
   1   6  -1  555.36   41.82
   1   6  -1  491.11   45.85
  -1   6   1  416.82   39.74
   1   6  -1  489.78   37.11
  -1   6   1  534.42   33.93
  -1   6   1  533.80   40.76
  -1   6   1  490.12   29.47
   1   6  -1  495.37   55.66
   1  -6  -1  529.55   32.02
   1  -6  -1  538.32   40.42
   1  -6  -1  528.39   34.95
  -1  -6   1  514.29   36.50
   1  -6  -1  496.35   25.76
  -1  -6   1  450.16   27.00
  -1  -6   1  531.06   40.97
   1  -6  -1  478.81   46.04
  -1  -6   1  442.85   47.20
  -1  -6   1  489.08   52.01
   1   6   0  704.31   54.10
  -1   6   0  716.08   48.86
   1   6   0  616.17   46.45
   1   6   0  667.18   62.01
   1   6   0  673.43   57.63
  -1   6   0  528.92   49.52
  -1   6   0  709.25   54.24
  -1   6   0  603.02   39.40
   1  -6   0  701.34   50.43
   1  -6   0  659.16   59.18
   1  -6   0  685.56   52.47
   1  -6   0  665.34   45.39
  -1  -6   0  552.64   29.40
  -1  -6   0  707.08   55.02
  -1  -6   0  616.84   58.11
  -1  -6   0  549.56   29.69
  -1  -6   0  681.57   50.51
   1   6   1  363.10   30.25
  -1   6  -1  397.01   30.62
   1   6   1  336.08   33.07
   1   6   1  360.20   40.52
  -1   6  -1  370.61   30.70
  -1   6  -1  362.69   26.34
   1  -6   1  366.66   29.83
  -1  -6  -1  369.72   30.20
   1  -6   1  343.65   28.71
   1  -6   1  343.71   38.04
   1  -6   1  336.31   23.12
  -1  -6  -1  333.52   25.96
  -1  -6  -1  345.21   36.92
  -1  -6  -1  395.34   29.40
   1   6   2 1866.73  166.93
  -1   6  -2 2039.35  192.14
  -1   6  -2 2090.01  185.14
   1   6   2 1809.80  172.70
  -1   6  -2 2035.77  186.02
  -1   6  -2 2262.67  203.65
   1  -6   2 1940.33  205.46
   1  -6   2 1888.96  168.02
   1  -6   2 1906.95  171.00
  -1  -6  -2 1834.32  163.85
  -1  -6  -2 1996.81  197.12
  -1  -6  -2 1839.89  163.29
  -1  -6  -2 2291.91  215.35
  -1  -6  -2 2325.49  212.61
   1   6   3  670.73   48.74
  -1   6  -3  773.43   55.74
  -1   6  -3  834.67   69.54
   1   6   3  693.04   61.30
  -1   6  -3  776.03   64.94
   1  -6   3  693.32   50.94
  -1  -6  -3  736.46   60.21
  -1  -6  -3  883.78   77.87
   1  -6   3  688.49   56.81
  -1  -6  -3  773.83   71.09
  -1  -6  -3  655.10   54.99
   1  -6   3  670.87   60.43
  -1  -6  -3  765.21   53.26
  -1   6  -4  281.67   27.45
  -1   6  -4  250.62   15.71
   1  -6   4  207.55   14.05
   1  -6   4  262.37   25.68
  -1  -6  -4  320.61   36.44
   1  -6   4  229.41   27.76
  -1  -6  -4  262.78   32.07
  -1   6  -5   98.09   25.25
   1  -6   5   55.63   15.91
  -1  -6  -5   76.22   19.77
   1  -6   5   52.73   13.74
  -1  -6  -5   60.72   17.51
  -1   6  -6   10.07    8.83
   1  -6   6   12.05    9.80
   1  -6   6   13.29   10.75
  -1  -6  -6   12.29   10.72
   1   6   7  157.75   36.89
  -1   6  -7  185.88   23.83
   1  -6   7  144.66   24.34
   1  -6   7  140.97   24.47
  -1  -6  -7  174.32   26.69
   1   6   8    5.62    9.51
  -1   6  -8    2.10    5.71
   1  -6   8   -0.24    9.85
   1  -6   8    2.68    6.56
  -1  -6  -8    5.54    6.95
   1   7  -9   35.27   10.23
  -1   7   9   27.77   15.93
  -1  -7   9   26.45   10.48
   1  -7  -9   37.47   10.57
  -1  -7   9   20.28    9.26
   1   7  -8   38.39   12.16
   1  -7  -8   42.29   15.03
   1  -7  -8   36.34   13.15
  -1  -7   8   34.06   12.66
  -1  -7   8   26.17   11.34
   1   7  -7  259.51   32.96
   1  -7  -7  281.96   38.10
  -1  -7   7  196.62   31.56
   1   7  -6  617.63   62.64
   1  -7  -6  623.47   62.24
   1  -7  -6  551.61   60.79
  -1  -7   6  521.09   80.92
  -1  -7   6  531.09   57.47
   1   7  -5    8.07    7.35
   1  -7  -5    7.69    6.98
   1  -7  -5   -0.16   15.12
  -1  -7   5    6.33    6.63
  -1  -7   5    9.68   12.53
   1   7  -4  165.42   10.66
  -1   7   4  165.24   10.30
   1   7  -4  194.94   22.83
  -1   7   4  205.20   18.73
  -1  -7   4  160.71   10.90
   1  -7  -4  192.45   19.93
  -1  -7   4  165.55   16.69
  -1  -7   4  159.64   17.36
  -1  -7   4  170.59   20.55
   1   7  -3  119.72    9.66
   1   7  -3   91.38   16.72
  -1   7   3   69.74   13.22
  -1   7   3   88.13    8.45
   1   7  -3   89.12   18.99
   1   7  -3   85.45   15.87
   1  -7  -3   87.09    8.27
   1  -7  -3   90.27   17.93
  -1  -7   3   89.78    9.53
  -1  -7   3   73.66    9.58
  -1  -7   3   72.71    8.89
   1  -7  -3   87.87   10.77
  -1  -7   3   80.54   13.76
   1   7  -2 2487.07  228.69
  -1   7   2 2238.77  191.61
   1   7  -2 2436.93  235.12
  -1   7   2 2317.25  213.66
   1   7  -2 2461.56  248.53
  -1   7   2 2013.39  200.16
  -1   7   2 2470.72  225.94
   1  -7  -2 2321.84  196.51
  -1  -7   2 2327.65  215.84
   1  -7  -2 2283.18  227.85
   1  -7  -2 2490.83  225.35
  -1  -7   2 1946.13  175.44
   1  -7  -2 2455.65  218.55
  -1  -7   2 2181.83  208.85
  -1  -7   2 2064.31  218.24
  -1  -7   2 2199.77  209.77
   1   7  -1 1532.38  127.78
  -1   7   1 1496.51  118.78
  -1   7   1 1202.87  112.01
   1   7  -1 1383.52  120.79
  -1   7   1 1342.74   98.77
   1   7  -1 1447.76  133.20
  -1   7   1 1501.00  143.83
   1   7  -1 1423.58  120.81
   1  -7  -1 1436.22  117.69
  -1  -7   1 1511.05  126.98
   1  -7  -1 1426.54  133.13
  -1  -7   1 1242.42   93.34
  -1  -7   1 1106.28   86.51
   1  -7  -1 1392.12  103.44
   1  -7  -1 1514.42  125.40
  -1  -7   1 1323.84  128.62
  -1  -7   1 1433.82  119.52
   1   7   0  500.85   40.52
  -1   7   0  523.58   34.95
   1   7   0  434.33   32.95
   1   7   0  437.43   42.37
   1   7   0  482.64   44.70
  -1   7   0  514.17   41.11
  -1   7   0  420.06   26.59
   1  -7   0  488.14   48.86
   1  -7   0  456.02   26.85
  -1  -7   0  511.14   41.60
   1  -7   0  496.85   35.52
  -1  -7   0  448.12   47.14
   1  -7   0  513.74   40.79
  -1  -7   0  490.61   36.42
   1   7   1  127.67   14.56
  -1   7  -1  134.70   12.53
  -1   7  -1  110.44    9.92
   1   7   1  109.66   19.67
   1   7   1  114.12   17.18
  -1   7  -1  131.29   14.87
   1  -7   1  111.98    8.68
   1  -7   1  133.21   14.44
  -1  -7  -1  126.16   14.22
   1  -7   1  113.28   20.30
  -1  -7  -1  107.04   19.41
   1  -7   1  118.47   13.00
  -1  -7  -1  110.67   10.55
  -1  -7  -1  128.78   11.65
   1   7   2  942.26   74.71
  -1   7  -2  961.27   84.89
  -1   7  -2 1042.13   81.41
   1   7   2  998.15   97.82
   1   7   2  881.12   78.53
  -1   7  -2 1040.16   83.03
  -1   7  -2  952.05   75.89
   1  -7   2  967.70   75.86
  -1  -7  -2  879.72   69.73
   1  -7   2  858.37   67.51
   1  -7   2  910.06   78.42
  -1  -7  -2  827.80   62.73
  -1  -7  -2  976.00   92.72
  -1  -7  -2 1026.52   81.88
   1   7   3   42.28    6.39
  -1   7  -3   50.35   10.52
  -1   7  -3   48.60   11.11
  -1   7  -3   50.17    7.09
   1  -7   3   42.88   11.94
  -1  -7  -3   48.19    6.27
   1  -7   3   66.49   12.94
   1  -7   3   42.53    8.62
  -1   7  -4  191.78   21.95
   1  -7   4  157.66   37.33
   1  -7   4  178.84   19.68
  -1  -7  -4  224.91   28.99
   1  -7   4  146.52   10.89
  -1  -7  -4  184.35   45.00
  -1   7  -5  232.46   27.83
   1  -7   5  200.41   25.96
   1  -7   5  196.09   31.70
  -1  -7  -5  221.19   32.63
   1   7   6  153.27   38.03
  -1   7  -6  183.21   24.41
   1  -7   6  142.37   26.54
   1  -7   6  147.35   25.55
  -1  -7  -6  181.94   45.77
   1   7   7    7.50   13.99
  -1   7  -7   13.58    7.85
   1  -7   7   11.59    9.05
   1  -7   7    6.34    8.26
  -1  -7  -7    8.32   10.04
   1   7   8   19.56   25.32
  -1   7  -8   14.68   12.68
   1  -7   8    8.59    7.62
   1  -7   8    9.52    8.22
  -1  -7  -8   14.82    8.67
   1   8  -9   10.10    6.23
  -1   8   9    5.37    9.68
  -1  -8   9    5.14    6.44
   1  -8  -9    5.29   11.15
  -1  -8   9    5.45    5.95
   1   8  -8   46.95   12.58
   1  -8  -8   57.66   14.94
   1  -8  -8   43.45   13.29
  -1  -8   8   34.25   13.38
  -1  -8   8   35.00   12.11
   1   8  -7   78.60   17.37
   1  -8  -7   79.23   18.97
   1  -8  -7   70.68   18.49
  -1  -8   7   54.96   16.72
  -1  -8   7   95.22   18.02
   1   8  -6   50.09   15.28
   1  -8  -6   55.11   15.47
   1  -8  -6   48.55   17.07
  -1  -8   6   43.45   14.17
  -1  -8   6   42.28   14.22
   1   8  -5  263.95   30.38
   1  -8  -5  243.91   39.41
   1  -8  -5  240.27   34.45
  -1  -8   5  202.18   25.05
  -1  -8   5  212.47   27.19
   1   8  -4  166.27   14.91
   1   8  -4  169.71   22.51
  -1   8   4  144.77    9.94
   1  -8  -4  166.30   16.77
   1  -8  -4  174.65   26.70
  -1  -8   4  148.84   10.86
  -1  -8   4  149.02   16.91
  -1  -8   4  155.58   19.41
   1   8  -3 2030.10  177.56
  -1   8   3 1876.02  163.67
  -1   8   3 1882.14  165.02
   1   8  -3 2067.00  202.33
   1   8  -3 2234.78  212.54
   1  -8  -3 2191.89  216.76
   1  -8  -3 1886.57  182.22
  -1  -8   3 1833.88  178.60
  -1  -8   3 1691.47  154.56
  -1  -8   3 1568.68  140.08
   1  -8  -3 1947.78  169.29
  -1  -8   3 1981.15  205.90
   1   8  -2 1195.30   96.02
  -1   8   2  915.65   85.16
  -1   8   2 1202.04   95.69
   1   8  -2 1109.06  101.98
   1   8  -2 1098.99   94.86
  -1   8   2  983.31   71.88
   1  -8  -2 1048.55  100.10
   1  -8  -2 1085.56   81.01
  -1  -8   2  978.43   74.94
  -1  -8   2 1164.58   95.43
   1  -8  -2 1177.57   92.95
  -1  -8   2  942.49   97.85
  -1  -8   2 1056.56   88.46
   1   8  -1  119.56   14.28
  -1   8   1  121.64   13.83
   1   8  -1   93.50   11.38
   1   8  -1  106.32   19.28
  -1   8   1   84.13   14.98
  -1   8   1  107.46    6.52
   1  -8  -1  100.83    6.89
   1  -8  -1  120.13   13.38
  -1  -8   1  118.64   23.81
  -1  -8   1  100.90   11.05
   1   8   0  180.27   28.35
  -1   8   0  188.16   28.40
   1   8   0  133.64   15.75
   1   8   0  148.64   20.07
   1   8   0  126.31   11.18
  -1   8   0  144.55   14.14
   1  -8   0  144.51   16.38
  -1  -8   0  137.76   11.42
   1   8   1   62.90    9.62
  -1   8  -1   54.03    6.60
  -1   8  -1   35.47    8.04
   1   8   1   39.80   19.94
   1   8   1   42.01   11.65
  -1   8  -1   55.64    9.80
   1  -8   1   36.63    4.21
   1  -8   1   56.31    9.37
  -1  -8  -1   52.83    9.13
   1  -8   1   43.52   13.71
  -1  -8  -1   36.63   13.73
   1  -8   1   43.37    7.53
  -1  -8  -1   38.89    5.26
  -1  -8  -1   41.76    5.78
   1   8   2  473.93   37.97
  -1   8  -2  435.46   33.73
  -1   8  -2  459.41   44.56
   1   8   2  423.29   49.52
  -1   8  -2  462.58   38.30
  -1   8  -2  477.03   37.51
   1  -8   2  417.01   38.10
  -1  -8  -2  420.34   33.80
   1  -8   2  415.30   30.38
  -1  -8  -2  542.66   78.98
   1  -8   2  456.86   36.62
   1   8   3   65.59   21.19
  -1   8  -3   64.72   13.48
   1  -8   3   67.28   13.86
   1  -8   3   54.89   14.28
  -1  -8  -3   67.26    7.87
   1  -8   3   55.82   12.30
  -1  -8  -3   69.94   18.42
  -1   8  -4   43.63   11.47
   1   8   4   37.53   19.53
   1  -8   4   57.49   12.83
   1  -8   4   30.57    8.65
   1  -8   4   31.24    4.70
  -1  -8  -4   37.62   15.86
  -1   8  -5   85.84   16.23
   1   8   5   63.86   27.23
   1  -8   5   67.22   18.24
  -1  -8  -5   75.53   20.99
   1   8   6  204.96   42.58
  -1   8  -6  253.57   29.61
   1  -8   6  205.73   31.18
   1  -8   6  192.59   28.09
  -1  -8  -6  235.06   34.77
   1   8   7   25.31   18.24
  -1   8  -7   33.64   10.35
   1  -8   7   27.75   12.11
   1  -8   7   26.83   10.98
  -1  -8  -7   33.02   13.03
   1   8   8    4.89   10.35
  -1   8  -8    5.72    5.02
   1  -8   8    1.66    5.62
   1  -8   8    2.50    5.60
  -1  -8  -8   -0.34   11.14
   1   9  -8   91.09   15.14
  -1   9   8   74.36   20.83
  -1  -9   8   66.01   15.03
   1  -9  -8   91.37   16.17
  -1  -9   8   74.49   25.79
   1   9  -7   70.79   15.60
   1  -9  -7   76.78   15.64
   1  -9  -7   61.73   16.62
  -1  -9   7   59.66   25.16
  -1  -9   7   49.27   14.72
   1   9  -6  748.60   73.89
   1  -9  -6  752.13   70.16
   1  -9  -6  696.91   76.11
  -1  -9   6  576.83   58.87
  -1  -9   6  649.18   66.87
   1   9  -5  229.28   31.42
   1  -9  -5  235.61   25.01
   1  -9  -5  229.27   34.05
  -1  -9   5  184.85   22.16
  -1  -9   5  213.51   26.26
   1   9  -4  876.44   82.60
   1  -9  -4  837.62   68.85
   1  -9  -4 1357.22  147.38
  -1  -9   4  706.39   60.16
  -1  -9   4  666.75   57.43
  -1  -9   4  793.20   72.26
   1   9  -3  107.08   19.21
   1  -9  -3  104.20    9.84
   1  -9  -3  103.65    9.94
   1  -9  -3  103.62   20.82
  -1  -9   3   92.58   10.91
  -1  -9   3   71.75    8.56
  -1  -9   3   92.57   12.77
   1   9  -2  527.81   43.98
   1  -9  -2  525.11   56.31
   1  -9  -2  577.49   44.53
  -1  -9   2  584.86   47.69
  -1  -9   2  468.13   56.87
  -1  -9   2  507.36   40.94
   1   9  -1  118.87   18.10
   1  -9  -1  127.96   22.05
   1  -9  -1  151.71   15.84
  -1  -9   1  152.24   18.69
  -1  -9   1  127.06   24.33
  -1  -9   1  111.68   11.03
  -1   9   0   37.25    3.93
   1   9   0   37.23    5.02
   1  -9   0   43.57    9.48
   1  -9   0   50.92   14.67
  -1  -9   0   45.85   17.36
   1  -9   0   34.77    4.43
  -1  -9   0   43.67   14.35
  -1  -9   0   41.96    5.15
   1   9   1  566.25   56.99
  -1   9  -1  697.04   50.01
   1  -9   1  828.84   84.04
   1  -9   1  725.94   73.60
  -1  -9  -1  736.94   61.30
   1  -9   1  660.26   51.98
  -1  -9  -1  743.55   74.88
   1   9   2  163.15   25.62
  -1   9  -2  221.24   26.52
  -1   9  -2  189.79   21.58
   1  -9   2  217.91   20.45
  -1  -9  -2  213.79   19.14
   1  -9   2  190.65   30.03
  -1  -9  -2  215.83   31.67
   1  -9   2  173.08   13.26
   1   9   3   11.30   12.65
  -1   9  -3   23.58    9.10
   1  -9   3   21.41   10.00
   1  -9   3   16.14    4.98
  -1  -9  -3   20.48    5.48
   1  -9   3   16.35    7.56
  -1  -9  -3   33.79   22.80
  -1   9  -4  118.36   18.67
   1   9   4   99.55   26.36
   1  -9   4   93.38   17.36
   1  -9   4   95.44   12.57
   1  -9   4   92.60    8.77
  -1  -9  -4  114.71   25.06
  -1   9  -5   19.69    9.18
   1   9   5   12.37   14.14
   1  -9   5   11.26    9.96
  -1  -9  -5   16.06   12.46
   1   9   6   24.63   16.18
  -1   9  -6   28.56   10.35
   1  -9   6   21.51   11.52
   1  -9   6   19.06    9.18
  -1  -9  -6   25.11   13.05
   1   9   7   14.33   23.46
  -1   9  -7    9.09    6.41
   1  -9   7    2.67    8.00
   1  -9   7    4.65    6.45
  -1  -9  -7   32.44   14.96
   1   9   8    6.23   10.52
  -1   9  -8    7.67    5.11
   1  -9   8    7.19    5.83
   1  -9   8    3.41    5.40
  -1  -9  -8    4.15    6.17
   1  10  -8   52.16   10.58
  -1  10   8   33.32   13.10
  -1 -10   8   38.70    9.98
   1 -10  -8   46.42   11.14
  -1 -10   8   36.31   11.38
   1  10  -7   46.14   12.45
  -1  10   7   38.92   14.02
  -1 -10   7   37.86   10.59
   1 -10  -7   39.91   13.33
  -1 -10   7   40.19   11.20
   1  10  -6  192.73   26.21
   1 -10  -6  175.81   27.53
  -1 -10   6  151.28   19.93
  -1 -10   6  165.94   35.23
   1  10  -5    2.36    7.78
   1 -10  -5    6.36    4.61
  -1 -10   5    4.97    7.92
  -1 -10   5    3.38    5.76
   1  10  -4  164.53   23.96
   1 -10  -4  146.85   13.84
   1 -10  -4  162.36   28.08
  -1 -10   4  127.28   11.05
  -1 -10   4  116.56   18.75
  -1 -10   4  145.91   17.78
   1  10  -3  598.52   62.26
   1 -10  -3  580.23   44.99
   1 -10  -3  598.93   67.76
  -1 -10   3  528.88   43.62
  -1 -10   3  520.03   45.24
   1 -10  -2   17.38    6.40
   1 -10  -2   12.70   11.50
  -1 -10   2   14.68    7.31
  -1 -10   2   16.32    4.92
   1 -10  -1  334.38   30.72
   1 -10  -1  321.08   39.70
  -1 -10   1  351.65   33.56
  -1 -10   1  304.05   41.41
  -1 -10   1  288.96   21.29
   1 -10   0  135.96   18.25
   1 -10   0  125.48   25.01
  -1 -10   0  148.20   19.51
  -1 -10   0  121.18   24.50
   1 -10   1  173.04   19.85
   1 -10   1  127.22   11.33
  -1 -10  -1  173.23   19.69
  -1 -10  -1  160.20   26.71
  -1  10  -2   29.81   12.02
   1  10   2   19.37   11.63
   1 -10   2   27.95    7.78
  -1 -10  -2   30.66    8.18
   1 -10   2   35.60    8.62
  -1 -10  -2   34.73   15.18
  -1  10  -3   15.32    8.52
   1  10   3   13.25   17.86
   1 -10   3    8.73    3.69
  -1 -10  -3   14.76    4.96
   1 -10   3   11.23    6.81
  -1 -10  -3   13.47   12.04
  -1  10  -4   33.86   10.84
   1  10   4   21.43   13.51
   1 -10   4   27.39   16.52
   1 -10   4   23.58    6.05
   1 -10   4   27.68    4.76
   1  10   5   20.16   13.90
  -1  10  -5   27.55   10.43
   1 -10   5   15.83   18.08
   1 -10   5   15.93   13.74
  -1 -10  -5   27.03   13.43
   1  10   6   19.69   17.30
  -1  10  -6   28.70    9.88
   1 -10   6   23.41   10.77
   1 -10   6   22.01    8.03
  -1 -10  -6   28.68   12.78
   1  10   7   13.80   12.37
  -1  10  -7    8.09    6.44
   1 -10   7    9.58    7.59
   1 -10   7   18.43   11.26
  -1 -10  -7   11.32    8.28
   1  11  -8   22.55    7.46
  -1  11   8   18.39    8.88
  -1 -11   8   24.91    6.03
   1 -11  -8   26.79   13.96
  -1 -11   8   18.22    7.24
   1  11  -7   13.39    7.63
  -1  11   7   12.19    6.95
  -1 -11   7   11.86    5.48
  -1 -11   7    8.11    6.37
   1  11  -6    8.86    8.37
  -1  11   6    8.67    6.41
  -1 -11   6    7.48    4.87
   1 -11  -6   11.81    8.80
  -1 -11   6    7.43    6.43
   1  11  -5   53.94   13.64
  -1  11   5   38.59    8.98
  -1 -11   5   34.54    6.61
   1 -11  -5   49.18   15.32
  -1 -11   5   40.58    9.78
   1  11  -4  508.04   52.00
   1 -11  -4  525.65   56.63
  -1 -11   4  390.79   29.74
  -1 -11   4  440.95   39.42
   1  11  -3  188.04   28.84
   1 -11  -3  187.63   23.96
   1 -11  -3  177.71   30.72
  -1 -11   3  163.15   17.37
  -1 -11   3  159.85   16.42
   1  11  -2  328.77   41.85
   1 -11  -2  395.20   32.72
   1 -11  -2  334.65   45.12
  -1 -11   2  392.75   36.06
  -1 -11   2  280.19   23.08
   1 -11  -1  201.45   22.55
   1 -11  -1  246.33   51.40
  -1 -11   1  172.78   23.71
  -1 -11   1  139.15   30.66
   1 -11   0  126.16   30.66
   1 -11   0  117.37   26.32
  -1 -11   0  134.70   20.45
  -1 -11   0  230.10   46.80
  -1  11  -1   46.12   14.23
  -1 -11  -1   51.53   12.00
   1 -11   1   50.53   12.01
  -1 -11  -1   43.06   18.17
  -1  11  -2  114.61   20.44
   1 -11   2  123.02   15.78
  -1 -11  -2  117.54   15.07
   1 -11   2   85.20   10.52
  -1 -11  -2  115.06   25.45
  -1  11  -3  291.39   34.15
   1  11   3  214.90   31.37
   1 -11   3  244.31   24.52
  -1 -11  -3  387.43   29.94
   1 -11   3  323.08   28.21
  -1 -11  -3  350.05   44.37
  -1  11  -4    8.36    8.16
   1  11   4    5.34    9.91
   1 -11   4   17.57    6.65
   1 -11   4    6.48    3.62
   1 -11   4   18.43    6.36
  -1 -11  -4    9.65   10.89
   1  11   5  115.81   26.31
  -1  11  -5  165.30   21.56
   1 -11   5  123.13   18.44
   1 -11   5  111.13   13.73
  -1 -11  -5  152.85   25.49
   1  11   6   28.18   15.17
  -1  11  -6   42.40   10.22
   1 -11   6   34.88    9.94
   1 -11   6   27.43    7.26
  -1 -11  -6   39.34   12.84
   1  11   7    2.61    7.90
  -1  11  -7    6.60    4.46
   1 -11   7    6.77    9.09
   1 -11   7    3.42    3.87
  -1 -11  -7    2.80   11.04
   1  12  -7   20.27    7.14
   1 -12  -7   15.27    7.61
  -1 -12   7   12.58    4.06
  -1 -12   7   13.85    6.06
   1  12  -6  162.63   32.51
  -1  12   6   78.56   12.44
   1 -12  -6  164.27   22.27
  -1 -12   6   90.35   13.34
   1  12  -5    2.74    6.62
  -1 -12   5    4.12    7.28
   1  12  -4   -2.20    6.00
   1 -12  -4    3.78    6.98
  -1 -12   4    1.90    2.30
  -1 -12   4    2.13    3.17
   1  12  -3  126.81   37.92
   1 -12  -3  135.46   13.32
   1 -12  -3  140.13   25.57
  -1 -12   3  135.86   23.03
  -1 -12   3  100.62   16.77
   1  12  -2  316.57   40.94
   1 -12  -2  340.15   31.02
   1 -12  -2  322.57   44.02
  -1 -12   2  333.93   34.07
   1 -12  -1   69.60   15.78
  -1 -12   1  172.70   21.02
   1 -12   0  183.52   23.86
  -1 -12   0  191.55   41.94
  -1  12  -1  106.86   21.07
  -1 -12  -1  119.50   18.76
   1 -12   1  127.18   18.59
  -1 -12  -1  103.86   25.63
  -1  12  -2   79.63   29.19
  -1 -12  -2   80.94   23.33
   1 -12   2   88.95   14.39
  -1 -12  -2   83.19   22.77
  -1  12  -3  213.90   26.71
   1 -12   3  209.02   19.71
  -1 -12  -3  223.99   20.29
   1 -12   3  142.13   20.58
  -1 -12  -3  220.91   33.91
   1  12   4   28.33   10.31
  -1  12  -4   33.10   11.79
   1 -12   4   42.61    6.01
   1 -12   4   24.13    7.15
  -1 -12  -4   42.97   27.32
   1  12   5    0.68    4.57
  -1  12  -5   -1.45    7.80
   1 -12   5    0.55    3.15
   1 -12   5    0.50    2.04
  -1 -12  -5    7.90   10.10
   1  12   6   18.87   16.12
  -1  12  -6   25.39    7.29
   1 -12   6   18.72   10.51
   1 -12   6   14.60    4.45
  -1 -12  -6   21.66    9.55
   1  13  -6   45.65   10.10
   1 -13  -6   51.42   11.06
  -1 -13   6   28.64    6.24
   1  13  -5  260.34   29.75
   1 -13  -5  280.48   33.14
  -1 -13   5  176.90   17.46
   1  13  -4  128.88   19.33
   1 -13  -4  130.02   22.04
  -1 -13   4   96.19    8.94
  -1 -13   4   92.84    9.68
   1  13  -3   22.10    9.83
   1 -13  -3   17.79    5.34
   1 -13  -3   23.85   11.43
  -1 -13   3   12.65    6.03
   1  13  -2  794.22   85.98
   1 -13  -2  833.91   73.35
   1 -13  -2  900.50   98.70
  -1 -13   2  810.39   75.95
   1  13  -1  320.26   44.81
   1 -13  -1  391.55   38.21
   1 -13  -1  375.15   52.56
  -1 -13   1  393.23   41.76
  -1  13   0   30.14   12.67
  -1 -13   0   33.37   11.31
   1 -13   0   35.82   11.02
  -1 -13   0   43.43   16.90
  -1  13  -1  118.52   21.19
  -1 -13  -1  116.38   18.97
   1 -13   1  132.67   19.83
  -1 -13  -1  128.57   26.62
  -1  13  -2   55.94   14.13
  -1 -13  -2   57.60   11.56
   1 -13   2   62.91   11.96
  -1 -13  -2   56.24   18.94
  -1  13  -3   43.27   12.29
  -1 -13  -3   47.60    8.01
   1 -13   3   42.47    8.22
  -1 -13  -3   46.26   16.79
  -1  13  -4   18.13    7.44
   1 -13   4    8.93    3.33
   1 -13   4   11.21    3.35
  -1 -13  -4   18.12   10.31
  -1  13  -5   29.87    7.81
   1  13   5   15.34    4.89
   1 -13   5   17.80    4.25
  -1 -13  -5   31.99   10.43
   1  14  -5   30.86   10.06
   1 -14  -5   79.66   21.36
   1  14  -4   80.84   26.15
   1 -14  -4   87.57   17.66
   1  14  -3   76.89   15.67
   1 -14  -3   80.57   10.02
   1 -14  -3   91.09   18.61
  -1 -14   3   73.41   10.16
   1  14  -2   28.94   12.19
   1 -14  -2   35.49    8.01
   1 -14  -2   32.04   13.86
  -1 -14   2   31.86    9.30
   1  14  -1   24.31   11.91
   1 -14  -1   29.22    8.98
  -1 -14   1   24.29    9.72
   1 -14   0   29.57   10.26
  -1 -14   0   30.49   10.16
  -1 -14   0   29.93   14.66
  -1  14  -1   63.95   14.79
  -1 -14  -1   63.74   12.87
   1 -14   1   76.39   23.03
  -1 -14  -1   73.60   19.46
  -1  14  -2    2.58    5.85
  -1 -14  -2    4.10    4.54
   1 -14   2    4.28    5.01
  -1 -14  -2    5.19    8.21
  -1  14  -3   42.41   11.02
  -1 -14  -3   46.33   11.34
   1 -14   3   45.32    7.42
  -1 -14  -3   60.45   27.70
  -1  14  -4    0.70    5.40
  -1 -14  -4   32.06   13.26
  -1  14  -5   15.28    5.98
  -1 -14  -5   15.37   15.34
   1  15  -4   48.33   10.74
   1 -15  -4   53.57   12.62
   1  15  -3    2.14    3.88
   1 -15  -3   -0.97    2.10
   1 -15  -3    0.54    4.59
  -1 -15   3   -2.36    4.02
   1  15  -2    5.92    8.45
   1 -15  -2   45.38   11.29
  -1 -15   2   16.29    6.69
   1 -15  -1   83.07   22.14
  -1 -15   1   77.44   14.07
   1 -15   0   18.77    7.91
  -1 -15   0   15.11    7.58
  -1  15  -1   13.24    7.95
  -1 -15  -1   12.92   12.55
   1 -15   1   14.31    7.81
  -1 -15  -1   47.80   12.09
  -1  15  -2   14.92    7.30
  -1 -15  -2   15.88    5.61
   1 -15   2   18.14    6.32
  -1 -15  -2   16.94   10.50
  -1  15  -3   39.51    9.16
  -1 -15  -3   35.92    5.28
   1 -15   3   40.54    6.43
  -1 -15  -3   46.55   13.04
  -1  15  -4    9.17    5.30
  -1 -15  -4   11.48    7.64
   1  16  -3   20.71    7.00
  -1  16   3   16.16    6.65
  -1 -16   3   18.36    4.15
   1  16  -2   30.52    9.39
  -1  16   2   32.88    8.89
   1 -16  -2   38.14    7.14
  -1 -16   2   34.17   12.30
   1  16  -1   27.30    9.37
  -1  16   1   30.91    8.89
   1 -16  -1   37.71    8.03
  -1 -16   1   29.91    8.09
   1  16   0    9.84    6.39
  -1  16   0    4.32    5.41
   1 -16   0    8.08    5.46
  -1 -16   0    7.95    5.20
   1  16   1   11.61    7.05
  -1  16  -1   10.45    5.92
   1 -16   1   12.64    6.00
  -1 -16  -1   12.02    5.29
   1  16   2    7.29    5.71
  -1  16  -2    5.84    4.84
   1 -16   2    7.16    4.30
  -1 -16  -2    6.50    3.49
   2   0 -10    0.31    2.52
  -2   0  10    0.71    1.88
   2   0  -9   33.68    8.45
  -2   0   9   23.97    6.62
   2   0  -8  511.82   47.77
   2   0  -8  584.84   52.53
  -2   0   8  391.02   37.16
   2   0  -7    5.10    5.96
  -2   0   7    6.38    5.11
  -2   0   7    2.66    2.19
   2   0  -6 1261.14  110.90
   2   0  -6 1553.78  125.97
   2   0  -6 1088.71   89.48
  -2   0   6  961.40   88.36
  -2   0   6 1504.06  124.54
   2   0  -5 1872.78  168.84
   2   0  -5 2012.24  180.33
   2   0  -5 1957.05  170.08
   2   0  -5 1993.64  170.17
  -2   0   5 1756.82  165.95
  -2   0   5 1970.91  172.77
  -2   0   5 1523.71  130.50
   2   0  -4 2592.30  243.94
   2   0  -4 2707.60  277.37
   2   0  -4 2475.51  225.99
   2   0  -4 2771.19  250.95
  -2   0   4 2271.55  222.46
  -2   0   4 2443.32  225.30
  -2   0   4 2211.72  200.62
   2   0  -319131.29 3237.51
   2   0  -317305.68 2929.01
   2   0  -316964.17 2845.71
   2   0  -319134.88 3221.87
  -2   0   314188.12 2350.45
  -2   0   315315.48 2530.92
  -2   0   319063.09 3296.67
  -2   0   318144.63 3093.40
  -2   0   316046.6984161.52
  -2   0   316893.92 2843.60
   2   0  -2  327.04   25.83
   2   0  -2  233.46   26.77
   2   0  -2  220.70   11.82
   2   0  -2  237.13   19.88
  -2   0   2  198.73   15.11
  -2   0   2  258.79   27.03
  -2   0   2  222.55   31.49
  -2   0   2  204.23   28.99
   2   0  -1   31.77    8.32
   2   0  -1   34.30    9.83
   2   0  -1   34.01   13.63
  -2   0   1   32.73   20.41
  -2   0   1   38.29   24.15
  -2   0   1   30.74    9.13
   2   0   0 1839.59  172.38
   2   0   0 2044.04  186.41
   2   0   0 2107.05  209.92
  -2   0   0 2179.76  206.40
  -2   0   0 2335.20  211.89
  -2   0   0 2792.23  276.09
  -2   0   0 1996.13  159.97
  -2   0   0 2129.61  195.13
   2   0   1 2749.33  261.87
   2   0   1 2812.31  332.26
   2   0   1 2448.50  241.35
   2   0   1 2608.77  240.59
   2   0   1 2819.03  281.63
  -2   0  -1 2862.07  275.68
  -2   0  -1 3222.83  302.10
  -2   0  -1 2542.43  235.43
  -2   0  -1 3160.70  305.99
   2   0   2 1716.40  147.99
   2   0   2 1765.25  167.29
   2   0   2 1669.75  144.96
   2   0   2 1658.41  142.90
   2   0   2 1833.16  170.52
  -2   0  -2 1624.36  138.35
  -2   0  -2 1881.84  159.03
  -2   0  -2 2155.68  179.25
  -2   0  -2 1626.77  138.99
  -2   0  -2 2061.79  183.45
   2   0   3 1402.02  122.15
   2   0   3 1697.88  158.91
   2   0   3 1518.00  129.46
   2   0   3 1648.27  144.53
   2   0   3 1434.27  138.99
  -2   0  -3 1689.83  147.39
  -2   0  -3 1606.70  131.96
  -2   0  -3 1925.34  157.93
  -2   0  -3 1644.03  141.78
  -2   0  -3 1886.62  170.47
   2   0   4  485.20   38.37
   2   0   4  600.32   54.90
   2   0   4  534.68   39.83
   2   0   4  674.03   55.31
   2   0   4  577.89   55.92
  -2   0  -4  720.35   69.66
  -2   0  -4  796.68   67.23
   2   0   5  218.78   17.37
   2   0   5  244.56   27.07
   2   0   5  228.88   29.30
  -2   0  -5  326.34   27.81
   2   0   6  149.38   26.32
  -2   0  -6  310.37   30.46
  -2   0  -7  215.81   21.21
  -2   0  -7   28.45   14.59
  -2   0  -8   93.88   14.62
  -2   0  -8   72.42   12.58
   2   1 -10  125.91   16.94
   2  -1 -10   88.82   13.40
   2  -1 -10  121.05   16.65
   2   1  -9   82.45   14.00
   2   1  -9   77.45   10.38
   2  -1  -9   85.39   14.90
   2  -1  -9  109.50   15.66
  -2  -1   9   53.18   11.79
   2   1  -8   69.28   10.59
  -2   1   8   52.86    8.88
  -2  -1   8   70.79   21.32
  -2  -1   8   38.55   10.34
  -2   1   7  492.67   43.93
   2   1  -7  607.31   52.58
   2   1  -7  602.85   52.47
   2  -1  -7  626.38   54.02
   2  -1  -7  676.06   60.91
  -2  -1   7  506.55   48.88
  -2   1   6  474.51   39.99
   2   1  -6  581.16   48.28
   2   1  -6  629.82   57.13
   2   1  -6  567.77   44.45
   2  -1  -6  624.60   53.75
   2  -1  -6  480.51   33.42
   2  -1  -6  562.99   46.49
  -2  -1   6  483.05   44.17
  -2  -1   6  519.54   50.44
  -2  -1   6  438.92   34.68
  -2   1   5  544.49   50.66
   2   1  -5  565.53   44.83
  -2   1   5  478.85   38.29
  -2   1   5  444.28   28.89
   2   1  -5  575.18   43.29
   2  -1  -5  522.32   34.81
   2  -1  -5  624.01   66.77
  -2  -1   5  477.01   43.42
  -2  -1   5  497.83   47.22
   2  -1  -5  526.15   41.90
  -2  -1   5  457.93   40.51
  -2  -1   5  443.34   33.71
   2  -1  -5  516.94   41.22
   2   1  -4  436.41   32.12
   2   1  -4  476.75   39.89
   2   1  -4  465.46   37.92
  -2   1   4  443.33   38.66
   2   1  -4  466.35   36.26
  -2   1   4  378.49   23.97
  -2   1   4  448.17   42.66
  -2   1   4  417.59   30.25
   2  -1  -4  460.13   36.95
   2  -1  -4  450.43   28.84
  -2  -1   4  429.37   39.16
   2  -1  -4  462.05   38.84
  -2  -1   4  381.99   29.88
  -2  -1   4  416.91   42.13
  -2   1   3 4102.24  423.87
   2   1  -3 4357.42  465.13
   2   1  -3 4684.67  506.16
   2   1  -3 4696.16  508.08
   2   1  -3 4744.32  507.04
   2   1  -3 4952.52  521.97
  -2   1   3 4110.14  451.62
  -2   1   3 3655.23  380.39
  -2   1   3 4768.17  521.41
  -2   1   3 4093.30  432.87
   2  -1  -3 4447.79  478.34
   2  -1  -3 3928.57  397.58
  -2  -1   3 3331.49  347.16
  -2  -1   3 4534.83  494.96
  -2  -1   3 4389.05  491.13
   2  -1  -3 4255.09  445.34
   2  -1  -3 4523.91  487.47
  -2  -1   3 4154.57  448.07
   2  -1  -3 4621.70  477.41
   2   1  -2 5089.50  561.65
   2   1  -2 4841.78  506.85
   2   1  -2 4836.09  531.36
   2   1  -2 5073.95  570.08
  -2   1   2 5086.94  568.75
  -2   1   2 3928.40  424.02
  -2   1   2 4995.13  567.63
   2   1  -2 4711.52  500.70
  -2   1   2 4745.77  493.95
  -2   1   2 4526.19  481.35
  -2  -1   2 4200.15  452.93
   2  -1  -2 4934.89  548.53
   2  -1  -2 4888.48  541.40
  -2  -1   2 5104.37  566.41
  -2  -1   2 5124.11  599.72
   2  -1  -2 4535.85  477.39
   2  -1  -2 4823.13  512.31
  -2  -1   2 4525.17  536.77
   2  -1  -2 4856.88  538.26
  -2   1   1  893.29   77.22
   2   1  -1  823.27   49.87
   2   1  -1  833.83   64.91
   2   1  -1  874.79  120.22
  -2   1   1  723.97   56.00
   2   1  -1  831.57   70.19
  -2   1   1  837.35   64.29
  -2   1   1  871.19   86.68
   2  -1  -1  846.32   71.30
  -2  -1   1  759.02   59.24
   2  -1  -1  835.22   64.88
  -2  -1   1  960.09  116.50
  -2  -1   1  896.40   71.68
   2  -1  -1  808.23   67.07
  -2  -1   1  737.78   66.48
  -2   1   010243.25 1415.63
   2   1   0 7157.79  997.68
   2   1   0 8402.27 1153.72
   2   1   0 9839.11 1391.62
  -2   1   010468.06 1439.58
  -2   1   010078.42 1417.01
   2   1   0 8709.11 1132.63
  -2   1   0 8537.23 1118.43
   2  -1   0 9015.35 1231.57
   2  -1   0 8069.09 1090.49
  -2  -1   0 7974.90 1079.12
   2  -1   0 8948.86 1211.73
  -2  -1   0 9816.90 1311.45
   2  -1   0 9500.08 1292.41
  -2  -1   0 9098.19 1231.66
  -2  -1   0 7753.42 1017.69
  -2  -1   0 8536.15 1158.97
  -2  -1   010480.05 1471.93
  -2   1  -1 5795.17  644.53
  -2   1  -1 4823.86  540.74
   2   1   1 4760.71  524.94
   2   1   1 4494.27  538.13
  -2   1  -1 5443.59  611.78
   2   1   1 4099.36  475.59
  -2   1  -1 4433.79  486.71
   2   1   1 4776.02  522.77
   2  -1   1 6551.46  718.91
  -2  -1  -1 4366.56  491.47
   2  -1   1 4284.01  480.05
  -2  -1  -1 5140.48  576.66
   2  -1   1 5014.53  609.45
   2  -1   1 4913.99  566.91
   2  -1   1 4664.89  556.88
  -2  -1  -1 4649.08  513.16
  -2  -1  -1 5630.18  612.76
  -2  -1  -1 5371.11  605.84
   2   1   2   68.14   14.83
   2   1   2   68.55    7.54
  -2   1  -2   76.95    9.78
   2   1   2   76.56   18.44
  -2   1  -2   83.11   14.53
   2   1   2   73.43   11.64
  -2   1  -2   76.82    8.60
  -2   1  -2  104.40   12.72
   2  -1   2   68.96    9.39
   2  -1   2   63.59    8.52
   2  -1   2   75.80   13.02
   2  -1   2   79.12   12.01
   2  -1   2   72.75   12.48
  -2  -1  -2   89.38   12.78
  -2  -1  -2   64.53    8.67
  -2  -1  -2   70.05    9.08
  -2  -1  -2   83.15   14.06
   2  -1   2   76.85   13.45
   2   1   3  100.42   18.29
   2   1   3  100.88    9.42
   2   1   3  108.97   22.05
  -2   1  -3  153.93   14.98
   2   1   3  101.84   14.18
   2   1   3  113.17   13.43
  -2   1  -3  118.39   10.49
  -2   1  -3  128.77   18.95
   2  -1   3  110.36   17.68
  -2  -1  -3  122.45   10.13
   2  -1   3  124.16   14.59
  -2  -1  -3  112.07   10.91
   2  -1   3  113.51   14.08
  -2  -1  -3   99.43   14.13
   2  -1   3  112.74   15.00
  -2  -1  -3  131.05   18.22
  -2   1  -4  100.45   17.46
   2   1   4   66.16    6.59
   2   1   4   81.84   17.98
   2   1   4   68.88   14.80
   2   1   4   77.70   10.11
   2  -1   4   69.28   10.04
   2  -1   4   64.49   14.31
   2  -1   4   70.38   11.23
  -2  -1  -4   72.25   13.16
   2  -1   4   74.13   10.80
  -2  -1  -4   95.63   16.24
   2   1   5   26.26   10.50
   2   1   5   39.24   12.81
   2  -1   5   29.14    6.71
   2  -1   5   31.44   11.88
   2   1   6   97.22   17.74
   2  -1   6   89.73   10.02
   2  -1   6   99.76   19.95
  -2   1  -7  251.67   27.14
   2  -1   7  145.44   25.20
  -2  -1  -7  247.18   29.70
  -2  -1  -7  196.42   23.58
  -2   1  -8   76.17   13.83
  -2  -1  -8   72.88   23.83
  -2  -1  -8   57.99   17.16
   2   2 -10  118.57   16.21
   2  -2 -10  111.40   15.59
   2  -2 -10  108.74   15.50
  -2  -2  10   68.36   11.64
   2   2  -9   12.36    5.38
   2  -2  -9    1.21    5.83
   2  -2  -9    7.13    5.52
  -2  -2   9   -0.45    4.71
  -2  -2   9    0.09    2.44
   2   2  -8  356.67   28.79
   2   2  -8  402.65   40.43
   2  -2  -8  483.97   70.30
   2  -2  -8  416.03   41.53
  -2  -2   8  309.90   36.62
  -2   2   7  264.74   24.41
   2   2  -7  451.46   42.75
   2   2  -7  259.42   28.67
   2  -2  -7  265.82   28.59
   2  -2  -7  305.74   34.97
  -2  -2   7  218.59   28.45
   2   2  -6  311.05   27.33
   2   2  -6  278.46   23.94
   2   2  -6  271.39   36.66
  -2   2   6  223.67   20.04
  -2   2   6  255.82   22.75
   2  -2  -6  270.28   25.45
  -2  -2   6  220.73   40.11
  -2  -2   6  229.79   26.01
   2  -2  -6  309.33   30.70
  -2  -2   6  235.06   21.20
  -2   2   5 2131.83  184.30
   2   2  -5 2564.03  240.12
  -2   2   5 2245.23  213.00
   2   2  -5 2660.37  248.98
   2   2  -5 2782.39  264.11
   2   2  -5 2744.62  266.20
  -2   2   5 2556.91  254.52
  -2  -2   5 2165.04  213.25
   2  -2  -5 2520.88  235.11
  -2  -2   5 2169.42  215.46
  -2  -2   5 2335.11  230.51
   2  -2  -5 2759.78  264.37
  -2  -2   5 2288.50  217.77
   2  -2  -5 2387.27  226.02
   2   2  -4 1163.78   89.56
   2   2  -4 1152.35   95.42
   2   2  -4 1153.64   91.81
  -2   2   4 1012.27   68.62
   2   2  -4 1243.15  100.74
  -2   2   4 1031.12   78.87
   2   2  -4 1223.00   99.40
  -2   2   4 1132.19   99.43
  -2   2   4 1117.83   90.91
   2  -2  -4 1175.85   96.24
   2  -2  -4 1152.12   91.01
  -2  -2   4 1064.72   91.87
  -2  -2   4  986.63   88.41
  -2  -2   4  884.36   56.80
   2  -2  -4 1049.01   81.52
  -2  -2   4 1042.42   85.15
   2  -2  -4 1091.40   79.58
   2   2  -3 3084.19  298.21
   2   2  -3 2904.92  269.65
   2   2  -3 3069.10  292.81
   2   2  -3 2946.32  284.42
  -2   2   3 3042.84  320.99
  -2   2   3 2688.95  235.11
  -2   2   3 2822.41  278.34
   2   2  -3 2912.65  275.45
  -2   2   3 2788.12  255.81
  -2   2   3 2539.44  235.49
  -2  -2   3 2356.83  214.36
   2  -2  -3 2837.82  271.74
   2  -2  -3 2994.69  308.60
  -2  -2   3 2913.27  284.09
  -2  -2   3 2974.03  303.05
   2  -2  -3 2820.27  263.68
   2  -2  -3 2672.82  232.38
  -2  -2   3 2719.21  265.55
   2  -2  -3 2870.48  255.92
   2   2  -2 3902.33  433.37
  -2   2   2 3363.52  328.17
   2   2  -2 3784.31  378.44
   2   2  -2 3710.86  385.15
  -2   2   2 3374.39  318.28
   2   2  -2 3604.28  361.36
  -2   2   2 3764.79  360.06
   2   2  -2 3570.85  352.94
  -2   2   2 3851.51  398.01
  -2   2   2 3871.23  396.98
   2  -2  -2 3493.99  359.08
  -2  -2   2 3101.36  309.02
   2  -2  -2 3579.05  359.51
  -2  -2   2 3438.89  430.53
   2  -2  -2 3746.69  382.87
   2  -2  -2 3539.23  345.29
  -2  -2   2 3675.40  371.79
  -2  -2   2 2994.27  318.21
  -2   2   1 8075.38 1032.64
  -2   2   1 8557.32 1161.75
   2   2  -1 7809.78  994.50
   2   2  -1 9389.96 1253.89
  -2   2   1 8769.66 1148.77
   2   2  -1 8651.26 1105.34
  -2   2   1 7809.20  970.63
   2   2  -1 8176.05 1066.60
  -2   2   1 7284.03  939.96
  -2   2   1 8943.68 1120.28
   2  -2  -1 8372.01 1043.05
  -2  -2   1 8420.86 1076.08
  -2  -2   1 7131.67  919.86
   2  -2  -1 7720.15 1015.55
   2  -2  -1 8143.23 1061.67
  -2  -2   1 5690.40  727.59
  -2  -2   1 8159.75 1116.40
  -2  -2   1 7373.09  971.51
   2  -2  -1 7727.96  990.44
  -2   2   0 5905.57  708.45
   2   2   0 4725.84  597.19
   2   2   0 6023.79  717.53
   2   2   0 6543.29  843.01
  -2   2   0 6974.89  839.07
  -2   2   0 6876.18  827.93
   2   2   0 5944.39  691.28
  -2   2   0 6847.54  805.14
  -2   2   0 5870.20  676.07
   2  -2   0 6223.82  755.42
   2  -2   0 5693.13  714.88
   2  -2   0 6391.69  760.37
  -2  -2   0 6651.25  775.39
   2  -2   0 6042.62  712.50
  -2  -2   0 6233.61  748.13
  -2  -2   0 6084.96  733.91
  -2  -2   0 5864.56  714.09
  -2  -2   0 5611.92  674.39
  -2  -2   0 7133.73  864.17
  -2   2  -1 5871.75  684.94
  -2   2  -1 5459.92  667.87
   2   2   1 5196.95  587.26
   2   2   1 5286.99  659.54
  -2   2  -1 6682.30  777.65
  -2   2  -1 5199.52  594.56
   2   2   1 4574.77  558.49
   2   2   1 5486.87  630.52
   2  -2   1 5095.42  594.99
  -2  -2  -1 5071.31  591.88
   2  -2   1 5424.58  639.35
  -2  -2  -1 5824.51  675.15
   2  -2   1 5843.15  672.70
  -2  -2  -1 5630.47  629.99
   2  -2   1 5137.57  583.88
  -2  -2  -1 5621.33  649.02
  -2  -2  -1 5878.75  693.26
   2  -2   1 5753.29  673.17
  -2  -2  -1 6879.07  807.69
  -2   2  -2 1383.79  111.23
  -2   2  -2 1120.14   87.38
   2   2   2 1025.07   73.96
   2   2   2 1212.07  119.49
  -2   2  -2 1280.84  105.67
  -2   2  -2 1076.89   83.29
   2   2   2  989.74   86.66
   2   2   2 1039.69   82.93
   2  -2   2 1026.98   92.64
  -2  -2  -2 1057.13   82.50
   2  -2   2 1133.83   96.03
  -2  -2  -2 1233.93   96.17
  -2  -2  -2 1271.93   88.14
   2  -2   2 1116.41   91.20
   2  -2   2 1016.22   73.08
  -2  -2  -2 1105.83  103.71
  -2  -2  -2 1174.83  100.90
   2  -2   2 1128.86   96.10
  -2  -2  -2 1334.66  110.22
  -2   2  -3 1932.86  168.14
  -2   2  -3 1903.44  159.88
   2   2   3 1438.38  126.39
  -2   2  -3 2392.97  207.38
   2   2   3 1705.42  162.73
   2   2   3 1761.90  160.07
   2   2   3 1729.18  171.34
  -2   2  -3 1957.83  182.07
   2  -2   3 1633.49  138.31
  -2  -2  -3 1876.29  155.71
   2  -2   3 1916.66  174.98
   2  -2   3 1927.90  179.44
   2  -2   3 1521.85  135.19
   2  -2   3 1639.99  133.86
  -2  -2  -3 1880.42  167.84
  -2  -2  -3 1992.35  166.61
  -2  -2  -3 2303.24  206.33
  -2   2  -4 1588.16  138.37
   2   2   4 1141.14   98.54
   2   2   4 1139.88  120.52
  -2   2  -4 1282.34  106.75
   2   2   4 1108.59   96.97
   2   2   4 1005.22   95.34
   2  -2   4  878.71   79.42
   2  -2   4 1129.96  106.44
  -2  -2  -4 1186.48  101.83
   2  -2   4 1112.75   99.41
  -2  -2  -4 1545.27  131.39
   2   2   5   60.41   20.20
  -2   2  -5   72.14   11.54
   2  -2   5   59.32   11.11
   2  -2   5   64.94   25.78
  -2  -2  -5   70.21   13.11
  -2  -2  -5   63.28   12.57
   2   2   6  215.31   32.73
  -2   2  -6  275.56   29.29
   2  -2   6  191.15   20.12
   2  -2   6  200.03   31.76
  -2  -2  -6  244.49   29.31
  -2  -2  -6  228.38   25.14
   2   2   7   64.50   26.10
  -2   2  -7  118.13   16.74
   2  -2   7   61.74    8.71
   2  -2   7   59.93   16.99
  -2  -2  -7   97.42   17.49
  -2  -2  -7   75.73   12.18
   2   2   8    5.55    5.40
  -2   2  -8    9.66    6.65
  -2   2  -8    9.36    7.03
  -2  -2  -8    7.17    6.94
  -2  -2  -8    9.33    4.08
   2   3 -10    6.87    5.21
   2  -3 -10    6.81    6.10
   2  -3 -10    9.72    5.07
  -2  -3  10    5.60    4.71
  -2  -3  10    1.53    2.28
   2   3  -9   64.72   12.12
   2  -3  -9   71.99   15.59
   2  -3  -9   72.30   12.82
  -2  -3   9   44.84   12.18
  -2  -3   9   36.10    7.56
   2   3  -8   11.69    6.89
   2  -3  -8   15.22   10.42
   2  -3  -8   13.51    7.67
  -2  -3   8   11.86    8.57
  -2  -3   8    5.94    5.00
  -2   3   7  178.90   14.85
   2   3  -7  236.32   17.83
   2   3  -7  185.14   21.77
   2  -3  -7  181.26   22.77
   2  -3  -7  217.56   28.60
  -2  -3   7  158.50   24.11
  -2  -3   7  142.48   17.79
   2   3  -6  217.34   17.32
   2   3  -6  226.91   20.69
  -2   3   6  175.20   14.70
   2  -3  -6  234.11   26.91
   2  -3  -6  209.16   20.86
  -2  -3   6  201.18   24.56
  -2  -3   6  154.66   28.53
  -2  -3   6  163.85   19.79
  -2   3   5  563.68   43.86
   2   3  -5  650.39   48.78
   2   3  -5  758.74   62.73
   2   3  -5  687.14   53.19
  -2   3   5  696.32   62.98
   2   3  -5  683.00   76.17
   2  -3  -5  644.49   47.98
  -2  -3   5  588.78   52.60
   2  -3  -5  646.84   51.73
  -2  -3   5  589.04   70.00
  -2  -3   5  560.52   66.07
   2  -3  -5  733.43   61.03
  -2  -3   5  610.88   50.74
   2   3  -4 1934.29  164.86
  -2   3   4 1944.01  176.91
   2   3  -4 1893.06  161.79
   2   3  -4 2108.67  188.00
  -2   3   4 1526.52  115.92
  -2   3   4 1529.08  113.62
   2   3  -4 1944.27  172.92
  -2   3   4 1813.23  157.75
  -2   3   4 1698.57  144.28
   2  -3  -4 1752.06  133.02
  -2  -3   4 1750.59  157.22
   2  -3  -4 1959.51  165.87
  -2  -3   4 1595.80  144.46
  -2  -3   4 1561.39  124.85
   2  -3  -4 1886.24  162.61
   2  -3  -4 2073.11  201.79
  -2  -3   4 1881.14  167.25
  -2  -3   4 1744.92  164.72
   2   3  -3 3316.79  325.26
   2   3  -3 3898.45  405.88
  -2   3   3 3300.59  323.02
   2   3  -3 3806.57  387.93
   2   3  -3 3628.74  371.01
  -2   3   3 3520.42  348.96
   2   3  -3 3655.94  367.31
  -2   3   3 3722.20  385.42
   2   3  -3 3664.34  375.31
  -2   3   3 3785.61  388.75
   2  -3  -3 3553.79  347.08
   2  -3  -3 3661.79  372.78
  -2  -3   3 3036.77  300.99
  -2  -3   3 3481.76  384.76
  -2  -3   3 3340.53  364.03
   2  -3  -3 3581.77  364.08
   2  -3  -3 3694.66  391.41
  -2  -3   3 3558.94  372.56
   2   3  -2  529.49   37.83
   2   3  -2  653.33   75.16
  -2   3   2  578.28   38.30
   2   3  -2  616.55   43.04
   2   3  -2  661.32   57.03
  -2   3   2  583.68   37.26
   2   3  -2  590.85   41.08
  -2   3   2  581.87   43.63
   2   3  -2  615.14   56.89
  -2   3   2  635.56   51.58
   2  -3  -2  573.30   40.03
   2  -3  -2  571.29   40.77
  -2  -3   2  512.05   37.86
  -2  -3   2  594.60   43.78
  -2  -3   2  597.25   68.33
   2  -3  -2  628.40   65.10
   2  -3  -2  611.96   42.55
  -2  -3   2  593.95   51.67
   2   3  -1  232.90   20.52
  -2   3   1  240.79   30.29
  -2   3   1  263.58   25.77
   2   3  -1  256.37   16.01
   2   3  -1  272.59   35.56
  -2   3   1  286.98   34.06
   2   3  -1  252.72   18.48
  -2   3   1  232.32   15.25
   2   3  -1  271.88   43.18
  -2   3   1  222.07   12.36
  -2   3   1  265.15   13.23
   2  -3  -1  258.43   17.64
  -2  -3   1  236.68   16.84
  -2  -3   1  220.90   20.36
   2  -3  -1  229.98   21.30
   2  -3  -1  254.36   25.19
  -2  -3   1  200.48   16.98
  -2  -3   1  282.87   38.74
  -2  -3   1  234.37   41.37
   2  -3  -1  233.78   19.75
   2   3   0  279.42   24.56
  -2   3   0  284.53   24.90
  -2   3   0  329.74   30.29
   2   3   0  267.05   14.15
   2   3   0  281.38   45.37
  -2   3   0  269.73   18.10
   2   3   0  195.24   27.98
   2   3   0  277.25   19.44
  -2   3   0  286.08   18.98
  -2   3   0  288.78   22.03
   2  -3   0  262.36   23.00
   2  -3   0  280.02   28.07
   2  -3   0  256.52   18.18
  -2  -3   0  265.17   23.77
   2  -3   0  252.56   19.59
  -2  -3   0  256.16   20.99
  -2  -3   0  301.37   16.60
  -2   3  -1 1668.56  136.73
  -2   3  -1 1745.45  150.27
   2   3   1 1661.43  127.22
   2   3   1 1692.87  174.13
  -2   3  -1 2182.96  189.97
   2   3   1 1741.44  158.09
   2   3   1 1352.31  131.07
  -2   3  -1 1917.58  161.06
   2  -3   1 1445.96  110.50
  -2  -3  -1 1662.29  141.85
   2  -3   1 1757.19  155.99
  -2  -3  -1 1899.08  163.48
   2  -3   1 1598.43  135.93
   2  -3   1 1544.33  119.41
  -2  -3  -1 1791.91  151.36
  -2  -3  -1 1815.98  161.36
   2  -3   1 1784.34  151.76
  -2  -3  -1 2123.82  185.10
  -2   3  -2   11.01    4.23
  -2   3  -2   15.92    4.93
   2   3   2   12.95    1.44
   2   3   2   14.42   13.35
  -2   3  -2   18.55    7.65
   2   3   2   25.38    5.18
   2   3   2   10.57    7.15
  -2   3  -2   16.99   11.63
   2  -3   2    9.41    1.44
  -2  -3  -2   16.97    4.66
   2  -3   2   15.45    7.72
  -2  -3  -2   15.46    9.17
   2  -3   2   14.18    4.73
   2  -3   2   14.31    2.82
  -2  -3  -2   13.56    5.52
  -2  -3  -2   12.10    6.86
   2  -3   2    8.66    6.35
  -2  -3  -2   10.32    6.77
  -2   3  -3    3.64    5.19
  -2   3  -3    2.86    3.86
   2   3   3   -0.87    9.53
   2   3   3   -0.29    4.87
   2   3   3    1.67    3.91
  -2   3  -3    4.32    5.46
  -2   3  -3    4.33    2.77
  -2  -3  -3    3.68    2.80
  -2  -3  -3    5.33    2.75
   2  -3   3    4.66    5.26
   2  -3   3   -0.81    5.64
  -2  -3  -3    4.52    4.44
  -2  -3  -3    1.82    4.84
   2  -3   3    2.19    2.57
  -2  -3  -3    5.84    4.84
  -2   3  -4   72.05   10.62
   2   3   4   69.40   23.57
  -2   3  -4   59.68    5.38
   2  -3   4   59.97   14.42
   2  -3   4   62.78   13.77
  -2  -3  -4   61.91   12.38
  -2  -3  -4   57.01   11.98
   2   3   5   89.24   26.30
  -2   3  -5   89.31   13.06
   2  -3   5   76.02   14.64
   2  -3   5   70.50   16.95
  -2  -3  -5   85.08   14.94
  -2  -3  -5   80.79   12.87
   2   3   6   48.93   20.19
  -2   3  -6   67.77   12.09
   2  -3   6   48.89   11.32
   2  -3   6   53.92   16.88
  -2  -3  -6   60.32   14.23
  -2  -3  -6   53.77   10.25
   2   3   7   62.05   31.12
  -2   3  -7   87.02   14.27
   2  -3   7   56.56   10.01
   2  -3   7   58.87   17.24
  -2  -3  -7   86.15   15.58
  -2  -3  -7   66.66    9.75
  -2   3  -8   83.80   14.61
   2   3   8   64.22   13.88
  -2   3  -8   83.95   12.47
  -2  -3  -8   82.15   13.25
   2  -3   8   47.36    6.96
  -2  -3  -8   51.82    6.51
   2   4 -10    1.85    8.01
   2  -4 -10    4.95    6.14
   2  -4 -10    3.22    4.57
  -2  -4  10    2.90    4.75
  -2  -4  10    3.16    2.71
   2   4  -9   14.49    8.40
   2  -4  -9   18.35   11.21
   2  -4  -9   15.39    8.75
  -2  -4   9   13.15   17.44
  -2  -4   9   27.71    6.93
   2   4  -8   67.06   13.02
   2  -4  -8   80.29   19.24
   2  -4  -8   70.80   14.38
  -2  -4   8   53.39   15.72
  -2  -4   8   58.97   11.58
   2   4  -7  156.88   31.13
   2  -4  -7  171.63   25.61
   2  -4  -7  149.86   19.77
  -2  -4   7  128.67   37.55
  -2  -4   7  128.85   18.32
   2   4  -6  105.00    8.89
   2   4  -6  119.21   14.18
  -2   4   6   82.67    7.65
   2  -4  -6  130.31   18.74
   2  -4  -6  107.38   14.04
  -2  -4   6  102.05   16.77
  -2  -4   6   78.90   11.76
  -2  -4   6  107.99   24.02
  -2   4   5  769.68   61.49
   2   4  -5  850.10   62.82
   2   4  -5 1071.43   90.93
   2   4  -5  939.52   74.13
  -2   4   5 1007.50  108.52
   2   4  -5  923.16   79.90
   2  -4  -5  867.38   63.53
  -2  -4   5  821.02   71.05
   2  -4  -5  891.33   72.50
  -2  -4   5  679.61   60.64
  -2  -4   5  803.16   69.14
   2  -4  -5  991.48   80.13
  -2  -4   5  862.57   72.80
   2   4  -4  940.10   62.36
   2   4  -4 1076.74   95.33
  -2   4   4 1020.80  103.04
   2   4  -4  986.97   73.96
   2   4  -4 1151.31  119.89
  -2   4   4  910.53   60.90
  -2   4   4  958.63   73.04
   2   4  -4 1057.77   87.91
  -2   4   4  923.39   70.56
   2  -4  -4 1043.45   67.46
   2  -4  -4 1034.66   76.87
  -2  -4   4  969.45   78.69
  -2  -4   4  864.06   58.63
  -2  -4   4  896.69   74.03
  -2  -4   4  811.18   73.44
   2  -4  -4 1035.91   82.89
   2  -4  -4 1094.18   86.71
  -2  -4   4 1015.29   85.52
   2   4  -3  928.78   66.07
   2   4  -3 1010.84   89.96
  -2   4   3 1038.68   83.11
   2   4  -3  946.64   73.69
   2   4  -3 1087.42   92.39
  -2   4   3  923.22   64.92
  -2   4   3 1038.16   80.09
   2   4  -3 1002.61   81.63
  -2   4   3  943.22   76.91
   2  -4  -3  973.58   74.32
   2  -4  -3  948.43   71.73
  -2  -4   3  923.21   72.12
  -2  -4   3  842.39   61.73
  -2  -4   3  816.12   64.61
  -2  -4   3  940.91   92.72
   2  -4  -3  989.19   77.28
   2  -4  -3  990.72   88.91
  -2  -4   3 1040.98   88.84
   2   4  -2  500.18   45.36
  -2   4   2  524.98   35.95
  -2   4   2  599.30   58.74
   2   4  -2  519.10   35.10
   2   4  -2  565.17   47.84
  -2   4   2  517.69   36.37
  -2   4   2  486.93   33.51
   2   4  -2  544.45   41.97
   2   4  -2  557.80   68.78
  -2  -4   2  478.51   35.76
   2  -4  -2  521.47   35.91
   2  -4  -2  557.48   42.55
  -2  -4   2  516.17   36.40
  -2  -4   2  456.45   49.71
   2  -4  -2  495.16   33.64
   2  -4  -2  568.94   41.72
  -2  -4   2  509.55   46.05
   2   4  -1 1459.00  119.82
  -2   4   1 1664.10  160.56
  -2   4   1 1264.37   89.94
   2   4  -1 1624.24  150.34
  -2   4   1 1274.82  102.53
   2   4  -1 1599.98  128.65
  -2   4   1 1412.46   99.40
   2   4  -1 1612.23  165.14
  -2   4   1 1482.07  127.38
  -2   4   1 1586.90  128.88
   2  -4  -1 1587.42  134.04
  -2  -4   1 1473.88  111.02
   2  -4  -1 1489.07  120.76
   2  -4  -1 1379.20  102.66
  -2  -4   1 1274.49  107.94
   2  -4  -1 1519.64  122.03
  -2  -4   1 1412.44  125.57
  -2  -4   1 1477.67  122.33
   2   4   0 1121.67   90.75
  -2   4   0 1058.36   76.68
  -2   4   0 1035.30   72.44
   2   4   0 1150.63  122.29
   2   4   0 1109.63   85.49
  -2   4   0 1308.84  127.08
  -2   4   0 1223.28   97.51
  -2  -4   0 1101.36  107.27
   2  -4   0 1058.54   77.21
   2  -4   0 1098.82   87.86
  -2  -4   0 1012.56   65.30
   2  -4   0 1159.94   97.17
  -2  -4   0 1058.56  101.20
  -2  -4   0 1007.01   88.28
   2  -4   0 1158.89   90.26
  -2  -4   0 1205.41  103.52
   2   4   1  423.03   34.34
  -2   4  -1  422.21   30.00
   2   4   1  290.77   47.83
   2   4   1  407.11   53.53
  -2   4  -1  462.95   36.76
   2   4   1  427.50   32.06
  -2   4  -1  540.30   43.92
  -2   4  -1  462.26   33.25
   2  -4   1  431.96   38.21
   2  -4   1  441.93   41.34
   2  -4   1  401.30   32.42
  -2  -4  -1  424.08   34.37
  -2  -4  -1  433.08   38.17
  -2  -4  -1  436.84   34.66
  -2  -4  -1  522.14   42.87
  -2   4  -2  166.33   19.26
  -2   4  -2  116.18   18.35
   2   4   2  131.57   29.77
   2   4   2  101.14   16.37
   2   4   2  113.43   12.94
  -2   4  -2  131.28   15.07
  -2   4  -2  132.03   13.38
  -2  -4  -2  129.35   12.75
  -2  -4  -2  134.95   13.26
   2  -4   2  116.29   21.19
   2  -4   2  126.36   18.41
  -2  -4  -2  127.83   15.39
  -2  -4  -2  127.83   16.26
   2  -4   2  114.75   12.21
  -2  -4  -2  146.53   16.10
  -2   4  -3  563.62   47.05
  -2   4  -3  432.64   34.03
   2   4   3  459.07   60.25
   2   4   3  361.62   36.35
   2   4   3  390.80   33.44
  -2   4  -3  506.17   44.30
  -2   4  -3  438.71   31.54
  -2  -4  -3  463.44   32.47
  -2  -4  -3  460.02   32.34
   2  -4   3  419.98   39.02
   2  -4   3  437.87   43.13
  -2  -4  -3  422.54   50.49
  -2  -4  -3  429.41   36.24
   2  -4   3  371.06   27.70
  -2  -4  -3  523.39   41.14
  -2   4  -4  268.70   24.46
   2   4   4  274.70   46.32
  -2   4  -4  241.80   15.31
   2  -4   4  240.95   28.55
   2  -4   4  242.54   29.64
  -2  -4  -4  250.27   26.47
  -2  -4  -4  228.96   23.30
   2   4   5   98.83   31.19
  -2   4  -5  111.04   23.83
   2  -4   5   93.69   18.26
   2  -4   5   87.65   19.20
  -2  -4  -5   99.89   28.61
  -2  -4  -5   88.84   12.53
   2   4   6  155.71   34.06
  -2   4  -6  180.65   20.44
   2  -4   6  148.46   21.42
   2  -4   6  147.20   41.37
  -2  -4  -6  183.52   24.33
  -2  -4  -6  145.57   15.66
   2   4   7   90.11   41.46
  -2   4  -7  124.24   16.71
   2  -4   7   94.85   14.38
   2  -4   7   93.89   20.98
  -2  -4  -7  126.06   18.75
  -2  -4  -7   92.12    9.97
  -2   4  -8   55.93   12.67
   2   4   8   39.96   13.99
  -2   4  -8   53.45   15.72
  -2  -4  -8   53.07   18.34
   2  -4   8   30.35    6.73
   2   5 -10    4.51    5.94
   2  -5 -10    3.59    5.04
   2  -5 -10   -0.08    3.48
  -2  -5  10    3.76    7.05
  -2  -5  10   -2.38    4.55
   2   5  -9   72.94   13.10
   2  -5  -9   86.63   19.28
   2  -5  -9   72.25   13.21
  -2  -5   9   54.23   15.33
  -2  -5   9   65.22   11.44
   2   5  -8   64.61   12.90
   2  -5  -8   68.06   18.26
   2  -5  -8   67.07   13.54
  -2  -5   8   47.87   15.25
   2   5  -7 1165.99  107.18
   2  -5  -7 1198.15  120.39
   2  -5  -7 1095.65  103.89
  -2  -5   7  946.44   99.66
  -2  -5   7  956.54   95.62
   2   5  -6  147.91   17.55
   2  -5  -6  162.21   21.68
   2  -5  -6  136.60   18.18
  -2  -5   6  120.10   19.76
  -2  -5   6  129.84   18.81
  -2   5   5  330.49   27.46
   2   5  -5  357.67   23.22
   2   5  -5  411.16   33.24
   2   5  -5  392.65   54.20
   2  -5  -5  427.08   36.73
   2  -5  -5  349.47   22.56
  -2  -5   5  356.43   33.21
  -2  -5   5  299.67   29.22
   2  -5  -5  388.56   33.65
  -2  -5   5  378.50   35.42
   2   5  -4  113.39    7.05
   2   5  -4  141.46   14.40
  -2   5   4  133.66   25.11
   2   5  -4  124.73    9.77
   2   5  -4  169.26   20.88
  -2   5   4  117.46    7.12
  -2   5   4  119.60   10.60
   2   5  -4  138.36   17.37
  -2   5   4  119.50   11.78
   2  -5  -4  125.89    7.05
   2  -5  -4  129.57   10.01
  -2  -5   4  130.68   14.49
  -2  -5   4  107.46    7.30
  -2  -5   4  115.44   13.22
  -2  -5   4  107.66   16.14
   2  -5  -4  135.25   15.08
   2  -5  -4  140.90   14.34
  -2  -5   4  155.02   18.30
   2   5  -3  482.63   32.28
   2   5  -3  530.73   41.33
  -2   5   3  520.80   38.91
   2   5  -3  455.90   42.08
   2   5  -3  555.55   49.25
  -2   5   3  490.61   31.58
  -2   5   3  504.55   44.70
   2   5  -3  505.34   43.10
  -2   5   3  457.10   31.98
   2  -5  -3  500.76   32.15
   2  -5  -3  467.15   40.87
  -2  -5   3  459.97   33.70
  -2  -5   3  417.52   29.46
  -2  -5   3  408.09   31.11
  -2  -5   3  378.61   57.22
   2  -5  -3  523.46   42.06
   2  -5  -3  505.88   36.02
  -2  -5   3  512.28   45.73
   2   5  -2  362.43   26.97
   2   5  -2  377.94   32.07
  -2   5   2  385.61   28.96
   2   5  -2  415.40   34.30
  -2   5   2  318.03   23.25
  -2   5   2  359.01   25.97
  -2   5   2  350.03   24.58
   2   5  -2  410.01   37.23
   2  -5  -2  340.64   22.08
   2  -5  -2  360.26   25.75
  -2  -5   2  328.56   25.89
   2  -5  -2  374.15   28.56
  -2  -5   2  324.10   22.20
  -2  -5   2  342.33   36.37
  -2  -5   2  327.85   21.23
   2  -5  -2  341.94   27.97
  -2  -5   2  279.65   28.12
  -2  -5   2  351.65   34.50
   2   5  -1  128.35   14.87
   2   5  -1  124.61   14.03
  -2   5   1  140.42   15.09
   2   5  -1  132.31   21.15
  -2   5   1  126.20    9.24
  -2   5   1  132.54   14.24
  -2   5   1  105.50   11.26
   2   5  -1  130.45   29.92
  -2  -5   1  125.56   15.40
   2  -5  -1  126.32   13.97
   2  -5  -1  126.50   13.84
   2  -5  -1  132.89   15.23
  -2  -5   1  109.18    7.05
   2  -5  -1  121.04    6.97
  -2  -5   1  120.52    6.87
  -2  -5   1  112.81   14.28
  -2  -5   1  124.14   17.84
   2   5   0 3499.41  367.83
  -2   5   0 4065.90  424.73
   2   5   0 3783.64  390.86
   2   5   0 3686.36  431.24
  -2   5   0 3857.56  430.17
  -2   5   0 3451.61  346.75
   2  -5   0 3497.90  365.95
  -2  -5   0 3616.14  382.45
   2  -5   0 3692.65  392.33
   2  -5   0 3827.01  401.82
   2  -5   0 3635.05  364.21
  -2  -5   0 3417.10  365.18
  -2  -5   0 3464.72  366.99
   2   5   1  894.12   73.72
  -2   5  -1  916.77   72.02
   2   5   1  906.63   71.75
   2   5   1  819.24   95.30
  -2   5  -1 1085.84   88.12
  -2   5  -1  937.99   76.89
  -2   5  -1  960.26   72.39
   2  -5   1  886.28   71.88
   2  -5   1  904.27   98.50
   2  -5   1  893.64   66.60
  -2  -5  -1  945.88   76.84
  -2  -5  -1  917.60   77.86
  -2  -5  -1  960.86   79.99
  -2  -5  -1 1101.04   88.41
  -2   5  -2  535.48   44.16
  -2   5  -2  408.50   31.33
   2   5   2  350.57   58.08
   2   5   2  269.28   46.79
   2   5   2  398.46   32.80
  -2   5  -2  438.89   34.65
  -2   5  -2  444.53   44.61
  -2  -5  -2  450.86   34.21
  -2  -5  -2  457.53   34.86
   2  -5   2  378.50   29.71
   2  -5   2  426.51   40.33
  -2  -5  -2  403.12   36.20
  -2  -5  -2  405.35   34.66
   2  -5   2  381.76   30.11
  -2  -5  -2  478.02   37.30
  -2   5  -3   82.64   14.96
  -2   5  -3   58.85    9.37
   2   5   3   60.33   24.39
   2   5   3   50.02   12.77
   2   5   3   52.90   17.41
  -2   5  -3   64.29   12.76
  -2   5  -3   67.00    7.63
  -2  -5  -3   65.26   12.89
  -2  -5  -3   61.49   12.38
   2  -5   3   51.05   18.78
   2  -5   3   58.74   14.64
  -2  -5  -3   57.20   12.10
  -2  -5  -3   52.36   10.00
   2  -5   3   55.25    7.46
  -2  -5  -3   60.18    9.87
  -2   5  -4  292.35   25.60
   2   5   4  286.83   50.01
   2  -5   4  264.42   32.02
   2  -5   4  255.68   28.42
   2  -5   4  205.76   14.35
  -2  -5  -4  270.75   28.69
  -2  -5  -4  245.98   22.72
   2   5   5 1054.62  134.22
  -2   5  -5 1122.45   98.59
   2  -5   5  957.18  100.11
   2  -5   5  935.84   97.94
  -2  -5  -5 1066.44  102.39
  -2  -5  -5  880.04   77.81
   2   5   6   59.41   23.60
  -2   5  -6   67.76   12.22
   2  -5   6   57.15   14.45
   2  -5   6   54.89   25.80
  -2  -5  -6   66.19   14.72
  -2  -5  -6   49.63    7.21
   2   5   7   59.94   41.50
  -2   5  -7   76.92   12.61
   2  -5   7   53.96   12.85
   2  -5   7   55.77   16.17
  -2  -5  -7   70.42   14.33
  -2   5  -8   62.57   10.10
   2   5   8   60.37   18.38
   2  -5   8   47.76    9.10
  -2  -5  -8   68.24   12.53
   2   6 -10   14.16   10.58
   2  -6 -10   18.40    6.06
  -2  -6  10   14.52    7.71
  -2  -6  10   31.78   10.11
   2   6  -9   25.74   15.08
   2  -6  -9   32.06   13.17
   2  -6  -9   30.24    9.49
  -2  -6   9   19.32   10.81
  -2  -6   9   35.64   14.87
   2   6  -8   18.86    8.71
   2  -6  -8   19.93   11.86
   2  -6  -8   22.81   15.87
  -2  -6   8   10.91   18.48
  -2  -6   8   32.47   10.78
   2   6  -7  296.82   32.98
   2  -6  -7  326.78   40.88
   2  -6  -7  262.81   31.19
  -2  -6   7  234.73   33.45
  -2  -6   7  261.79   33.20
   2   6  -6  152.74   31.41
   2  -6  -6  164.84   36.25
   2  -6  -6  145.28   19.29
  -2  -6   6  147.52   21.66
  -2  -6   6  142.12   21.40
   2   6  -5  873.78   73.66
   2  -6  -5  886.59   75.35
   2  -6  -5  802.52   70.65
  -2  -6   5  762.99   67.76
  -2  -6   5  836.02   77.93
   2   6  -4  478.53   30.04
   2   6  -4  577.79   45.19
  -2   6   4  470.40   36.86
   2   6  -4  508.70   32.20
   2   6  -4  628.65   55.95
  -2   6   4  500.11   33.80
  -2   6   4  559.14   54.69
   2   6  -4  568.09   49.22
  -2   6   4  444.76   30.83
   2  -6  -4  505.01   30.36
   2  -6  -4  480.65   30.94
  -2  -6   4  509.78   39.44
   2  -6  -4  573.63   42.84
  -2  -6   4  459.00   36.05
  -2  -6   4  444.99   29.38
   2  -6  -4  565.58   47.68
  -2  -6   4  560.11   49.22
   2   6  -3 1381.64  108.09
   2   6  -3 1408.61  119.28
  -2   6   3 1388.52  110.75
   2   6  -3 1212.99   94.66
   2   6  -3 1421.23  128.54
  -2   6   3 1377.90  105.24
  -2   6   3 1384.18  107.59
   2   6  -3 1405.03  123.52
  -2   6   3 1186.50   96.45
   2  -6  -3 1363.02  104.92
   2  -6  -3 1247.42  105.03
  -2  -6   3 1239.71   99.93
  -2  -6   3 1204.62   97.08
  -2  -6   3 1081.83   87.74
  -2  -6   3 1145.97  100.40
   2  -6  -3 1381.98  119.21
   2  -6  -3 1348.22  106.89
  -2  -6   3 1304.98  119.30
   2   6  -2 1064.78   83.47
   2   6  -2 1050.98   87.60
  -2   6   2 1105.91   84.08
   2   6  -2 1053.01   84.22
  -2   6   2 1004.28   73.46
   2   6  -2 1126.04   97.41
  -2   6   2  920.44   71.34
  -2   6   2 1069.77   83.07
   2  -6  -2 1074.11   82.40
  -2  -6   2  975.26   78.80
   2  -6  -2 1035.68   85.53
   2  -6  -2 1095.98   83.81
  -2  -6   2  881.09   64.34
   2  -6  -2 1011.99   72.10
  -2  -6   2  934.32   66.93
  -2  -6   2  869.18   79.22
  -2  -6   2 1065.46  115.79
   2   6  -1 2899.80  282.23
   2   6  -1 2972.44  315.17
  -2   6   1 3209.89  324.96
   2   6  -1 2852.56  292.60
  -2   6   1 2952.31  271.25
  -2   6   1 2888.55  279.56
  -2   6   1 2229.29  218.61
   2   6  -1 2821.86  284.47
  -2  -6   1 2811.35  278.19
   2  -6  -1 2911.08  281.13
   2  -6  -1 2897.42  284.06
   2  -6  -1 3004.53  290.21
  -2  -6   1 2239.29  201.48
   2  -6  -1 2474.73  221.80
  -2  -6   1 2694.18  244.91
  -2  -6   1 2559.57  259.73
  -2  -6   1 2800.85  281.57
   2   6   0  926.50   76.96
  -2   6   0 1073.75   85.73
   2   6   0  987.48   97.93
   2   6   0  929.84  101.01
  -2   6   0  995.63   81.87
  -2   6   0  893.96   62.36
   2  -6   0  960.22   78.89
  -2  -6   0  962.10   80.56
   2  -6   0  972.70   80.91
   2  -6   0  976.54   81.88
   2  -6   0  873.56   60.23
  -2  -6   0  889.38   77.95
  -2  -6   0  902.01   78.64
   2   6   1  335.50   28.84
  -2   6  -1  323.41   26.61
   2   6   1  323.76   37.63
   2   6   1  304.93   77.94
  -2   6  -1  394.70   33.15
  -2   6  -1  354.13   30.32
  -2   6  -1  314.83   22.17
   2  -6   1  303.49   27.03
   2  -6   1  319.15   30.41
   2  -6   1  300.77   20.67
  -2  -6  -1  352.62   42.42
  -2  -6  -1  310.56   28.00
  -2  -6  -1  334.27   31.29
  -2  -6  -1  374.46   30.65
   2   6   2    4.71   12.64
  -2   6  -2    7.90    4.50
  -2   6  -2   23.10   12.96
  -2   6  -2    9.77    4.75
  -2   6  -2    9.28    5.08
   2  -6   2    9.98    4.90
  -2  -6  -2   10.11    5.03
   2  -6   2    7.16    3.92
  -2  -6  -2   11.05    7.14
  -2  -6  -2   10.99    5.17
   2  -6   2   10.74    7.32
  -2  -6  -2   11.87    5.03
   2   6   3  409.58   63.69
  -2   6  -3  417.76   31.55
  -2   6  -3  428.65   35.21
   2  -6   3  371.82   29.55
  -2  -6  -3  466.11   34.25
   2  -6   3  404.28   43.15
  -2  -6  -3  441.60   32.18
   2  -6   3  374.19   44.33
  -2  -6  -3  414.60   40.50
  -2  -6  -3  376.97   42.56
  -2  -6  -3  462.54   35.37
  -2   6  -4   16.40   11.97
   2   6   4   19.36   18.35
   2  -6   4   15.95   10.57
   2  -6   4   15.67    8.07
   2  -6   4   15.82    5.57
  -2  -6  -4   15.71    9.12
  -2  -6  -4   14.79    5.08
   2   6   5   73.22   31.47
  -2   6  -5   89.59   14.57
   2  -6   5   75.07   19.18
   2  -6   5   64.08   16.75
  -2  -6  -5   81.88   17.56
  -2  -6  -5   58.98   13.04
   2   6   6  122.33   35.00
  -2   6  -6  154.46   18.82
   2  -6   6  136.83   37.25
   2  -6   6  118.57   35.67
  -2  -6  -6  144.91   21.55
   2   6   7   41.65   23.36
  -2   6  -7   57.90   17.51
   2  -6   7   44.63   12.28
   2  -6   7   37.92   13.90
  -2  -6  -7   58.36   13.10
  -2   6  -8   15.87    5.83
   2   6   8   20.82   12.92
   2  -6   8   12.84   11.15
  -2  -6  -8   20.73    7.71
   2   7  -9   12.66   10.94
   2  -7  -9   18.03    9.78
   2  -7  -9   15.54    7.18
  -2  -7   9    8.80    8.23
  -2  -7   9   10.98   12.12
   2   7  -8   57.10   11.68
   2  -7  -8   65.72   17.25
   2  -7  -8   59.19   12.66
  -2  -7   8   42.47   14.46
  -2  -7   8   43.17   12.86
   2   7  -7  984.10   91.69
   2  -7  -7 1055.17  102.03
   2  -7  -7  913.41   88.67
  -2  -7   7  775.35   81.36
  -2  -7   7  847.86   88.48
   2   7  -6  166.27   21.40
   2  -7  -6  178.64   23.69
   2  -7  -6  156.78   22.52
  -2  -7   6  141.27   21.44
  -2  -7   6  145.43   38.33
   2   7  -5  173.11   19.69
   2  -7  -5  172.35   30.47
   2  -7  -5  170.18   21.81
  -2  -7   5  143.32   17.88
  -2  -7   5  164.10   22.75
   2   7  -4  130.54   13.23
  -2   7   4  129.87   14.18
   2   7  -4  153.43   16.98
  -2   7   4  123.96    8.15
  -2   7   4  164.40   15.77
   2  -7  -4  142.75   13.66
   2  -7  -4  145.58   18.64
  -2  -7   4  118.78    9.21
  -2  -7   4  115.01   11.84
  -2  -7   4  123.32   20.90
   2  -7  -4  137.56    8.46
  -2  -7   4  141.43   19.52
   2   7  -3  128.49   11.73
   2   7  -3  125.17   16.03
   2   7  -3  132.65   18.45
   2   7  -3  111.47    8.08
   2   7  -3  135.56   33.81
  -2   7   3  128.31   11.12
  -2   7   3  142.04   11.40
  -2   7   3  104.41   11.31
  -2   7   3  125.00    8.83
   2  -7  -3  127.84   10.77
   2  -7  -3  107.74    7.93
   2  -7  -3  122.16   16.50
   2  -7  -3  113.77    9.90
  -2  -7   3   94.69   13.04
  -2  -7   3  110.13   11.27
  -2  -7   3  110.67   14.32
  -2  -7   3  120.24   18.22
   2   7  -2 1983.07  176.07
   2   7  -2 2007.62  185.58
  -2   7   2 2125.78  178.60
   2   7  -2 1934.42  166.80
  -2   7   2 1784.36  147.36
   2   7  -2 2063.00  192.76
  -2   7   2 1632.14  146.62
  -2   7   2 2006.77  176.32
   2  -7  -2 2045.54  178.01
  -2  -7   2 1804.97  163.05
   2  -7  -2 1981.26  181.13
   2  -7  -2 2017.49  171.63
  -2  -7   2 1523.68  126.60
   2  -7  -2 1760.09  150.26
  -2  -7   2 1679.55  138.46
  -2  -7   2 1720.55  167.14
  -2  -7   2 1892.07  177.66
   2   7  -1   90.37   12.98
  -2   7   1   62.10    9.00
   2   7  -1   80.98   12.93
   2   7  -1   78.97   13.65
   2   7  -1   88.40   12.99
  -2   7   1   89.86    9.69
  -2   7   1   93.29   12.41
   2  -7  -1   88.73   10.22
  -2  -7   1   88.05   13.46
   2  -7  -1   82.33   13.29
   2  -7  -1   86.40   12.11
  -2  -7   1   78.11   14.04
  -2  -7   1   83.50   13.50
   2   7   0  285.25   40.94
   2   7   0  278.12   38.45
   2   7   0  293.03   26.17
  -2   7   0  283.92   26.47
  -2   7   0  315.19   34.98
   2  -7   0  291.70   26.46
   2  -7   0  299.29   36.46
   2  -7   0  290.50   28.16
  -2  -7   0  293.35   27.89
  -2  -7   0  268.41   28.16
  -2  -7   0  273.01   25.56
  -2  -7   0  307.75   28.17
   2   7   1  676.52   54.95
   2   7   1  581.52   73.57
  -2   7  -1  572.71   41.23
  -2   7  -1  787.95   61.78
   2   7   1  684.05   69.53
  -2   7  -1  726.74   58.38
  -2   7  -1  629.59   51.60
   2  -7   1  664.06   67.83
  -2  -7  -1  673.77   55.18
  -2  -7  -1  613.43   55.29
  -2  -7  -1  585.41   49.00
   2  -7   1  626.97   54.08
  -2  -7  -1  691.33   54.65
   2   7   2  786.16   62.53
   2   7   2  633.05   81.20
  -2   7  -2  713.46   56.31
  -2   7  -2  816.48   80.85
   2   7   2  879.44   72.68
  -2   7  -2  743.89   60.11
   2  -7   2  691.45   56.84
   2  -7   2  610.93   47.92
  -2  -7  -2  799.75   63.58
  -2  -7  -2  788.45   71.90
  -2  -7  -2  671.25   54.80
   2  -7   2  716.30   85.90
  -2  -7  -2  786.15   60.71
   2   7   3   22.04   18.30
  -2   7  -3   20.83    6.82
   2  -7   3   17.89    9.62
   2  -7   3   16.48   10.10
  -2  -7  -3   28.63    5.88
   2  -7   3   17.08   10.41
  -2  -7  -3   21.02   10.46
  -2  -7  -3   17.64    5.14
  -2   7  -4  504.47   42.10
   2   7   4  453.95   73.14
   2  -7   4  441.66   49.86
   2  -7   4  420.92   41.49
   2  -7   4  393.77   28.22
  -2  -7  -4  500.24   50.54
  -2  -7  -4  372.29   29.16
   2   7   5  133.55   39.78
  -2   7  -5  169.99   20.45
   2  -7   5  143.46   26.70
   2  -7   5  133.81   21.35
  -2  -7  -5  198.32   27.50
   2   7   6   23.65   37.97
  -2   7  -6   38.11    9.61
   2  -7   6   41.80   14.14
   2  -7   6   29.83   19.81
  -2  -7  -6   34.98   12.94
   2   7   7    2.35    9.19
  -2   7  -7    1.59    5.86
   2  -7   7   -0.24    4.70
   2  -7   7   -0.80    4.78
  -2  -7  -7    2.46    4.42
   2   7   8   17.62   22.69
  -2   7  -8   18.62    7.61
   2  -7   8   12.01    6.30
  -2  -7  -8   16.70    6.67
   2   8  -9   56.43   14.93
   2  -8  -9   51.53    9.70
  -2  -8   9   39.08   11.75
  -2  -8   9   37.17   10.66
   2   8  -8  121.64   16.41
   2  -8  -8  137.62   21.75
   2  -8  -8  121.02   17.28
  -2  -8   8   92.82   18.22
  -2  -8   8   95.04   18.18
   2   8  -7   16.61    8.74
   2  -8  -7   20.77   16.88
   2  -8  -7   19.30    9.09
  -2  -8   7   17.10    9.47
  -2  -8   7   20.44    9.81
   2   8  -6  326.03   32.99
   2  -8  -6  322.51   32.78
   2  -8  -6  303.23   33.32
  -2  -8   6  241.98   28.52
  -2  -8   6  289.14   53.08
   2   8  -5  805.82   90.92
   2  -8  -5  798.03   67.01
   2  -8  -5  780.54   72.57
  -2  -8   5  643.57   56.88
  -2  -8   5  758.08   73.45
  -2   8   4    5.87    2.19
   2   8  -4   11.08    6.02
   2  -8  -4    9.03    3.83
   2  -8  -4   53.89   12.52
   2  -8  -4    5.33    2.09
  -2  -8   4    6.10    2.74
  -2  -8   4    4.53    3.57
  -2  -8   4    9.53    6.86
   2   8  -3   20.10    5.34
  -2   8   3   14.18    5.49
   2   8  -3   19.90    8.19
  -2   8   3   26.25    5.11
  -2   8   3   15.67    3.62
   2  -8  -3   17.60    3.59
   2  -8  -3   20.67    8.24
  -2  -8   3   20.14    5.66
  -2  -8   3   15.18    3.31
  -2  -8   3   17.08    3.31
   2  -8  -3   20.84    4.66
  -2  -8   3   13.96    8.18
   2   8  -2  341.26   28.79
  -2   8   2  255.73   22.03
   2   8  -2  359.54   33.82
   2   8  -2  272.27   18.74
   2   8  -2  342.47   32.74
  -2   8   2  322.85   20.54
  -2   8   2  373.34   41.62
   2  -8  -2  294.85   19.90
  -2  -8   2  309.05   27.41
   2  -8  -2  313.01   31.73
   2  -8  -2  343.93   27.31
  -2  -8   2  286.97   32.77
  -2  -8   2  324.15   29.84
   2   8  -1 1157.28   97.96
  -2   8   1 1118.09   94.12
   2   8  -1 1007.91   87.40
   2   8  -1  973.20   97.69
   2   8  -1 1089.37   94.56
  -2   8   1 1210.10  100.68
   2  -8  -1 1040.85   92.39
   2  -8  -1 1127.36   93.85
  -2  -8   1 1033.06   89.84
   2  -8  -1 1037.38   93.05
  -2  -8   1 1036.22   96.65
  -2  -8   1 1015.50   88.66
   2   8   0  382.06   50.45
   2   8   0  266.03   31.22
  -2   8   0  411.37   35.67
   2   8   0  338.22   31.19
  -2   8   0  383.68   28.95
   2  -8   0  355.50   32.09
   2  -8   0  331.86   33.65
  -2  -8   0  346.54   47.25
   2  -8   0  333.97   27.84
  -2  -8   0  519.44   44.59
  -2  -8   0  307.71   27.82
  -2  -8   0  335.45   30.41
  -2   8  -1  216.07   21.76
   2   8   1  193.47   36.26
  -2   8  -1  264.83   35.28
  -2  -8  -1  225.39   23.16
   2  -8   1  191.46   21.88
  -2  -8  -1  208.49   26.20
  -2  -8  -1  195.82   18.49
  -2  -8  -1  228.88   19.76
  -2   8  -2  184.65   17.90
  -2   8  -2  158.33   13.41
   2   8   2  157.91   38.08
   2  -8   2  175.60   22.01
   2  -8   2  181.07   18.13
  -2  -8  -2  175.55   38.03
  -2  -8  -2  149.96   13.78
   2  -8   2  129.12   10.92
   2   8   3  161.63   40.52
  -2   8  -3  197.57   20.34
   2  -8   3  179.17   25.20
   2  -8   3  167.75   24.12
  -2  -8  -3  222.61   18.87
   2  -8   3  181.98   40.62
  -2  -8  -3  211.17   27.96
  -2   8  -4   44.03    9.88
   2   8   4   33.23   23.52
   2  -8   4   31.54   24.74
   2  -8   4   26.59    8.86
   2  -8   4   35.78    5.39
  -2  -8  -4   42.77   14.13
   2   8   5  145.13   64.64
  -2   8  -5  178.77   20.74
   2  -8   5  159.52   25.97
   2  -8   5  139.52   19.73
  -2  -8  -5  174.23   25.36
   2   8   6   20.24   19.42
  -2   8  -6   16.33    7.30
   2  -8   6   16.56   11.11
   2  -8   6   17.70   15.29
  -2  -8  -6   24.31    9.85
   2   8   7   29.27   17.85
  -2   8  -7   23.64   11.55
   2  -8   7   23.75    9.88
   2  -8   7   21.10    8.80
  -2  -8  -7   30.66   15.45
   2   9  -9   19.97   10.84
  -2   9   9   15.61   10.25
  -2  -9   9   20.96    7.43
   2  -9  -9   24.50    6.33
  -2  -9   9   15.87    7.71
   2   9  -8    8.02    6.24
   2  -9  -8   12.22    7.54
   2  -9  -8    9.73    6.34
  -2  -9   8    6.23   11.92
  -2  -9   8   11.27    7.21
   2   9  -7   10.21    7.16
   2  -9  -7   13.36    7.58
   2  -9  -7   14.97    7.37
  -2  -9   7   10.20    6.99
  -2  -9   7    8.01    7.96
   2   9  -6  120.70   17.72
   2  -9  -6  121.58   16.07
  -2  -9   6   94.27   14.47
  -2  -9   6  103.71   19.72
   2   9  -5  234.00   33.55
   2  -9  -5   73.00   19.70
   2  -9  -5  212.09   23.01
  -2  -9   5   76.67   18.51
   2   9  -4  159.11   19.64
   2  -9  -4  120.42   10.10
   2  -9  -4  123.62    8.77
   2  -9  -4  134.18   19.53
  -2  -9   4   87.97   10.02
  -2  -9   4  102.59    9.90
  -2  -9   4  130.74   29.60
   2   9  -3  169.32   21.39
   2  -9  -3  174.28   14.58
   2  -9  -3  162.86   21.75
  -2  -9   3  148.16   15.69
  -2  -9   3  159.00   19.78
   2  -9  -2  669.92   52.58
   2  -9  -2  606.22   56.09
  -2  -9   2  589.46   50.72
  -2  -9   2  560.02   58.28
  -2  -9   2  580.59   50.95
   2   9  -1   23.50    4.96
  -2   9   1   29.24    4.23
   2  -9  -1   32.65    8.42
   2  -9  -1   29.57   10.04
  -2  -9   1   31.01    9.23
   2  -9  -1   23.55    4.58
  -2  -9   1   30.40   11.86
  -2  -9   1   26.23    7.10
   2   9   0   17.97    7.51
   2  -9   0   18.58    5.48
   2  -9   0   24.75    8.24
   2  -9   0   17.65    9.26
  -2  -9   0   24.20    8.63
  -2  -9   0   16.64   10.03
  -2  -9   0   21.22    5.99
  -2   9  -1  215.78   22.46
   2   9   1  198.27   32.74
   2  -9   1  205.83   21.12
  -2  -9  -1  230.58   23.55
   2  -9   1  230.61   37.14
  -2  -9  -1  227.07   28.57
  -2  -9  -1  200.80   16.94
  -2   9  -2  125.34   15.80
   2   9   2  107.61   31.16
   2  -9   2  116.12   18.41
  -2  -9  -2  134.20   15.96
   2  -9   2  125.48   16.38
  -2  -9  -2  133.27   22.33
   2   9   3   88.42   31.67
   2  -9   3   82.53   16.33
   2  -9   3   87.61   17.85
   2  -9   3   64.23    8.54
  -2  -9  -3  107.80   11.67
  -2   9  -4  193.40   20.77
   2   9   4  154.89   40.27
   2  -9   4  158.67   24.95
   2  -9   4  136.59   15.43
   2  -9   4  148.95   12.55
  -2  -9  -4  223.92   44.28
   2   9   5  182.31   43.19
  -2   9  -5  210.28   22.53
   2  -9   5  185.21   27.71
   2  -9   5  144.14   18.39
  -2  -9  -5  182.90   41.30
   2   9   6   61.16   26.77
  -2   9  -6   68.61   11.05
   2  -9   6   70.67   16.13
   2  -9   6   51.13   11.62
  -2  -9  -6   65.58   14.49
   2   9   7    9.35   11.76
  -2   9  -7    3.80    7.89
   2  -9   7    8.07   11.85
   2  -9   7    6.32    5.23
  -2  -9  -7    9.61    5.80
   2  10  -8   37.11    8.08
  -2  10   8   25.96   10.15
  -2 -10   8   27.68    7.88
   2 -10  -8   34.78    8.39
  -2 -10   8   29.58    9.25
   2  10  -7   25.38    8.54
   2 -10  -7   25.13    7.42
   2 -10  -7   23.09    8.60
  -2 -10   7   14.53   12.74
  -2 -10   7   24.59   16.39
   2  10  -6  245.02   25.75
   2 -10  -6  221.81   20.17
   2 -10  -6  219.66   25.24
  -2 -10   6  171.32   17.72
  -2 -10   6  213.96   26.81
   2 -10  -5  194.51   23.50
  -2 -10   5  140.86   13.05
  -2 -10   5  193.16   23.47
   2  10  -4  221.85   24.71
   2 -10  -4  227.51   27.18
  -2 -10   4  145.80   21.46
   2  10  -3   36.33   11.67
   2 -10  -3   40.90    6.90
   2 -10  -3   37.44   11.95
  -2 -10   3   32.14    7.91
  -2 -10   3   37.34    9.57
   2 -10  -2  161.67   17.10
   2 -10  -2  142.47   20.77
  -2 -10   2  145.62   18.70
  -2 -10   2  133.87   15.44
   2 -10  -1  224.74   25.99
   2 -10  -1  413.09   38.71
  -2 -10   1  461.35   51.18
  -2 -10   1  197.20   31.37
   2 -10   0  440.19   39.05
   2 -10   0  322.80   25.20
  -2 -10   0  416.44   39.03
  -2 -10   0  391.11   41.65
  -2 -10   0  340.70   26.47
  -2  10  -1    9.41    6.35
   2  10   1    5.77    6.52
   2 -10   1    6.87    5.17
  -2 -10  -1    8.85    6.67
   2 -10   1    4.52   12.07
  -2 -10  -1   11.58    8.76
  -2  10  -2  190.59   21.60
   2  10   2  161.35   33.37
   2 -10   2  172.06   22.05
  -2 -10  -2  204.48   21.92
   2 -10   2  195.24   22.39
  -2 -10  -2  297.33   32.82
  -2  10  -3   76.54   13.02
   2  10   3   73.31   24.18
   2 -10   3   68.59   14.18
  -2 -10  -3   84.08   18.60
  -2  10  -4  157.19   19.34
   2  10   4  139.12   33.00
   2 -10   4  140.88   21.34
   2 -10   4  100.53   11.48
   2 -10   4  134.13   11.48
  -2 -10  -4  160.67   24.47
   2  10   5   36.57   21.67
  -2  10  -5   49.04   10.18
   2 -10   5   44.21   13.47
   2 -10   5   33.51   12.85
  -2 -10  -5   47.74   13.66
   2  10   6   13.09   13.57
  -2  10  -6   15.16    5.51
   2 -10   6   10.65    8.56
   2 -10   6   11.54    5.29
  -2 -10  -6   12.05    7.64
   2  11  -8    9.94    4.59
   2 -11  -8    9.73    4.73
  -2 -11   8    6.52    6.63
  -2 -11   8    6.88    5.38
   2  11  -7    5.21    4.59
   2 -11  -7    2.17    8.27
  -2 -11   7    2.59    3.12
  -2 -11   7    3.08    5.08
   2  11  -6   14.60    7.22
   2 -11  -6   16.47    7.22
  -2 -11   6   10.12    3.86
  -2 -11   6   13.26    7.28
   2  11  -5  132.56   18.78
   2 -11  -5  123.40   30.91
  -2 -11   5  119.54   27.56
   2  11  -4  243.76   26.67
   2 -11  -4  251.73   27.64
  -2 -11   4  177.23   14.89
  -2 -11   4  225.40   23.42
   2  11  -3  189.56   25.27
   2 -11  -3  205.61   17.67
   2 -11  -3  190.22   25.00
  -2 -11   3  163.61   26.69
  -2 -11   3  169.52   28.49
   2  11  -2  166.02   23.39
   2 -11  -2  189.19   19.94
   2 -11  -2  186.21   39.97
  -2 -11   2  176.58   22.03
  -2 -11   2  160.91   16.46
   2 -11  -1   30.87    9.66
   2 -11  -1   26.57   11.57
  -2 -11   1   28.72   11.02
  -2 -11   1   25.32   12.99
  -2 -11   1   25.12    5.40
  -2  11   0  136.09   19.10
  -2 -11   0  167.33   23.17
   2 -11   0  177.55   21.98
  -2 -11   0  153.84   41.13
  -2  11  -1  193.40   22.69
   2 -11   1  241.38   26.68
  -2 -11  -1  216.38   24.74
   2 -11   1  153.80   15.57
  -2 -11  -1  205.71   28.83
  -2  11  -2   39.51    9.65
   2  11   2   29.86   10.15
   2 -11   2   32.12    8.85
  -2 -11  -2   44.67   10.15
   2 -11   2   40.43   10.34
  -2 -11  -2   44.47   14.29
  -2  11  -3  160.85   20.70
   2  11   3  148.43   27.71
   2 -11   3  144.57   30.04
  -2 -11  -3  192.50   18.12
   2 -11   3  157.23   17.31
  -2 -11  -3  194.01   45.11
   2  11   4  143.71   30.17
  -2  11  -4  232.39   22.83
   2 -11   4  138.07   12.29
   2 -11   4  142.41   20.88
  -2 -11  -4  162.67   25.44
   2  11   5   23.63   13.46
  -2  11  -5   27.49    6.91
   2 -11   5   29.99   15.81
   2 -11   5   14.09    4.40
  -2 -11  -5   23.07    9.57
   2  11   6   13.20    9.24
  -2  11  -6   14.19    4.74
   2 -11   6   17.81    7.05
   2 -11   6    9.65    3.73
  -2 -11  -6   18.03    6.90
   2  12  -7    3.84    3.79
   2 -12  -7    5.81    3.76
  -2 -12   7    1.75    1.23
  -2 -12   7    4.06    4.00
   2  12  -6   26.97   13.07
   2 -12  -6   27.25    7.64
  -2 -12   6   10.29    7.07
   2  12  -5   15.11    7.22
   2 -12  -5   12.03    7.37
  -2 -12   5   11.90    6.22
   2  12  -4   32.64    9.84
   2 -12  -4   35.71   10.86
  -2 -12   4   26.10    8.14
  -2 -12   4   33.45    7.61
   2  12  -3   16.02   14.71
   2 -12  -3   17.53    8.50
   2 -12  -3   17.98    8.35
  -2 -12   3   11.58    5.71
  -2 -12   3   12.82    5.11
   2  12  -2  175.45   23.94
   2 -12  -2  197.83   21.27
   2 -12  -2  203.98   27.14
  -2 -12   2  179.31   36.44
  -2 -12   2  166.67   21.80
   2 -12  -1  161.62   21.48
   2 -12  -1  172.25   25.41
  -2 -12   1  154.06   23.25
  -2  12   0  352.66   36.80
  -2 -12   0  410.48   42.95
   2 -12   0  450.64   60.73
  -2 -12   0  475.61   53.10
  -2  12  -1  129.67   29.72
  -2 -12  -1  150.97   21.63
   2 -12   1  227.01   24.37
  -2 -12  -1  139.47   25.71
  -2  12  -2   79.78   12.52
   2 -12   2   82.67   13.38
  -2 -12  -2   83.08   12.89
   2 -12   2   57.29    8.71
  -2 -12  -2   82.47   18.17
   2  12   3   80.66   14.13
   2 -12   3   88.43   12.21
   2 -12   3  106.78   13.33
  -2 -12  -3  127.69   13.18
  -2 -12  -3  117.76   20.70
  -2  12  -4  137.71   24.91
  -2 -12  -4  145.22   22.55
  -2  12  -5   26.48    6.15
   2  12   5   19.18    8.59
   2 -12   5   19.73    7.03
  -2 -12  -5   20.51    8.82
   2  13  -6    9.36    5.44
   2 -13  -6   12.59    5.28
  -2 -13   6    9.13    4.80
   2  13  -5   28.23    7.52
   2 -13  -5   27.56    7.66
  -2 -13   5   11.25    5.62
   2  13  -4    2.63    4.33
   2 -13  -4   -2.01    8.25
  -2 -13   4   -0.18    2.25
  -2 -13   4    3.43    2.83
   2  13  -3   42.08   10.16
   2 -13  -3   42.89    7.05
   2 -13  -3   44.83   11.49
  -2 -13   3   35.25    7.60
  -2 -13   3   32.83    5.89
   2  13  -2  129.72   20.04
   2 -13  -2  143.66   16.72
   2 -13  -2  143.53   20.73
  -2 -13   2  123.30   18.63
   2  13  -1   55.79   12.46
  -2  13   1   42.83   10.23
   2 -13  -1   33.56   11.37
  -2 -13   1   31.20   20.71
  -2  13   0   38.91    9.42
  -2 -13   0   30.56   11.47
   2 -13   0   28.46   11.02
  -2 -13   0   31.41   13.18
  -2  13  -1    5.24    5.37
   2 -13   1    9.88    6.61
  -2 -13  -1    5.48    8.18
  -2  13  -2   22.92    7.94
  -2 -13  -2   90.42   14.83
   2 -13   2   21.43    8.76
  -2 -13  -2   20.27   21.19
  -2  13  -3  138.87   14.93
  -2 -13  -3   96.16   10.65
   2 -13   3   96.40   12.07
  -2 -13  -3  146.02   20.98
   2  13   4   10.22    4.54
  -2  13  -4   15.87    5.08
   2 -13   4   10.26    2.57
   2 -13   4    9.75    3.95
  -2 -13  -4   12.91    7.57
  -2  13  -5    2.28    6.65
   2 -13   5   18.18    4.28
  -2 -13  -5    2.12    5.84
   2  14  -6   22.77    6.00
   2  14  -5   35.25    7.68
   2 -14  -5   37.38    7.71
  -2 -14   5   26.21    5.00
   2  14  -4   20.40   11.58
   2 -14  -4   23.95    7.03
  -2 -14   4   13.92    3.21
  -2 -14   4   14.56    3.52
   2  14  -3    4.54    4.74
   2 -14  -3    3.13    3.12
   2 -14  -3    5.27    5.05
  -2 -14   3    1.03    3.52
   2  14  -2   78.63   14.91
   2 -14  -2   84.89   11.75
  -2 -14   2   75.45   12.81
   2  14  -1   57.07   13.44
  -2  14   1   69.43   11.46
   2 -14  -1   50.37   11.54
  -2 -14   1   44.35   12.03
  -2  14   0  106.99   17.67
  -2 -14   0   33.62   10.80
   2 -14   0   31.47   11.06
  -2  14  -1   45.01    9.32
  -2 -14  -1   52.95   10.93
   2 -14   1   63.48   12.04
  -2 -14  -1   55.73   14.69
  -2  14  -2   26.73    7.59
  -2 -14  -2   28.38    7.44
   2 -14   2   68.60   10.04
  -2 -14  -2   32.88   11.89
  -2  14  -3    5.68    4.39
  -2 -14  -3   10.06    3.19
   2 -14   3    7.26    3.88
  -2 -14  -3    5.92    7.00
  -2  14  -4   51.51    7.26
  -2 -14  -4   52.50   11.27
   2  15  -4   41.88    7.36
  -2 -15   4   28.74    3.19
   2  15  -3    7.47    5.28
  -2  15   3    7.15    4.39
   2 -15  -3   10.67    3.46
  -2 -15   3    7.35    3.75
   2  15  -2    5.25    5.41
  -2  15   2    9.00    4.74
   2 -15  -2    8.21    4.42
  -2 -15   2    5.96    5.03
   2  15  -1   60.18   11.92
  -2  15   1   54.03    9.53
   2 -15  -1   66.51   10.99
  -2 -15   1   58.39   11.22
   2  15   0   32.91    7.88
  -2  15   0   10.87    5.27
   2 -15   0   14.17    7.16
  -2 -15   0    8.05    6.82
   2  15   1   29.59    8.74
  -2  15  -1   30.27    6.72
   2 -15   1   39.36   15.77
  -2 -15  -1   31.53    7.90
  -2  15  -2    6.90    3.54
  -2 -15  -2    2.87    6.19
   2 -15   2    1.33    4.32
  -2 -15  -2    5.59    6.03
  -2 -15  -3   14.18    7.01
   2  16  -3    0.17    2.29
  -2 -16   3    0.18    1.07
   2  16  -2   19.16    6.36
   2 -16  -2   24.25    5.78
  -2 -16   2   21.91    5.86
   2  16  -1    1.04    3.95
  -2  16   1    6.23    2.98
   2 -16  -1    3.01    7.32
  -2 -16   1   -0.56    3.98
   2  16   0   12.75    6.42
  -2  16   0   24.54    4.91
   2 -16   0   21.92    7.15
  -2 -16   0   16.03    6.33
   2  16   1    8.66    4.70
   2 -16   1    7.12    4.99
  -2 -16  -1    5.64    4.16
   3   0 -10    1.41    3.69
   3   0 -10    4.70    2.72
  -3   0  10   -0.05    2.95
   3   0  -9  226.10   24.24
   3   0  -9  218.82   19.36
  -3   0   9  161.84   30.47
   3   0  -8  627.49   58.64
   3   0  -8  671.21   61.81
  -3   0   8  441.39   45.90
   3   0  -7  218.72   24.43
   3   0  -7  193.44   15.89
  -3   0   7  167.94   20.46
   3   0  -6  349.28   33.40
   3   0  -6  352.69   35.04
   3   0  -6  418.04   27.83
   3   0  -6  380.69   29.07
   3   0  -6  312.19   21.78
   3   0  -5   84.01   12.64
   3   0  -5   83.86   21.97
   3   0  -5   68.20    6.80
  -3   0   5   73.23   13.40
  -3   0   5   74.45   17.69
  -3   0   5   57.13    5.37
   3   0  -4 2020.07  183.91
   3   0  -4 1959.23  180.95
   3   0  -4 1701.73  144.33
   3   0  -4 1824.07  155.13
   3   0  -4 1996.64  170.24
  -3   0   4 2668.02  216.96
  -3   0   4 1902.95  179.93
  -3   0   4 1721.81  174.74
  -3   0   4 1586.17  145.27
   3   0  -3 1284.89  111.36
   3   0  -3 1367.66  120.72
   3   0  -3 1273.50   91.67
   3   0  -3 1452.46  113.68
  -3   0   3 1903.68  140.51
  -3   0   3 1394.58  124.88
  -3   0   3 1334.79  136.63
  -3   0   3 1235.56  100.32
   3   0  -2  844.69   66.71
   3   0  -2  870.66   72.21
  -3   0   2  751.58   56.40
  -3   0   2  914.80   94.32
  -3   0   2  929.55   97.97
  -3   0   2  641.18   51.50
   3   0  -1  310.00   26.72
   3   0  -1  308.05   32.44
  -3   0   1  351.68   45.93
  -3   0   1  290.96   42.77
  -3   0   1  283.91   25.07
   3   0   0 4429.98  491.03
   3   0   0 4542.42  524.78
   3   0   0 3835.52  443.85
  -3   0   0 5426.63  592.73
  -3   0   0 4653.94  521.67
  -3   0   0 5273.10  578.91
  -3   0   0 3808.15  388.38
  -3   0   0 4644.45  519.11
   3   0   1 2649.69  268.37
   3   0   1 3195.85  391.65
   3   0   1 2470.20  262.39
   3   0   1 2486.02  246.99
  -3   0  -1 4821.18  470.71
  -3   0  -1 5520.24  537.40
  -3   0  -1 3899.22  381.86
  -3   0  -1 2733.37  267.17
  -3   0  -1 3416.93  353.68
   3   0   2   70.02    9.36
   3   0   2   68.30   17.52
   3   0   2   57.45    9.47
   3   0   2  109.88    8.17
  -3   0  -2   98.84   10.03
  -3   0  -2   65.79    6.36
  -3   0  -2   96.90   15.40
   3   0   3  267.43   21.27
   3   0   3  272.83   33.78
   3   0   3  251.96   20.56
   3   0   3  300.46   35.09
  -3   0  -3  386.33   25.46
   3   0   4   58.15    6.98
   3   0   4   59.53   14.56
  -3   0  -4   92.50    8.64
  -3   0  -5  236.67   25.00
  -3   0  -5   76.83   21.12
  -3   0  -6  126.38   13.17
  -3   0  -6   63.39   17.74
  -3   0  -7   57.20   11.17
  -3   0  -7    7.22    9.82
  -3   0  -8    1.97    3.85
   3   1 -10    5.92    3.48
  -3   1  10    5.09    2.79
   3   1 -10    6.74    3.19
   3  -1 -10    2.99    3.27
  -3  -1  10    5.53    4.20
   3  -1 -10    5.53    5.30
  -3   1   9   18.06   10.62
   3   1  -9   24.11    7.06
   3  -1  -9   24.10   17.13
  -3  -1   9   24.32   14.70
  -3   1   8  146.45   20.42
   3   1  -8  266.24   27.61
   3  -1  -8  177.22   20.26
  -3  -1   8  156.34   23.61
   3  -1  -8  238.87   29.13
   3   1  -7    8.59    6.12
  -3   1   7    9.87    5.43
   3  -1  -7   12.11    7.24
  -3  -1   7    7.97    6.20
  -3  -1   7    3.68    2.46
   3   1  -6  149.83   12.58
   3   1  -6  151.10   17.99
  -3   1   6  113.20   10.13
   3   1  -6  131.99   10.57
   3  -1  -6  150.98   17.32
  -3  -1   6  117.76   17.39
   3  -1  -6  154.98   32.35
  -3  -1   6  111.44    9.50
   3   1  -5  549.14   35.82
   3   1  -5  598.07   49.16
   3   1  -5  601.24   49.49
   3   1  -5  634.25   44.82
   3   1  -5  562.54   40.17
  -3   1   5  463.23   28.53
  -3   1   5  574.37   59.13
  -3   1   5  483.28   32.30
   3  -1  -5  588.24   62.15
   3  -1  -5  588.13   37.76
  -3  -1   5  549.56   49.45
   3  -1  -5  619.94   52.28
  -3  -1   5  492.74   35.36
  -3  -1   5  488.99   50.97
  -3   1   4 2080.08  194.79
   3   1  -4 3006.82  289.78
   3   1  -4 2959.32  313.89
  -3   1   4 2981.61  293.59
   3   1  -4 2607.01  239.19
  -3   1   4 2469.75  223.06
   3   1  -4 2643.05  258.49
   3   1  -4 3248.50  302.40
  -3   1   4 2441.31  219.07
  -3   1   4 2268.30  205.67
  -3   1   4 2832.55  290.83
  -3  -1   4 2109.36  194.73
   3  -1  -4 2926.38  263.37
   3  -1  -4 2812.06  251.58
  -3  -1   4 2967.83  313.29
  -3  -1   4 2860.63  284.10
   3  -1  -4 3052.83  295.60
  -3  -1   4 2658.52  251.07
   3  -1  -4 3065.59  293.29
   3   1  -3 1268.78  120.50
  -3   1   3 1342.73  115.69
   3   1  -3 1275.49  109.26
  -3   1   3 1308.27  159.06
   3   1  -3 1132.75   76.72
  -3   1   3 1032.47   76.60
   3   1  -3 1013.51   67.41
   3   1  -3 1352.64  106.28
   3  -1  -3 1145.90   77.16
  -3  -1   3  997.97   75.15
   3  -1  -3 1199.11   99.76
   3  -1  -3 1270.08   91.45
   3  -1  -3 1285.65  107.43
  -3  -1   3 1230.48  124.92
  -3  -1   3 1114.54   91.43
  -3  -1   3 1139.92  100.12
  -3   1   2 2147.45  213.70
  -3   1   2 2541.06  264.07
   3   1  -2 2310.86  219.25
   3   1  -2 2747.53  269.62
   3   1  -2 2831.84  265.72
  -3   1   2 3055.19  295.05
   3  -1  -2 2469.48  229.16
  -3  -1   2 2396.24  221.16
   3  -1  -2 2713.04  259.44
  -3  -1   2 2801.21  311.12
   3  -1  -2 2815.94  268.94
  -3  -1   2 2349.87  227.45
  -3  -1   2 2927.87  277.79
  -3   1   1 2036.86  218.13
  -3   1   1 2108.20  190.91
   3   1  -1 2150.82  194.08
   3   1  -1 2282.62  224.01
  -3   1   1 2500.89  232.69
  -3  -1   1 2223.46  202.25
   3  -1  -1 2373.73  243.83
  -3  -1   1 2531.29  229.17
  -3  -1   1 2170.16  234.90
   3  -1  -1 1993.27  184.15
   3  -1  -1 2234.12  209.23
  -3  -1   1 2126.47  223.94
  -3   1   0 1683.01  143.31
  -3   1   0 1923.21  164.97
   3   1   0 1560.09  128.63
   3   1   0 1498.18  147.21
   3   1   0 1377.31  132.78
  -3   1   0 1615.58  144.46
  -3   1   0 1427.81  101.89
   3  -1   0 1454.61  130.93
  -3  -1   0 1777.68  157.40
   3  -1   0 1354.14  123.13
   3  -1   0 1612.90  141.17
  -3  -1   0 1873.46  153.07
  -3  -1   0 1349.91   99.53
   3  -1   0 1557.40  137.21
  -3  -1   0 1692.44  149.75
  -3   1  -1 2173.06  201.62
   3   1   1 1676.32  165.81
   3   1   1 1985.65  172.65
   3   1   1 2079.76  220.83
  -3   1  -1 1751.90  148.51
   3   1   1 1796.51  152.19
  -3   1  -1 2590.14  231.28
   3  -1   1 1677.39  155.04
   3  -1   1 1897.11  179.53
   3  -1   1 2083.96  191.10
  -3  -1  -1 2490.42  212.14
   3  -1   1 1910.31  177.33
   3  -1   1 2036.03  192.34
  -3  -1  -1 1918.93  164.95
  -3  -1  -1 2318.41  219.55
  -3  -1  -1 2557.82  236.96
   3   1   2  416.43   34.80
   3   1   2  419.91   53.11
  -3   1  -2  509.48   38.39
   3   1   2  362.92   33.96
  -3   1  -2  574.14   42.15
  -3   1  -2  601.01   43.92
  -3   1  -2  381.73   25.77
   3  -1   2  436.94   43.39
  -3  -1  -2  471.29   37.17
  -3  -1  -2  538.66   41.91
   3  -1   2  429.64   40.83
  -3  -1  -2  500.41   32.87
   3  -1   2  457.56   37.31
  -3  -1  -2  428.01   29.26
  -3  -1  -2  514.85   47.16
  -3  -1  -2  556.35   48.13
   3   1   3  503.94   36.14
  -3   1  -3  809.87   62.91
   3   1   3  568.09   67.01
  -3   1  -3  632.83   47.33
   3   1   3  500.17   43.41
   3   1   3  610.37   45.71
  -3   1  -3  677.61   49.97
  -3   1  -3  810.85   59.13
   3  -1   3  564.01   59.42
   3  -1   3  520.71   47.93
   3  -1   3  575.18   47.57
  -3  -1  -3  658.67   56.54
  -3  -1  -3  650.38   62.25
   3   1   4   20.19   12.49
   3  -1   4   18.81    5.48
   3  -1   4   16.48   10.82
  -3  -1  -4   19.99    5.14
  -3  -1  -4   24.68    9.80
   3   1   5   97.25   20.37
  -3   1  -5  123.86   12.96
   3  -1   5   96.28   10.35
   3  -1   5  102.30   21.63
  -3  -1  -5  131.28   14.02
  -3  -1  -5  124.47   20.33
  -3   1  -6   97.50   11.36
  -3   1  -6   48.80   16.40
  -3  -1  -6   86.27   11.17
  -3  -1  -6   48.93   15.17
  -3   1  -7   33.54    6.78
  -3   1  -7   42.87   11.62
  -3  -1  -7   29.55    7.08
  -3  -1  -7   38.91   10.24
  -3   1  -8    8.00    5.51
  -3  -1  -8    5.85    4.31
   3   2 -10   26.90    5.29
   3  -2 -10   39.01   10.06
   3  -2 -10   28.79    5.15
  -3  -2  10   29.72    7.78
   3   2  -9  110.29   11.32
   3   2  -9  102.69   11.01
  -3   2   9   74.78   14.84
   3  -2  -9  122.51   34.80
   3  -2  -9  105.10   11.86
  -3  -2   9   94.65   16.66
   3   2  -8  397.07   33.04
   3   2  -8  435.39   36.32
  -3   2   8  329.60   29.75
   3  -2  -8  479.98   48.61
  -3  -2   8  357.70   38.75
   3  -2  -8  390.20   33.11
   3   2  -7  150.30   16.94
  -3   2   7  110.30   14.04
   3   2  -7  144.58   12.66
   3  -2  -7  132.91   12.58
  -3  -2   7  123.46   18.67
   3  -2  -7  164.73   22.24
  -3  -2   7  109.79   10.96
   3   2  -6   92.54   13.19
   3   2  -6   93.13    8.85
   3   2  -6   84.64   10.26
  -3   2   6   76.98    8.19
   3  -2  -6   96.35   12.90
   3  -2  -6  131.52   17.79
   3  -2  -6   81.59    8.55
  -3  -2   6   83.05   14.68
  -3  -2   6   75.78    9.07
   3   2  -5  334.87   21.71
   3   2  -5  368.98   32.34
   3   2  -5  361.51   30.87
  -3   2   5  295.15   23.90
  -3   2   5  333.50   31.48
   3   2  -5  378.32   29.97
   3   2  -5  317.77   22.83
  -3   2   5  375.79   41.88
   3  -2  -5  364.82   30.20
   3  -2  -5  320.25   21.33
  -3  -2   5  322.17   40.41
  -3  -2   5  334.36   49.24
   3  -2  -5  357.30   32.59
  -3  -2   5  295.50   23.75
  -3   2   4  608.89   53.37
   3   2  -4  597.42   47.76
   3   2  -4  630.17   52.41
  -3   2   4  564.99   55.91
   3   2  -4  588.86   36.91
  -3   2   4  512.14   31.18
   3   2  -4  532.96   36.01
   3   2  -4  658.77   63.09
  -3   2   4  457.31   30.79
   3  -2  -4  542.39   34.81
  -3  -2   4  528.05   47.28
  -3  -2   4  520.80   60.00
   3  -2  -4  599.60   48.76
   3  -2  -4  599.38   48.09
  -3  -2   4  534.49   42.11
  -3   2   3  750.66   68.44
  -3   2   3  728.83   65.77
   3   2  -3  822.13   62.76
   3   2  -3  872.88   75.13
   3   2  -3  897.57   69.85
   3   2  -3  759.59   51.34
  -3   2   3  679.20   40.59
   3   2  -3  718.56   51.28
  -3   2   3  645.43   40.48
  -3  -2   3  662.03   46.40
   3  -2  -3  728.51   45.26
  -3  -2   3  787.97   64.22
   3  -2  -3  750.78   51.66
   3  -2  -3  785.82   61.97
   3  -2  -3  893.73   91.74
  -3  -2   3  733.47   60.81
  -3  -2   3  857.11   98.16
  -3   2   2   35.88    6.42
  -3   2   2   44.13   12.20
   3   2  -2   43.49    6.87
   3   2  -2   41.81   14.20
  -3   2   2   35.98   12.84
   3   2  -2   35.57    2.88
   3   2  -2   36.10    2.04
   3   2  -2   43.03    9.85
  -3   2   2   30.21    6.76
  -3  -2   2   28.04    7.18
   3  -2  -2   42.13   18.76
   3  -2  -2   33.30    6.87
  -3  -2   2   39.38   21.72
   3  -2  -2   35.07    7.61
  -3  -2   2   37.81    9.98
  -3  -2   2   36.59    8.63
   3   2  -1  809.26   58.49
  -3   2   1  795.09   78.22
   3   2  -1  890.83   87.94
   3   2  -1  800.08   46.05
  -3   2   1  906.69   75.79
  -3   2   1  723.55   52.44
   3  -2  -1  732.98   58.62
   3  -2  -1  756.45   57.82
  -3  -2   1  746.35   59.28
  -3  -2   1  891.50   65.45
   3  -2  -1  678.02   60.94
  -3  -2   1  854.86   93.02
  -3  -2   1  752.48   65.24
  -3   2   0 3835.43  407.59
   3   2   0 3158.92  356.97
   3   2   0 3778.15  394.54
   3   2   0 3349.76  383.79
  -3   2   0 3210.08  310.69
   3   2   0 3491.57  343.52
  -3   2   0 3952.76  408.11
  -3   2   0 4659.94  488.68
   3  -2   0 3798.07  404.49
   3  -2   0 3405.10  387.96
  -3  -2   0 4236.46  449.36
  -3  -2   0 4318.63  433.97
  -3  -2   0 3585.06  378.49
   3  -2   0 3811.49  394.90
  -3  -2   0 3291.35  327.65
   3  -2   0 3114.38  328.95
  -3  -2   0 3958.69  425.28
  -3  -2   0 4646.77  494.41
  -3   2  -1 1038.06   81.31
  -3   2  -1  848.04   71.77
   3   2   1  704.99   48.30
   3   2   1  781.07   92.88
  -3   2  -1  664.98   44.23
   3   2   1  664.09   64.85
   3   2   1  720.76   53.93
   3  -2   1  761.02   64.11
   3  -2   1  749.51   64.38
  -3  -2  -1  804.63   64.95
   3  -2   1  627.92   47.01
  -3  -2  -1  949.81   75.45
  -3  -2  -1  865.07   57.39
   3  -2   1  890.16   81.00
   3  -2   1  824.25   69.36
  -3  -2  -1  753.72   51.96
  -3  -2  -1  882.11   98.70
  -3  -2  -1  955.92   79.60
  -3   2  -2  771.90   58.84
   3   2   2  556.37   51.93
   3   2   2  568.99   38.18
   3   2   2  657.66   79.72
  -3   2  -2  601.81   41.03
   3   2   2  630.67   43.81
  -3   2  -2  961.34   72.40
   3  -2   2  723.63   59.98
   3  -2   2  650.34   59.45
   3  -2   2  652.37   51.23
  -3  -2  -2  809.72   62.61
  -3  -2  -2  769.96   47.70
  -3  -2  -2  696.78   54.07
   3  -2   2  543.90   41.98
  -3  -2  -2  643.87   46.01
  -3  -2  -2  747.17   66.55
  -3  -2  -2  834.85   91.18
  -3   2  -3  318.89   23.96
   3   2   3  310.04   52.49
   3   2   3  326.13   24.96
  -3   2  -3  352.00   28.71
  -3   2  -3  373.16   29.78
  -3   2  -3  492.55   39.60
   3  -2   3  341.16   39.98
  -3  -2  -3  356.86   26.88
  -3  -2  -3  394.14   29.82
   3  -2   3  341.64   33.50
  -3  -2  -3  335.32   26.62
  -3  -2  -3  376.85   40.77
   3   2   4   10.99   14.63
  -3   2  -4   13.85    7.04
   3  -2   4   14.54    6.41
   3  -2   4   11.89   10.17
  -3  -2  -4   18.72    5.00
  -3  -2  -4   15.83    8.90
   3   2   5   61.00   20.04
  -3   2  -5   59.29    8.92
   3  -2   5   55.49    9.15
   3  -2   5   59.27   16.76
  -3  -2  -5   58.32    9.43
  -3  -2  -5   69.24   14.31
  -3   2  -6   49.41    7.62
   3   2   6   38.00   13.39
   3  -2   6   37.96    6.50
  -3  -2  -6   53.48    8.69
  -3  -2  -6   62.35   20.28
  -3   2  -7    4.49    3.83
  -3   2  -7   12.76    7.25
  -3  -2  -7    3.75    4.18
  -3  -2  -7    8.87    5.37
  -3   2  -8    9.52    6.46
   3   3 -10   37.73    6.12
   3  -3 -10   79.59   12.80
   3  -3 -10   37.74    9.73
  -3  -3  10   42.80   17.88
   3   3  -9  177.87   16.26
   3  -3  -9  243.21   31.35
   3  -3  -9  181.21   17.11
  -3  -3   9  170.74   24.11
   3   3  -8   10.00    4.46
  -3   3   8    9.08    3.91
   3   3  -8    6.85    7.50
   3  -3  -8   11.13    4.51
  -3  -3   8    5.31    7.89
   3  -3  -8    6.70    9.00
  -3  -3   8    8.29    6.71
   3   3  -7   40.69    7.90
   3   3  -7   38.24    6.42
  -3   3   7   27.35    6.85
   3  -3  -7   50.50   24.58
   3  -3  -7   35.35   10.64
  -3  -3   7   31.35   12.74
  -3  -3   7   32.60    7.19
  -3   3   6  656.53   47.67
   3   3  -6  775.03   61.73
   3   3  -6  782.30   64.76
   3  -3  -6  788.15   61.71
   3  -3  -6  685.24   51.04
  -3  -3   6  664.73   60.81
   3  -3  -6  837.66   73.45
  -3  -3   6  668.43   55.45
  -3   3   5   15.68    3.19
   3   3  -5   24.27    6.63
   3   3  -5   18.68    7.80
   3   3  -5   33.45    4.16
   3   3  -5   16.13    4.78
   3  -3  -5   20.31    6.88
   3  -3  -5   21.48    7.78
  -3  -3   5   17.65    9.04
  -3  -3   5   16.71   10.96
   3  -3  -5   19.71    6.58
  -3  -3   5   16.14    6.27
  -3   3   4  129.40   16.81
   3   3  -4  128.06    8.78
   3   3  -4  126.66   14.23
   3   3  -4  127.38   15.66
  -3   3   4  107.32    6.73
   3   3  -4  116.33    9.47
   3   3  -4  147.23   26.74
  -3   3   4  125.24   19.78
   3  -3  -4  126.15   14.37
   3  -3  -4  103.06    6.14
   3  -3  -4  117.53    8.38
  -3  -3   4  120.17   48.06
  -3  -3   4  123.87   25.50
   3  -3  -4  126.20   14.79
  -3  -3   4  118.72   14.50
   3   3  -3 2351.20  218.32
  -3   3   3 1990.61  171.41
   3   3  -3 2162.09  208.63
   3   3  -3 2330.52  221.67
   3   3  -3 2014.92  172.83
   3   3  -3 2170.84  187.10
  -3   3   3 2033.31  195.17
  -3   3   3 2429.32  228.41
  -3   3   3 1997.52  163.71
   3  -3  -3 2028.23  175.32
   3  -3  -3 2099.11  189.00
  -3  -3   3 1797.99  157.41
  -3  -3   3 1948.84  181.03
  -3  -3   3 2046.19  231.31
   3  -3  -3 2378.12  219.48
   3  -3  -3 1962.79  164.67
  -3  -3   3 2041.65  194.73
  -3   3   2 2919.63  261.32
  -3   3   2 2824.55  269.70
   3   3  -2 3009.02  285.25
   3   3  -2 3399.25  350.05
   3   3  -2 3283.59  326.67
   3   3  -2 2884.82  261.69
   3   3  -2 2787.32  260.01
  -3   3   2 3411.00  372.61
  -3   3   2 3051.11  310.21
  -3   3   2 2167.65  198.05
  -3   3   2 2997.27  264.96
   3  -3  -2 2710.52  274.63
  -3  -3   2 2949.09  285.34
   3  -3  -2 2781.55  268.90
   3  -3  -2 3277.46  325.58
   3  -3  -2 3086.68  277.44
  -3  -3   2 2785.96  285.39
  -3  -3   2 2714.95  310.97
  -3  -3   2 2650.45  256.87
  -3   3   1   54.27   13.48
   3   3  -1   51.98    5.20
   3   3  -1   49.40    5.20
   3   3  -1   43.10   19.34
  -3   3   1   46.17    2.49
  -3   3   1   47.27    9.62
  -3   3   1   55.07    8.33
  -3   3   1   57.76   12.96
  -3   3   1   51.17    2.46
  -3   3   1   60.30    4.95
   3  -3  -1   56.77   12.45
   3  -3  -1   51.21    9.54
  -3  -3   1   49.82    9.82
   3  -3  -1   47.30    5.81
  -3  -3   1   57.89    6.92
  -3  -3   1   64.18   13.29
  -3  -3   1   54.27   10.31
  -3  -3   1   86.03   15.63
  -3   3   0  507.53   42.42
   3   3   0  369.67   44.89
   3   3   0  478.41   32.97
   3   3   0  407.69   83.76
  -3   3   0  416.57   24.03
   3   3   0  488.48   28.88
  -3   3   0  629.80   52.03
   3  -3   0  489.34   43.97
   3  -3   0  381.90   27.37
   3  -3   0  457.03   39.28
  -3  -3   0  531.27   43.83
  -3  -3   0  547.17   32.48
  -3  -3   0  474.44   56.36
   3  -3   0  426.32   27.58
  -3  -3   0  461.35   34.48
  -3  -3   0  490.48   45.30
  -3  -3   0  601.15   75.38
   3   3   1  230.01   30.60
   3   3   1  269.36   17.62
   3   3   1  282.05   50.19
  -3   3  -1  353.66   19.39
  -3   3  -1  330.02   28.94
  -3   3  -1  403.83   35.00
  -3   3  -1  317.43   26.40
   3  -3   1  319.48   31.72
   3  -3   1  293.58   26.21
  -3  -3  -1  359.19   31.24
  -3  -3  -1  328.80   17.38
  -3  -3  -1  310.11   26.12
   3  -3   1  248.64   16.30
  -3  -3  -1  261.92   18.61
  -3  -3  -1  309.47   32.80
   3  -3   1  262.82   24.98
  -3  -3  -1  314.06   33.35
  -3   3  -2  610.78   50.37
  -3   3  -2  375.92   25.33
   3   3   2  406.34   62.85
   3   3   2  341.80   38.10
   3   3   2  382.65   27.08
  -3   3  -2  471.98   37.87
  -3  -3  -2  434.19   34.45
   3  -3   2  364.33   37.70
  -3  -3  -2  524.05   41.40
   3  -3   2  402.24   33.69
   3  -3   2  454.36   42.64
  -3  -3  -2  404.13   30.12
  -3  -3  -2  443.55   63.62
  -3  -3  -2  512.84   48.37
  -3   3  -3  395.51   29.04
   3   3   3  396.41   30.64
   3   3   3  415.34  104.77
  -3   3  -3  515.40   37.75
   3  -3   3  452.77   44.67
  -3  -3  -3  459.40   34.03
   3  -3   3  398.25   30.86
  -3  -3  -3  510.52   37.87
   3  -3   3  391.65   45.07
  -3  -3  -3  410.02   41.78
  -3  -3  -3  437.38   44.99
   3   3   4  199.65   70.61
  -3   3  -4  182.02   14.78
   3  -3   4  192.13   22.69
   3  -3   4  184.56   27.24
  -3  -3  -4  190.90   25.18
  -3  -3  -4  198.80   24.86
   3   3   5   39.83   21.95
  -3   3  -5   50.97    7.64
   3  -3   5   49.07   10.35
   3  -3   5   40.01   15.23
  -3  -3  -5   52.59    8.89
  -3  -3  -5   52.96   21.41
  -3   3  -6   46.11    7.36
   3   3   6   40.00   16.66
   3  -3   6   38.36    8.02
  -3  -3  -6   45.08    8.34
  -3  -3  -6   44.71   10.56
  -3   3  -7   62.38   13.70
   3   3   7   36.31   15.64
  -3   3  -7   49.60    7.10
  -3  -3  -7   46.85    7.75
   3  -3   7   35.00    5.30
  -3  -3  -7   61.71    8.92
   3   4 -10   40.91    5.73
   3  -4 -10   62.00   13.70
   3  -4 -10   35.99    5.40
  -3  -4  10   38.94   10.62
   3   4  -9   51.20    7.46
   3  -4  -9   73.36   16.40
   3  -4  -9   54.03    7.87
  -3  -4   9   52.27   13.03
  -3  -4   9   32.32    6.61
   3   4  -8  129.05   12.94
   3  -4  -8  245.41   28.11
   3  -4  -8  132.49   13.20
  -3  -4   8  131.68   34.72
  -3  -4   8  108.88   13.63
   3   4  -7  152.32   13.56
   3   4  -7  152.88   13.73
  -3   4   7  115.81   11.59
   3  -4  -7  197.76   27.51
   3  -4  -7  140.68   13.90
  -3  -4   7  143.14   22.20
  -3  -4   7  131.58   16.38
   3   4  -6   67.21    8.94
   3   4  -6   62.21    7.81
   3  -4  -6   65.18    8.69
   3  -4  -6   70.80   14.61
   3  -4  -6   58.31    7.92
  -3  -4   6   59.48   12.93
  -3  -4   6   58.48   11.01
  -3   4   5  114.62   12.13
   3   4  -5  134.22   13.53
   3   4  -5  157.92   19.70
   3   4  -5  129.64   15.03
   3   4  -5  118.36   11.76
   3  -4  -5  117.37   10.26
   3  -4  -5  144.18   16.98
  -3  -4   5  124.95   15.33
  -3  -4   5  111.58   24.94
   3  -4  -5  130.49   13.40
  -3  -4   5  116.34   15.58
  -3   4   4  848.44   62.74
  -3   4   4 1087.12   90.30
   3   4  -4 1055.10   85.43
   3   4  -4 1176.10  118.01
   3   4  -4  988.08   70.67
  -3   4   4  931.56   64.45
   3   4  -4  958.31   71.05
  -3   4   4 1059.70   91.32
  -3  -4   4  777.34   55.38
   3  -4  -4 1029.32   81.16
   3  -4  -4 1044.82   82.29
  -3  -4   4  884.01   73.78
  -3  -4   4  922.60   98.99
   3  -4  -4  911.09   62.57
   3  -4  -4  952.33   69.92
  -3  -4   4  960.28   82.78
   3   4  -3  566.88   50.15
  -3   4   3  476.49   37.55
   3   4  -3  501.54   36.58
   3   4  -3  543.66   48.12
   3   4  -3  491.36   33.56
   3   4  -3  472.61   30.27
  -3   4   3  494.24   42.90
  -3   4   3  580.81   48.57
  -3   4   3  502.27   29.84
   3  -4  -3  492.98   33.95
   3  -4  -3  478.66   35.83
  -3  -4   3  431.64   31.62
  -3  -4   3  442.86   35.80
  -3  -4   3  429.47   93.38
   3  -4  -3  560.06   46.04
   3  -4  -3  455.77   29.57
  -3  -4   3  467.93   45.30
   3   4  -2  746.73   63.17
  -3   4   2  652.94   49.13
   3   4  -2  588.83   39.88
   3   4  -2  689.82   66.37
   3   4  -2  600.78   45.50
   3   4  -2  550.07   36.14
  -3   4   2  659.81   55.06
  -3   4   2  737.87   62.78
  -3   4   2  611.75   37.03
   3  -4  -2  603.10   58.22
   3  -4  -2  670.67   45.51
  -3  -4   2  599.97   46.67
  -3  -4   2  548.44   40.83
  -3  -4   2  605.39   73.64
   3  -4  -2  713.16   60.33
   3  -4  -2  603.73   38.49
  -3  -4   2  571.59   55.07
  -3   4   1 2508.53  220.13
  -3   4   1 3075.70  296.90
   3   4  -1 2431.99  214.60
   3   4  -1 2872.38  303.19
  -3   4   1 2395.40  208.06
   3   4  -1 2306.96  236.98
   3   4  -1 2661.40  238.69
  -3   4   1 2079.60  189.80
  -3   4   1 2743.96  260.91
  -3   4   1 2407.74  208.38
  -3   4   1 2455.68  238.67
   3  -4  -1 2653.55  275.89
  -3  -4   1 2486.46  223.27
   3  -4  -1 2156.67  193.19
   3  -4  -1 2830.11  275.38
  -3  -4   1 2290.46  208.49
  -3  -4   1 2583.24  246.09
  -3  -4   1 2513.11  283.76
  -3  -4   1 2733.01  259.97
  -3   4   0   99.16   24.08
  -3   4   0   99.10    6.05
   3   4   0  110.61   55.26
  -3   4   0  121.09    9.10
   3   4   0   80.06   16.07
  -3   4   0  126.86   29.00
   3   4   0  109.93    7.66
   3  -4   0  105.14   16.77
  -3  -4   0   94.49   14.57
   3  -4   0   90.84    5.98
  -3  -4   0  102.44   15.88
   3  -4   0   87.83    5.09
  -3  -4   0  100.46    5.37
   3  -4   0   93.38   13.79
  -3  -4   0  109.56    8.97
  -3  -4   0  120.00   18.32
   3  -4   0  108.53    9.23
  -3  -4   0  156.52   21.90
  -3   4  -1  386.10   35.19
  -3   4  -1  271.54   16.89
   3   4   1  296.79   52.36
   3   4   1  215.02   43.88
   3   4   1  292.04   19.37
  -3   4  -1  332.93   33.30
  -3   4  -1  330.52   43.18
  -3  -4  -1  297.49   26.36
  -3  -4  -1  341.38   43.35
   3  -4   1  342.15   26.16
   3  -4   1  317.83   32.67
  -3  -4  -1  302.61   21.81
  -3  -4  -1  329.45   33.79
   3  -4   1  296.04   26.64
  -3  -4  -1  417.40   37.39
  -3   4  -2 2131.09  190.06
  -3   4  -2 1321.58  108.02
   3   4   2 1364.05  172.55
   3   4   2 1190.47  123.48
   3   4   2 1324.17  111.04
  -3   4  -2 1665.54  148.46
  -3   4  -2 1659.84  144.59
  -3  -4  -2 1450.12  126.72
  -3  -4  -2 1749.19  152.32
   3  -4   2 1232.49  118.91
   3  -4   2 1559.96  148.78
  -3  -4  -2 1392.51  119.76
  -3  -4  -2 1567.66  149.61
   3  -4   2 1386.60  139.11
  -3  -4  -2 1944.82  177.91
   3   4   3  208.22   84.03
  -3   4  -3  202.49   15.32
   3  -4   3  195.73   17.07
   3  -4   3  197.76   26.23
  -3  -4  -3  233.00   18.22
   3  -4   3  234.69   29.19
  -3  -4  -3  214.29   19.15
  -3  -4  -3  229.34   28.07
   3   4   4   58.78   30.64
  -3   4  -4   65.20    7.73
   3  -4   4   63.36   14.96
   3  -4   4   55.84   15.58
  -3  -4  -4   57.77   10.02
  -3  -4  -4   61.10   14.07
   3   4   5    9.39   15.64
  -3   4  -5   11.10    4.21
   3  -4   5   12.90    7.45
   3  -4   5    9.41    9.34
  -3  -4  -5   10.07    5.47
  -3  -4  -5   14.11    6.94
   3   4   6   34.15   17.53
  -3   4  -6   33.03    6.22
   3  -4   6   28.89    8.52
   3  -4   6   30.18   12.63
  -3  -4  -6   34.80    7.34
  -3  -4  -6   33.51    8.29
  -3   4  -7    5.67    6.11
   3   4   7    2.05    9.79
  -3   4  -7    3.34    2.93
  -3  -4  -7    2.52    3.57
   3  -4   7    3.45    2.95
  -3  -4  -7    3.19    3.08
   3   5 -10   11.17    3.20
   3  -5 -10   16.94    8.45
  -3  -5  10    9.45    6.65
  -3  -5  10    5.84    3.14
   3   5  -9   22.75    5.22
   3  -5  -9   40.25   12.31
   3  -5  -9   19.93    5.68
  -3  -5   9   19.91    9.76
  -3  -5   9   16.70    5.69
   3   5  -8   86.87    9.88
   3  -5  -8  146.18   34.53
   3  -5  -8   82.95   15.31
  -3  -5   8   80.21   17.13
  -3  -5   8   75.94   12.39
   3   5  -7  290.77   31.05
   3  -5  -7  349.00   38.32
   3  -5  -7  267.71   22.45
  -3  -5   7  258.75   31.91
  -3  -5   7  230.41   26.72
   3   5  -6  423.33   30.64
   3   5  -6  432.96   32.37
   3  -5  -6  404.54   29.37
   3  -5  -6  489.83   46.16
   3  -5  -6  394.19   30.64
  -3  -5   6  401.79   39.79
  -3  -5   6  397.52   38.96
  -3   5   5  378.22   25.15
   3   5  -5  420.00   31.03
   3   5  -5  414.47   29.37
   3   5  -5  401.32   31.31
   3  -5  -5  450.61   38.16
   3  -5  -5  420.67   31.28
  -3  -5   5  394.71   34.30
  -3  -5   5  337.86   42.38
   3  -5  -5  414.57   30.83
  -3  -5   5  411.17   38.96
   3   5  -4 1308.39  103.04
   3   5  -4 1345.69  109.14
   3   5  -4 1427.14  118.57
   3   5  -4 1617.28  144.74
  -3   5   4 1156.08   87.76
  -3   5   4 1451.59  121.36
  -3   5   4 1227.97   94.27
  -3   5   4 1411.31  125.05
   3  -5  -4 1412.01  116.22
  -3  -5   4 1074.18   89.50
   3  -5  -4 1242.66   94.32
   3  -5  -4 1349.73  113.04
  -3  -5   4 1203.53  102.86
  -3  -5   4 1273.14  163.15
  -3  -5   4 1282.30  106.83
   3  -5  -4 1260.45  100.99
  -3  -5   4 1318.47  121.85
  -3   5   3  135.37   10.53
   3   5  -3  137.04   17.22
   3   5  -3  153.07   18.11
   3   5  -3  161.18   21.87
   3   5  -3  137.05   15.21
  -3   5   3  164.16   18.65
  -3   5   3  142.97   12.14
  -3   5   3  143.41   15.06
   3  -5  -3  161.21   17.41
   3  -5  -3  137.71   11.52
  -3  -5   3  128.72   11.84
   3  -5  -3  127.69   11.28
  -3  -5   3  126.83   12.12
  -3  -5   3  123.62   24.82
  -3  -5   3  130.87   10.92
   3  -5  -3  137.66   10.53
  -3  -5   3  138.77   33.86
  -3   5   2 1574.11  133.75
  -3   5   2 1336.16  104.50
   3   5  -2 1423.74  131.57
  -3   5   2 1295.48  107.39
   3   5  -2 1351.47  112.80
   3   5  -2 1510.35  134.05
  -3   5   2 1411.85  130.22
   3  -5  -2 1528.36  130.62
   3  -5  -2 1311.63  100.93
   3  -5  -2 1313.34  108.69
  -3  -5   2 1116.83   86.90
  -3  -5   2 1295.89  108.88
   3  -5  -2 1136.17   87.61
  -3  -5   2 1086.36   87.67
  -3  -5   2 1289.43  119.04
  -3   5   1 2050.33  179.18
   3   5  -1 1759.06  139.41
   3   5  -1 1835.89  181.97
  -3   5   1 1455.22  115.73
   3   5  -1 1452.14  137.79
  -3   5   1 1807.59  157.59
  -3   5   1 1380.52  120.51
  -3  -5   1 1769.93  154.71
  -3  -5   1 1794.50  156.12
   3  -5  -1 1857.01  164.34
  -3  -5   1 1387.07  111.26
   3  -5  -1 1714.98  148.90
   3  -5  -1 1309.32  105.56
  -3  -5   1 1557.64  128.20
  -3  -5   1 1634.46  153.90
  -3   5   0  306.95   18.74
  -3   5   0  375.37   33.09
   3   5   0  295.28   70.94
   3   5   0  341.75   21.90
  -3   5   0  429.48   36.68
  -3   5   0  314.11   19.96
   3  -5   0  330.92   29.32
  -3  -5   0  383.10   33.66
  -3  -5   0  357.25   31.35
   3  -5   0  348.66   33.49
  -3  -5   0  348.53   34.48
  -3  -5   0  336.35   23.81
  -3  -5   0  444.38   41.92
  -3   5  -1   99.12   15.24
  -3   5  -1   66.09    8.72
   3   5   1   65.37   28.92
   3   5   1   46.03   13.21
   3   5   1   72.94    7.26
  -3   5  -1   74.55    8.13
  -3   5  -1   89.95   13.09
  -3  -5  -1   81.68   11.93
  -3  -5  -1   90.23   13.03
   3  -5   1   64.47    8.31
   3  -5   1   82.82   15.00
  -3  -5  -1   76.88    8.94
  -3  -5  -1   78.10   14.59
   3  -5   1   79.81   12.00
  -3  -5  -1   84.26   15.84
  -3   5  -2  726.23   60.80
   3   5   2  654.19   49.69
   3   5   2  671.28   99.83
  -3   5  -2  647.59   46.65
   3  -5   2  767.30   73.35
  -3  -5  -2  756.19   61.02
   3  -5   2  592.90   65.01
  -3  -5  -2  697.76   55.88
  -3  -5  -2  732.20   68.58
   3  -5   2  684.50   57.56
   3   5   3  495.55   84.91
  -3   5  -3  467.86   34.19
   3  -5   3  444.47   35.58
   3  -5   3  415.82   57.90
  -3  -5  -3  543.55   40.17
   3  -5   3  508.75   54.08
  -3  -5  -3  460.59   37.97
  -3  -5  -3  488.47   47.35
   3   5   4   51.87   31.39
  -3   5  -4   47.56   11.60
   3  -5   4   55.63   15.56
   3  -5   4   43.53   13.47
  -3  -5  -4   49.77    9.31
  -3  -5  -4   47.95   11.73
   3   5   5  157.35   40.27
  -3   5  -5  147.40   13.40
   3  -5   5  146.17   22.17
   3  -5   5  128.55   22.62
  -3  -5  -5  148.10   15.86
  -3  -5  -5  140.81   16.96
   3   5   6    8.88   13.03
  -3   5  -6    7.98    3.79
   3  -5   6    6.60    6.38
   3  -5   6    9.55    7.97
  -3  -5  -6    7.53    4.93
  -3  -5  -6    7.77    4.25
  -3   5  -7   50.16   11.18
   3   5   7   34.75   20.28
  -3   5  -7   32.05    5.49
  -3  -5  -7   38.47    6.88
   3  -5   7   37.63    7.00
  -3  -5  -7   30.13    4.62
   3  -6 -10   21.62    8.63
  -3  -6  10   12.11    6.95
  -3  -6  10   10.24    3.86
   3   6  -9   35.48    6.05
   3  -6  -9   48.64   13.14
   3  -6  -9   34.58    6.34
  -3  -6   9   39.63   19.93
  -3  -6   9   28.72    7.75
   3   6  -8    2.75    3.07
   3  -6  -8   -0.03    6.94
   3  -6  -8    3.85    3.24
  -3  -6   8    2.66    5.93
  -3  -6   8    1.97    4.66
   3   6  -7  618.76   49.41
   3  -6  -7  819.93   72.79
   3  -6  -7  588.86   48.19
  -3  -6   7  582.29   78.06
  -3  -6   7  503.83   52.94
   3   6  -6   24.15    5.86
   3  -6  -6   27.69    9.90
   3  -6  -6   24.45    6.19
  -3  -6   6   24.48    9.18
  -3  -6   6   21.04   10.06
   3   6  -5  150.61   11.99
   3   6  -5  159.37   13.20
   3  -6  -5  152.13   12.26
   3  -6  -5  163.80   18.03
   3  -6  -5  158.20   14.17
  -3  -6   5  157.47   16.67
  -3  -6   5  161.50   22.02
   3   6  -4 1826.62  156.90
  -3   6   4 1920.93  170.36
   3   6  -4 1907.95  166.09
  -3   6   4 1640.78  135.91
  -3   6   4 1716.76  144.13
   3   6  -4 1920.81  168.69
  -3   6   4 1936.31  176.87
   3  -6  -4 1691.25  145.78
  -3  -6   4 1486.87  126.69
   3  -6  -4 1785.63  158.05
   3  -6  -4 1726.72  162.07
  -3  -6   4 1661.87  147.58
  -3  -6   4 1540.65  155.09
  -3  -6   4 1816.70  171.98
   3  -6  -4 1896.50  164.61
  -3  -6   4 1893.76  182.38
   3   6  -3  662.10   47.61
  -3   6   3  622.96   51.87
   3   6  -3  610.07   45.26
   3   6  -3  652.38   52.93
   3   6  -3  731.82   67.90
   3   6  -3  604.25   43.74
  -3   6   3  587.38   44.38
  -3   6   3  605.33   39.98
  -3   6   3  723.43   56.70
  -3  -6   3  581.00   44.29
   3  -6  -3  707.72   55.21
   3  -6  -3  603.85   42.98
   3  -6  -3  545.27   39.06
  -3  -6   3  524.68   38.48
   3  -6  -3  607.99   44.53
  -3  -6   3  561.57   38.83
  -3  -6   3  574.54   55.40
   3   6  -2 1385.90  115.32
  -3   6   2 1539.42  129.22
  -3   6   2 1178.34   94.24
   3   6  -2 1386.32  125.49
  -3   6   2 1235.90   93.39
   3   6  -2 1280.36  101.77
   3   6  -2 1452.24  131.68
  -3   6   2 1352.58  112.62
   3  -6  -2 1316.64  102.06
   3  -6  -2 1047.54   79.19
   3  -6  -2 1319.46  110.27
   3  -6  -2 1483.94  126.55
  -3  -6   2 1309.89  110.84
  -3  -6   2 1118.34   92.91
  -3  -6   2 1282.27  120.90
   3   6  -1  322.87   28.58
   3   6  -1  300.45   38.80
   3   6  -1  291.58   20.19
  -3   6   1  316.56   28.05
  -3   6   1  366.01   45.91
   3  -6  -1  291.05   26.56
   3  -6  -1  313.95   29.24
   3  -6  -1  281.26   19.76
  -3  -6   1  309.73   28.81
  -3  -6   1  283.00   21.56
  -3  -6   1  270.16   30.89
  -3   6   0   68.36    6.12
  -3   6   0   80.91   21.89
   3   6   0   64.05   20.62
   3   6   0   75.98    7.07
  -3   6   0   86.76   14.05
   3  -6   0   69.99   12.08
  -3  -6   0   80.25   13.54
   3  -6   0   74.42   13.21
  -3  -6   0   76.56   12.74
  -3  -6   0   74.00    8.70
  -3  -6   0   76.35   14.38
  -3  -6   0   94.06   16.62
  -3   6  -1  612.25   44.93
  -3   6  -1  632.24   44.22
   3   6   1  690.12   94.33
   3   6   1  671.60   56.90
   3  -6   1  709.73   59.64
   3  -6   1  720.90   65.96
  -3  -6  -1  622.58   49.25
  -3  -6  -1  705.50   64.43
  -3  -6  -1  751.25   62.11
  -3  -6  -1  898.57   76.45
   3   6   2  391.84   72.93
  -3   6  -2  376.44   26.76
   3  -6   2  397.49   35.52
   3  -6   2  323.87   37.17
  -3  -6  -2  434.25   36.59
   3  -6   2  438.80   46.00
  -3  -6  -2  408.98   34.27
  -3  -6  -2  428.15   41.03
   3   6   3  315.89   71.00
  -3   6  -3  316.56   24.32
   3  -6   3  298.86   26.06
   3  -6   3  284.99   42.08
  -3  -6  -3  350.27   27.30
   3  -6   3  345.73   42.98
  -3  -6  -3  336.94   30.99
  -3  -6  -3  316.35   33.21
  -3   6  -4   33.13    6.14
   3   6   4   36.53   27.42
   3  -6   4   33.32   13.74
   3  -6   4   30.50   10.45
   3  -6   4   28.69    4.76
  -3  -6  -4   36.52    8.81
  -3  -6  -4   31.87    8.63
   3   6   5    2.99   13.43
  -3   6  -5    1.31    3.06
   3  -6   5    5.57    6.84
   3  -6   5    7.33    6.01
  -3  -6  -5    3.17    4.37
  -3  -6  -5    4.35    3.62
   3   6   6   19.76   16.92
  -3   6  -6   17.77    4.56
   3  -6   6   21.49    8.53
   3  -6   6   15.83    9.04
  -3  -6  -6   18.71    5.97
  -3  -6  -6   14.94    3.97
  -3   6  -7    8.21    6.02
   3   6   7    2.23    7.73
  -3   6  -7    5.82    2.68
  -3  -6  -7    4.27    6.14
   3  -6   7    6.32    4.61
   3   7  -9    9.18    3.73
   3  -7  -9    9.68    8.76
   3  -7  -9    9.92    3.57
  -3  -7   9    8.66    7.21
  -3  -7   9   10.43    5.44
   3   7  -8  120.23   12.05
   3  -7  -8  140.87   21.44
   3  -7  -8  108.40   11.53
  -3  -7   8  107.93   17.80
  -3  -7   8  109.90   16.77
   3   7  -7    7.48    4.24
   3  -7  -7    4.62    7.51
   3  -7  -7    6.32    4.14
  -3  -7   7    7.23    6.59
  -3  -7   7    7.25    7.27
   3   7  -6  253.41   30.43
   3  -7  -6  285.61   28.50
   3  -7  -6  240.31   21.52
  -3  -7   6  241.05   37.49
  -3  -7   6  250.35   30.95
   3   7  -5  672.77   51.46
   3  -7  -5  664.08   54.45
   3  -7  -5  652.29   62.46
  -3  -7   5  635.26   51.63
  -3  -7   5  683.75   66.35
  -3   7   4  351.82   23.03
   3   7  -4  376.61   25.71
   3   7  -4  375.25   27.27
  -3   7   4  326.78   21.12
   3  -7  -4  364.89   25.28
   3  -7  -4  347.91   25.68
   3  -7  -4  370.15   27.51
  -3  -7   4  303.14   21.45
  -3  -7   4  345.02   24.67
   3  -7  -4  344.39   22.12
  -3  -7   4  388.39   55.55
   3   7  -3  720.77   54.12
  -3   7   3  593.87   44.13
  -3   7   3  642.49   44.64
   3   7  -3  698.84   54.36
   3   7  -3  668.32   50.66
   3   7  -3  680.21   52.73
  -3   7   3  682.12   50.99
  -3   7   3  755.96   58.37
   3  -7  -3  662.40   49.63
  -3  -7   3  607.16   59.37
   3  -7  -3  684.08   51.38
   3  -7  -3  752.86   57.94
  -3  -7   3  670.62   63.17
   3   7  -2 1659.87  146.34
  -3   7   2 1367.62  111.34
   3   7  -2 1820.40  171.02
   3   7  -2 1531.13  142.03
   3   7  -2 1469.19  126.02
  -3   7   2 1805.13  156.28
  -3   7   2 1863.82  176.68
  -3  -7   2 1471.86  133.64
   3  -7  -2 1661.66  147.00
   3  -7  -2 1610.30  144.08
   3  -7  -2 1537.61  135.75
  -3  -7   2 1320.34  118.15
  -3  -7   2 1506.20  146.59
   3   7  -1  247.63   24.67
   3   7  -1  203.55   29.31
   3   7  -1  198.66   16.16
  -3   7   1  238.60   23.80
  -3   7   1  256.18   23.16
   3  -7  -1  212.62   21.70
   3  -7  -1  219.87   32.97
   3  -7  -1  202.86   16.38
  -3  -7   1  215.89   22.91
  -3  -7   1  179.97   17.26
  -3  -7   1  175.56   24.20
   3   7   0   80.69   21.30
  -3   7   0   80.91    7.48
   3   7   0   88.25    8.56
   3  -7   0   88.71   13.88
  -3  -7   0   95.87   14.32
   3  -7   0   92.05   14.06
  -3  -7   0   74.89   10.15
  -3  -7   0   87.54   15.17
   3   7   1   50.33   25.38
  -3   7  -1   40.34    5.34
   3   7   1   42.30    6.65
   3  -7   1   50.19   17.83
  -3  -7  -1   49.47   10.49
   3  -7   1   48.70   12.63
  -3  -7  -1   39.88    8.68
  -3  -7  -1   49.57   11.23
   3   7   2  339.75   66.71
  -3   7  -2  334.25   24.00
   3  -7   2  340.60   31.65
   3  -7   2  270.91   29.78
  -3  -7  -2  369.74   31.26
   3  -7   2  371.24   40.47
  -3  -7  -2  352.49   33.82
   3   7   3  242.71   62.74
  -3   7  -3  237.64   26.18
   3  -7   3  239.97   31.05
   3  -7   3  193.16   30.77
  -3  -7  -3  277.39   22.90
   3  -7   3  259.66   36.28
  -3  -7  -3  245.96   25.71
  -3  -7  -3  228.21   24.84
  -3   7  -4  107.97   10.57
   3   7   4  110.31   38.43
   3  -7   4  106.56   21.37
   3  -7   4   87.58   14.13
   3  -7   4   86.53    8.36
  -3  -7  -4  105.61   14.08
  -3  -7  -4   92.27   11.69
   3   7   5   83.67   32.13
  -3   7  -5   76.93    8.71
   3  -7   5   83.41   17.50
   3  -7   5   66.29   13.49
  -3  -7  -5   79.72   11.58
  -3  -7  -5   64.12    7.96
   3   7   6   61.67   23.35
  -3   7  -6   48.27    6.42
   3  -7   6   52.86   21.36
   3  -7   6   42.51   11.26
  -3  -7  -6   53.88   14.42
  -3   7  -7   52.09   10.31
   3   7   7   44.51   15.17
   3  -7   7   50.95    9.71
   3   8  -9   14.33    3.85
   3  -8  -9   25.18    8.37
   3  -8  -9   14.72    3.35
  -3  -8   9   13.45    7.15
  -3  -8   9   14.22    6.38
   3   8  -8  236.72   19.87
   3  -8  -8  296.03   44.49
   3  -8  -8  210.09   18.00
  -3  -8   8  232.19   26.18
  -3  -8   8  230.53   26.76
   3   8  -7  111.70   11.96
   3  -8  -7  124.20   16.63
   3  -8  -7  100.60   11.31
  -3  -8   7  103.28   14.86
  -3  -8   7  110.05   18.67
   3   8  -6  544.52   44.06
   3  -8  -6  556.17   48.34
   3  -8  -6  499.01   40.94
  -3  -8   6  490.38   42.81
  -3  -8   6  549.08   56.77
   3   8  -5  635.37   49.41
   3  -8  -5  622.06   62.85
   3  -8  -5  602.34   48.22
  -3  -8   5  557.86   44.46
  -3  -8   5  654.16   64.46
   3   8  -4  176.03   15.20
   3  -8  -4  172.85   11.71
   3  -8  -4  155.67   15.83
  -3  -8   4  149.91   12.36
  -3  -8   4  174.19   23.33
   3   8  -3  125.35   11.40
   3   8  -3  126.35   12.66
   3  -8  -3  131.61   12.71
   3  -8  -3  137.21   11.97
   3  -8  -3  125.03   12.07
  -3  -8   3  119.58   12.87
  -3  -8   3  129.37   19.74
   3   8  -2   53.44   10.03
   3   8  -2   52.98    8.26
   3  -8  -2   59.22   10.20
   3  -8  -2   58.27    8.94
  -3  -8   2   62.87   22.20
   3   8  -1  144.88   33.51
   3   8  -1  172.05   15.38
   3  -8  -1  174.16   20.79
   3  -8  -1  172.49   18.64
   3  -8  -1  219.34   16.97
  -3  -8   1  175.73   21.54
  -3  -8   1  206.22   18.60
  -3  -8   1  173.45   22.77
  -3   8   0  105.79    9.49
   3   8   0  103.28   23.12
   3  -8   0  119.21   15.83
  -3  -8   0  125.64   17.40
   3  -8   0  120.05   16.97
  -3  -8   0  113.24   13.47
  -3  -8   0  109.70   26.74
  -3   8  -1  360.64   26.46
   3   8   1  419.82  100.75
   3  -8   1  401.44   39.86
  -3  -8  -1  427.29   39.11
   3  -8   1  419.18   38.81
  -3  -8  -1  498.75   40.38
  -3  -8  -1  393.34   36.86
  -3   8  -2  164.67   14.10
   3   8   2  170.73   47.48
   3  -8   2  190.69   27.18
  -3  -8  -2  196.82   20.14
   3  -8   2  175.24   20.56
  -3  -8  -2  175.06   20.20
  -3  -8  -2  167.19   18.97
   3   8   3  305.62   63.70
  -3   8  -3  301.11   29.88
   3  -8   3  295.35   26.17
   3  -8   3  227.39   21.31
  -3  -8  -3  341.29   34.56
   3  -8   3  307.58   38.66
  -3  -8  -3  300.95   28.87
  -3  -8  -3  278.66   24.96
  -3   8  -4    3.97    3.00
   3   8   4   10.13   14.02
   3  -8   4    0.16    7.58
   3  -8   4    1.75    4.01
   3  -8   4    3.88    2.49
  -3  -8  -4    7.73    8.05
  -3  -8  -4    3.22    2.94
   3   8   5    5.92   13.32
  -3   8  -5    3.00    2.83
   3  -8   5    2.31    7.36
   3  -8   5    4.85    4.63
  -3  -8  -5    4.05    4.31
  -3   8  -6    1.63    2.19
   3   8   6    5.74   17.92
   3  -8   6    2.81    5.16
  -3  -8  -6    2.94    3.19
  -3  -9   9   48.49    8.98
  -3  -9   9   45.15    9.14
   3   9  -8   10.81    4.02
   3  -9  -8   15.30    6.47
   3  -9  -8    8.98    3.54
  -3  -9   8   13.06    5.93
  -3  -9   8   13.15   12.42
   3   9  -7  104.54   11.26
   3  -9  -7  115.05   21.81
   3  -9  -7   88.72   10.24
  -3  -9   7   98.95   12.85
  -3  -9   7  103.51   17.32
   3   9  -6   68.55   10.04
   3  -9  -6   45.09    9.68
   3  -9  -6   63.23    8.63
  -3  -9   6   56.30   13.48
  -3  -9   6   63.37   14.70
   3   9  -5  109.02   13.81
  -3  -9   5  357.94   41.77
   3   9  -4  372.37   29.48
   3  -9  -4  342.45   23.48
   3  -9  -4  370.04   29.50
  -3  -9   4  312.38   23.99
  -3  -9   4  386.83   40.03
   3   9  -3   21.94    6.41
   3  -9  -3   17.49    5.82
   3  -9  -3   25.74    5.71
  -3  -9   3   22.39    6.33
  -3  -9   3   19.42    9.96
   3   9  -2  446.67   34.75
   3  -9  -2  523.80   39.25
   3  -9  -2  569.06   46.77
   3  -9  -2  557.18   43.01
  -3  -9   2  521.94   46.27
  -3  -9   2  522.09   48.98
   3   9  -1  204.54   21.99
   3  -9  -1  246.02   21.86
   3  -9  -1  249.66   26.18
  -3  -9   1  233.33   26.07
   3   9   0   29.68   13.14
  -3   9   0   34.51    5.70
   3  -9   0   39.78   10.79
   3  -9   0   36.83    8.84
  -3  -9   0   36.80    8.61
  -3  -9   0   35.42    9.21
   3   9   1   88.64   23.29
  -3   9  -1   95.85    9.26
   3  -9   1  110.98   16.20
   3  -9   1  100.65   16.14
  -3  -9  -1  103.47   14.38
  -3   9  -2   28.15    5.54
   3   9   2   31.62   39.41
   3  -9   2   26.13   11.47
  -3  -9  -2   34.67    8.51
   3  -9   2   38.65    9.53
  -3  -9  -2   29.35    9.51
  -3  -9  -2   25.44    7.05
  -3   9  -3  194.04   23.55
   3   9   3  220.53   49.67
   3  -9   3  214.49   30.27
  -3  -9  -3  237.03   20.22
   3  -9   3  212.95   20.44
  -3  -9  -3  208.30   22.84
  -3   9  -4   42.31    6.20
   3   9   4   86.19   24.65
   3  -9   4   39.13   23.67
   3  -9   4   29.62    6.24
   3  -9   4   34.61    5.20
  -3  -9  -4   42.61    9.05
   3   9   5   34.65   36.87
  -3   9  -5   31.40    5.14
   3  -9   5   39.24   11.73
   3  -9   5   27.63    6.55
  -3  -9  -5   33.60    7.53
  -3   9  -6    5.36    4.06
   3   9   6    7.16    9.90
  -3   9  -6   11.49    1.98
  -3  -9  -6    2.73    3.87
   3  -9   6    4.95    6.77
   3  10  -8   50.22    6.05
   3 -10  -8   38.80    5.26
  -3 -10   8   45.30    7.37
  -3 -10   8   51.12   10.52
   3  10  -7   22.88    5.29
   3 -10  -7   21.23    5.30
   3 -10  -7   18.81    4.48
  -3 -10   7   20.27    5.01
  -3 -10   7   20.28    8.88
   3  10  -6  129.55   13.38
   3 -10  -6  104.31   17.80
  -3 -10   6  132.14   19.44
   3  10  -5  614.19   49.55
   3 -10  -5  558.98   46.03
  -3 -10   5  614.41   60.35
   3  10  -4  145.01   14.52
   3 -10  -4  130.36   10.33
   3 -10  -4  143.22   13.97
  -3 -10   4  117.79   11.47
  -3 -10   4  151.49   20.73
   3  10  -3  175.27   18.22
   3 -10  -3  195.97   17.79
   3 -10  -3  179.79   24.09
  -3 -10   3  182.24   19.01
  -3 -10   3  176.15   22.53
   3  10  -2  212.51   20.93
   3 -10  -2  268.68   25.85
   3 -10  -2  243.35   21.19
  -3 -10   2  247.23   26.00
  -3 -10   2  234.55   26.03
  -3  10   1   71.78    8.60
   3  10  -1   71.15   10.16
   3 -10  -1   79.80    9.79
  -3 -10   1   94.06   15.67
   3 -10  -1   94.61   15.31
  -3 -10   1   91.38   13.82
  -3 -10   1   80.28   12.73
  -3  10   0   57.57    7.84
   3  10   0   59.10   22.61
   3 -10   0   69.29   17.47
  -3 -10   0   64.48   14.23
   3 -10   0   67.44   14.18
  -3 -10   0   68.28   11.78
  -3 -10   0   60.40   10.61
  -3  10  -1   83.91    8.93
   3  10   1   75.50   19.26
   3 -10   1   90.09   14.72
  -3 -10  -1  100.60   15.67
   3 -10   1  139.98   18.10
  -3 -10  -1   92.56   14.16
  -3 -10  -1   78.80   10.66
  -3  10  -2   78.22    9.82
   3  10   2   79.80   21.22
   3 -10   2   85.64   15.85
  -3 -10  -2   99.33   13.63
   3 -10   2  101.90   15.09
  -3 -10  -2   88.31   13.77
  -3  10  -3  132.10   17.12
   3  10   3   93.22   25.69
   3 -10   3  106.91   19.04
  -3 -10  -3  126.21   12.91
   3 -10   3  117.17   13.97
  -3 -10  -3  179.33   27.13
   3  10   4   15.89   13.59
  -3  10  -4   21.75    4.48
   3 -10   4   19.03    3.91
   3 -10   4   17.83    9.82
  -3 -10  -4   22.96    6.92
  -3  10  -5    2.33    2.32
   3  10   5    0.16    8.10
  -3  10  -5    4.11    2.17
  -3 -10  -5    3.38    6.39
   3 -10   5    5.52    5.92
   3  10   6    9.73    8.85
   3 -10   6    9.59    6.24
  -3 -11   8    2.14    3.89
   3  11  -7   21.88    4.56
   3 -11  -7   16.40    3.72
  -3 -11   7   21.46    7.76
   3  11  -6   35.81    7.60
   3 -11  -6    3.91    3.42
  -3 -11   6    5.98    6.68
   3 -11  -5   -0.91    5.09
  -3 -11   5   21.05    6.65
   3  11  -4   71.62    9.44
   3 -11  -4   65.98    6.38
   3 -11  -4   65.20    9.75
  -3 -11   4   56.68    6.93
  -3 -11   4   75.47   21.28
   3  11  -3   11.51    5.44
   3 -11  -3   11.56    4.80
   3 -11  -3   10.75    4.69
  -3 -11   3    8.73    5.46
  -3 -11   3   10.69    6.44
   3  11  -2  167.04   17.89
   3 -11  -2  206.87   21.81
   3 -11  -2  179.81   17.18
  -3 -11   2  200.20   23.79
  -3 -11   2  173.30   28.83
  -3  11   1   30.90    5.89
  -3 -11   1   32.90   11.29
   3 -11  -1   38.41   11.06
  -3 -11   1   38.18    9.57
  -3 -11   1   33.57    7.71
   3  11   0   23.48    6.07
  -3  11   0   24.88    8.32
   3 -11   0   24.60    6.16
  -3 -11   0   29.88   10.25
  -3 -11   0   28.96    8.58
  -3 -11   0   25.15    5.72
   3  11   1   67.51   13.67
  -3  11  -1   67.84    7.89
   3 -11   1   72.01   12.09
  -3 -11  -1   84.46   14.47
  -3 -11  -1   78.66   12.77
  -3  11  -2  107.13    9.68
   3  11   2   57.20   16.53
   3 -11   2   60.14   12.66
  -3 -11  -2   75.66   20.45
   3 -11   2   73.49   13.57
  -3 -11  -2   69.87   12.98
  -3  11  -3   87.47   13.15
   3  11   3   59.81   18.01
   3 -11   3   64.54   13.72
  -3 -11  -3   73.54    9.90
   3 -11   3   72.87   16.95
  -3 -11  -3  107.91   13.98
   3  11   4   46.76   14.72
  -3  11  -4   45.53    5.74
   3 -11   4   40.55    4.99
   3 -11   4   53.10   11.49
  -3 -11  -4   50.47    8.80
   3  11   5    9.84    8.32
   3 -11   5   11.03    6.28
  -3 -11  -5    7.43    3.91
   3  12  -7    4.32    4.55
  -3 -12   7    6.71    8.32
   3  12  -6   -1.70    1.79
   3 -12  -6    2.30    2.55
  -3 -12   6    1.57    2.75
   3  12  -5   44.88    7.49
   3 -12  -5   39.91    6.76
  -3 -12   5  106.86   12.46
   3  12  -4   67.31    9.04
   3 -12  -4   65.06    9.44
   3 -12  -4   67.64    8.47
  -3 -12   4   52.98    6.60
  -3 -12   4   67.44   10.97
   3  12  -3   37.60    7.66
   3 -12  -3   42.74    7.72
   3 -12  -3   40.35    7.28
  -3 -12   3   77.43    9.52
  -3 -12   3   38.19    9.08
   3  12  -2  363.51   31.59
   3 -12  -2  375.04   34.91
  -3 -12   2  362.60   35.77
  -3 -12   2  322.23   29.12
   3 -12  -1  374.29   36.86
  -3 -12   1  365.09   38.01
  -3 -12   1  286.55   24.44
  -3  12   0   58.42    7.21
  -3 -12   0   73.15   14.87
   3 -12   0   69.46   14.50
  -3 -12   0   72.28   12.62
  -3  12  -1   85.10    8.80
   3  12   1   75.44    9.94
   3 -12   1   85.46   10.47
  -3 -12  -1  111.41   15.83
   3 -12   1  109.12   17.06
  -3 -12  -1  103.30   14.32
  -3  12  -2   61.09    7.31
   3  12   2   64.95   19.97
   3 -12   2   62.71   17.28
  -3 -12  -2   87.77   12.02
   3 -12   2   73.15   12.60
  -3 -12  -2   93.87   13.73
  -3  12  -3   35.45    5.23
   3  12   3   36.02   10.69
   3 -12   3   35.96    8.71
  -3 -12  -3   43.78    6.34
   3 -12   3   36.73    6.96
  -3 -12  -3   38.36    8.44
  -3  12  -4   -0.35    2.33
   3  12   4    1.28    3.84
   3 -12   4    1.08    3.11
  -3 -12  -4    0.43    2.39
   3  13  -6    2.85    2.52
  -3 -13   6    4.36    3.78
   3  13  -5    5.49    3.44
  -3 -13   5    8.17    4.56
   3  13  -4   15.73    7.82
   3 -13  -4   12.82    2.81
  -3 -13   4   10.07    3.30
  -3 -13   4   13.24    5.19
   3  13  -3   69.80    9.41
   3 -13  -3   85.25   15.16
  -3 -13   3   67.66    9.84
  -3 -13   3   72.85    9.19
  -3  13   2   35.64    5.61
   3  13  -2   39.87    7.82
   3 -13  -2   44.04    9.10
  -3 -13   2   34.89    9.54
   3  13  -1   33.83    7.11
  -3  13   1   29.79    8.08
   3 -13  -1    2.87    8.69
  -3 -13   1   32.68   10.01
  -3  13   0   29.11    4.92
  -3 -13   0   42.48   10.50
   3 -13   0   40.89   18.79
  -3 -13   0   39.59    9.03
  -3  13  -1   17.51    3.89
  -3 -13  -1   25.13    7.98
   3 -13   1   20.82    8.61
  -3 -13  -1   19.54    7.27
  -3  13  -2   43.72    5.42
   3 -13   2   76.27   10.74
  -3 -13  -2   57.84    8.89
   3 -13   2   38.37    6.18
  -3 -13  -2   54.09    9.55
  -3  13  -3    7.18    2.37
   3  13   3    6.83    3.61
   3 -13   3   10.07    3.68
  -3 -13  -3    7.12    3.00
   3 -13   3    7.72    3.67
  -3 -13  -3   10.18    4.48
   3 -13   4   45.41    5.03
   3  14  -5   38.63    8.53
  -3 -14   5   34.89    6.13
   3  14  -4   11.85    3.59
  -3 -14   4    7.20    2.52
  -3 -14   4   10.05    3.45
   3  14  -3   11.79    4.29
   3 -14  -3   14.90    4.33
  -3 -14   3   13.07    4.64
  -3 -14   3   10.01    3.27
   3  14  -2   55.93    8.12
   3 -14  -2   77.76   17.29
  -3 -14   2   65.44   10.80
   3  14  -1   15.21    5.19
  -3  14   1   11.18    3.27
   3 -14  -1   37.65    7.75
  -3 -14   1   17.37    7.31
   3  14   0    4.37    4.04
   3 -14   0   12.07    6.45
  -3 -14   0    7.35    5.72
  -3  14  -1    9.26    2.56
  -3 -14  -1    8.71    5.53
   3 -14   1    9.73    6.37
  -3  14  -2   10.77    1.78
  -3 -14  -2    9.02    4.34
   3 -14   2    8.59    9.03
  -3 -14  -2    6.93    4.68
   3  15  -3   20.75    6.12
   3 -15  -3    9.84    3.48
  -3 -15   3    7.75    3.70
   3  15  -2   41.03    5.80
   3 -15  -2   31.71    7.03
  -3 -15   2   29.04    7.64
   3  15  -1   39.04    5.71
   3 -15  -1   24.01    8.24
  -3 -15   1   25.97    8.25
   3  15   0   21.63    5.03
   3 -15   0   31.75    8.13
  -3 -15   0   30.22    7.55
   3  15   1    7.47    3.16
   3 -15   1   10.02    5.34
  -3 -15  -1    9.53    4.65
   4   0 -10    6.11    5.15
  -4   0  10    3.04    4.07
   4   0  -9  279.84   30.01
  -4   0   9  199.11   23.65
   4   0  -8  328.32   34.25
  -4   0   8  237.83   27.21
   4   0  -7   31.60   18.98
  -4   0   7   22.71    9.50
   4   0  -6  215.65   25.23
   4   0  -6  228.90   27.83
   4   0  -5  111.26   15.38
   4   0  -5  107.85   16.65
   4   0  -4   57.74   17.93
   4   0  -4   56.95   12.69
   4   0  -4   61.80    5.68
  -4   0   4   58.41   13.88
  -4   0   4   49.75   19.51
  -4   0   4   43.68    5.16
   4   0  -3  508.10   42.92
   4   0  -3  531.37   47.51
  -4   0   3  602.46   54.81
  -4   0   3  553.17   75.93
   4   0  -2 1688.09  149.05
   4   0  -2 1628.01  150.98
  -4   0   2 1908.00  159.86
  -4   0   2 1578.30  145.78
  -4   0   2 1397.74  209.98
  -4   0   2 1337.15  134.20
   4   0  -1  496.71   54.17
   4   0  -1  474.09   46.62
  -4   0   1  539.86   45.60
  -4   0   1  493.83   58.62
  -4   0   1  463.82   52.62
   4   0   0  135.13   13.77
   4   0   0  111.59   16.41
   4   0   0  121.13   17.69
  -4   0   0  169.46   16.04
  -4   0   0  169.28   18.50
   4   0   1  231.02   25.46
   4   0   1  202.65   24.83
   4   0   1  170.70   18.71
  -4   0  -1  245.45   19.16
  -4   0  -1  219.70   24.98
   4   0   2    0.95    2.64
   4   0   2    2.57    4.68
  -4   0  -2    2.85    2.80
  -4   0  -2    3.93    5.94
   4   0   3   51.79   10.16
  -4   0  -3   71.27   15.78
  -4   0  -4   78.29   18.44
  -4   0  -6    8.57    7.79
  -4   0  -7   -0.87    4.02
   4   1 -10    5.49    4.38
  -4   1  10    2.66    3.57
   4  -1 -10   20.18    6.52
  -4  -1  10   -0.61    4.88
   4   1  -9  121.38   16.33
  -4   1   9   83.59   13.39
  -4  -1   9   93.36   15.89
   4  -1  -9  131.50   19.67
   4   1  -8   76.91   14.29
  -4   1   8   53.42   12.08
   4  -1  -8   83.78   16.47
  -4  -1   8   61.32   13.71
   4   1  -7  148.81   20.89
   4  -1  -7  157.42   23.08
  -4  -1   7  118.38   19.11
   4   1  -6  153.68   21.19
   4   1  -6  148.63   20.00
   4  -1  -6  154.01   20.21
   4  -1  -6  154.49   21.94
   4   1  -5  122.07    9.76
   4   1  -5  123.56   25.42
   4   1  -5  126.49   17.42
   4  -1  -5  111.66   16.35
   4  -1  -5  118.16   16.10
  -4  -1   5   94.25    8.52
  -4   1   4  293.54   41.22
   4   1  -4  313.75   27.53
   4   1  -4  333.66   33.03
  -4   1   4  295.33   32.21
   4   1  -4  337.02   23.57
  -4   1   4  295.12   20.71
  -4  -1   4  299.53   30.78
   4  -1  -4  307.86   28.23
  -4  -1   4  323.24   56.04
   4  -1  -4  314.31   29.13
  -4  -1   4  248.07   19.71
   4   1  -3  862.78   71.53
  -4   1   3 1045.78   93.07
   4   1  -3  998.16   91.00
  -4   1   3  937.47  109.17
   4  -1  -3  863.02   74.63
   4  -1  -3 1138.29  107.18
  -4  -1   3  923.67  101.33
  -4  -1   3  867.43  112.86
  -4  -1   3  812.70   62.85
  -4  -1   3  945.51   76.21
  -4   1   2  417.16   59.08
   4   1  -2  391.08   42.62
   4   1  -2  430.74   44.84
  -4   1   2  528.57   48.17
   4  -1  -2  422.97   38.33
   4  -1  -2  447.92   41.19
  -4  -1   2  478.30   40.90
  -4  -1   2  378.44   59.57
  -4  -1   2  409.31   33.90
  -4  -1   2  672.56   60.53
  -4  -1   2  491.21   41.63
  -4   1   1  821.31   66.10
   4   1  -1  847.75   66.97
   4   1  -1  833.79   80.39
  -4   1   1 1218.89   92.41
   4   1  -1  814.33   77.82
  -4   1   1 1075.81  111.92
  -4   1   1  881.63   88.67
   4  -1  -1  850.53   71.48
  -4  -1   1 1023.42   80.17
   4  -1  -1  897.08   75.88
  -4  -1   1  863.18   75.18
   4   1   0  135.06   11.67
  -4   1   0  153.70   17.56
   4   1   0  132.49   22.68
  -4   1   0  123.97   14.72
   4   1   0  120.79   31.01
   4  -1   0  118.68   14.82
  -4  -1   0  148.77   17.23
   4  -1   0  131.73   15.44
  -4  -1   0  172.75   13.59
   4  -1   0  109.96   14.31
  -4  -1   0  148.68   18.77
  -4  -1   0  196.92   20.49
  -4   1  -1  406.48   31.49
   4   1   1  292.14   20.83
   4   1   1  276.61   34.99
   4   1   1  246.39   27.53
  -4   1  -1  315.10   31.28
   4  -1   1  261.86   23.30
   4  -1   1  240.74   28.53
  -4  -1  -1  459.57   41.20
  -4  -1  -1  378.05   30.70
   4  -1   1  309.03   26.94
  -4  -1  -1  370.21   33.61
  -4  -1  -1  332.02   35.97
  -4   1  -2  310.56   28.15
   4   1   2  261.31   32.92
  -4   1  -2  340.83   34.38
   4  -1   2  252.06   22.46
   4  -1   2  286.02   24.42
  -4  -1  -2  326.08   27.95
  -4  -1  -2  346.75   36.58
   4  -1   2  218.09   22.05
   4   1   3   58.64   14.01
  -4   1  -3   71.97   15.59
   4  -1   3   53.89    8.12
  -4  -1  -3   73.38   16.30
   4   1   4   62.88   12.71
  -4   1  -4  100.13   18.80
  -4  -1  -4   92.40   18.05
  -4   1  -5    7.14    7.34
  -4  -1  -5    3.11    7.21
  -4   1  -6   14.95   14.29
  -4  -1  -6    7.52    7.74
  -4   1  -7    5.01    6.01
  -4  -1  -7    7.92    9.44
   4   2 -10   39.92    6.76
   4  -2 -10   89.01   13.67
  -4  -2  10   29.48    9.93
   4   2  -9  130.11   14.81
  -4   2   9   89.52   12.18
  -4  -2   9  102.37   16.93
   4  -2  -9  140.47   21.00
   4   2  -8  137.73   16.70
  -4   2   8   95.81   13.89
   4  -2  -8  144.68   35.06
  -4  -2   8  113.01   18.65
   4   2  -7   21.98    8.93
   4  -2  -7   22.96    8.51
   4  -2  -7   23.08   10.90
  -4  -2   7   12.46    9.37
  -4  -2   7   14.42    6.14
   4   2  -6  363.01   51.56
   4   2  -6  357.57   35.22
   4  -2  -6  350.31   34.62
   4  -2  -6  352.76   37.16
   4   2  -5   75.71    9.61
   4   2  -5   84.50   12.65
   4   2  -5   84.39   14.45
   4  -2  -5   83.65   13.52
   4  -2  -5   82.07   13.53
  -4  -2   5   53.53    7.95
  -4   2   4   64.17   18.24
   4   2  -4   61.84    9.96
   4   2  -4   68.57   13.66
  -4   2   4   49.84    4.33
   4   2  -4   69.50    9.17
  -4   2   4   73.96   15.88
   4  -2  -4   58.18   10.34
  -4  -2   4   55.34   11.85
  -4  -2   4   61.68   27.50
   4  -2  -4   65.44   11.76
  -4  -2   4   47.09    8.27
   4   2  -3  742.63   57.51
  -4   2   3  686.39  102.12
   4   2  -3  847.00   77.38
   4   2  -3  868.50   67.34
  -4   2   3  911.48   80.11
   4  -2  -3  711.70   52.28
   4  -2  -3  747.71   60.49
  -4  -2   3  662.99   49.41
  -4  -2   3  726.13   61.17
  -4  -2   3  712.74   98.35
   4  -2  -3  839.92   72.00
  -4  -2   3  666.70   57.17
  -4   2   2  318.81   43.17
   4   2  -2  371.54   42.63
   4   2  -2  316.57   23.88
  -4   2   2  414.76   39.68
   4  -2  -2  406.86   36.88
  -4  -2   2  317.26   27.19
   4  -2  -2  304.24   25.13
  -4  -2   2  363.98   29.47
  -4  -2   2  327.79   53.83
   4  -2  -2  316.28   26.82
  -4  -2   2  313.68   30.62
  -4  -2   2  407.95   36.34
  -4   2   1  134.96   19.90
  -4   2   1  114.16   10.72
   4   2  -1  130.05   11.01
   4   2  -1  121.90   21.48
   4   2  -1  125.18   21.78
  -4   2   1  168.26   20.55
   4  -2  -1  124.06   12.46
  -4  -2   1  132.79   16.46
  -4  -2   1  146.25   12.76
   4  -2  -1  118.99   15.35
   4  -2  -1  140.78   17.86
  -4  -2   1  133.44   18.08
  -4   2   0  266.72   38.64
   4   2   0  207.83   26.08
   4   2   0  227.62   15.30
   4   2   0  232.04   34.01
  -4   2   0  249.40   20.47
  -4   2   0  331.03   44.17
   4  -2   0  197.27   24.28
   4  -2   0  251.44   25.00
   4  -2   0  225.42   22.33
  -4  -2   0  284.93   27.58
  -4  -2   0  246.91   16.72
  -4  -2   0  235.34   23.77
   4  -2   0  233.44   25.50
  -4  -2   0  279.30   29.10
  -4   2  -1  857.27   75.43
   4   2   1  776.28   86.60
   4   2   1  765.48   98.29
  -4   2  -1 1079.97   89.26
   4  -2   1  892.13   77.88
  -4  -2  -1  940.85   81.42
   4  -2   1  776.47   60.69
  -4  -2  -1  974.51   93.16
  -4   2  -2   88.20   16.07
   4   2   2   77.31   21.83
  -4   2  -2  101.56   14.99
  -4  -2  -2  112.04   23.11
   4  -2   2   86.29   13.74
  -4  -2  -2   97.08   21.73
  -4   2  -3   77.21   16.62
   4   2   3   62.34   33.67
  -4   2  -3   82.71    9.98
  -4  -2  -3   80.10   10.06
   4  -2   3   67.50   11.26
  -4  -2  -3   78.26   19.29
  -4   2  -4  221.82   29.15
   4   2   4  169.21   24.93
   4  -2   4  169.99   16.50
  -4  -2  -4  214.25   29.78
   4   2   5   14.21    7.27
  -4   2  -5   26.87   10.62
  -4  -2  -5   24.73   10.11
  -4   2  -6    8.59    7.72
  -4  -2  -6    9.51    7.08
  -4   2  -7    0.14    3.56
  -4  -2  -7    0.22    2.71
   4   3 -10   45.74    5.15
   4  -3 -10   67.50   13.83
  -4  -3  10   45.76   10.64
   4   3  -9   60.18    8.01
  -4   3   9   35.76    6.80
  -4  -3   9   53.27   12.20
   4  -3  -9   73.71   14.85
   4   3  -8  147.48   15.69
  -4   3   8  106.03   13.01
   4  -3  -8  222.14   27.17
  -4  -3   8  117.77   20.93
   4   3  -7 1129.95   97.05
   4  -3  -7 1138.77   97.20
   4  -3  -7 1180.31  110.37
  -4  -3   7  929.72   89.71
  -4  -3   7  800.54   68.62
   4   3  -6  686.99   59.28
   4  -3  -6  690.92   74.30
   4  -3  -6  682.97   82.97
  -4  -3   6  567.73   53.87
  -4  -3   6  531.39   55.02
   4   3  -5  886.28   78.57
   4   3  -5  860.50   73.74
   4  -3  -5  892.06   77.74
   4  -3  -5  853.00   74.46
   4   3  -4  497.96   38.95
  -4   3   4  505.45   54.73
   4   3  -4  549.40   49.48
   4   3  -4  562.54   44.35
  -4   3   4  618.91   56.47
   4  -3  -4  434.19   27.76
   4  -3  -4  465.31   38.20
  -4  -3   4  392.97   26.26
  -4  -3   4  447.30   39.50
  -4  -3   4  483.22   73.09
   4  -3  -4  519.19   44.53
  -4  -3   4  417.08   36.73
   4   3  -3  112.40   11.11
  -4   3   3   99.26   18.82
   4   3  -3  126.25   20.77
   4   3  -3  131.87   16.05
  -4   3   3  141.43   34.33
   4  -3  -3  108.33   10.25
   4  -3  -3  106.31   11.29
  -4  -3   3  105.09   10.26
  -4  -3   3  106.83   12.89
  -4  -3   3  106.22   32.09
   4  -3  -3  129.39   18.33
  -4  -3   3  108.30   15.67
  -4   3   2  867.59   87.37
   4   3  -2  985.42   96.72
   4   3  -2  820.02   61.04
  -4   3   2 1161.20  101.02
   4  -3  -2 1016.23   88.92
  -4  -3   2  882.07   71.23
   4  -3  -2  820.63   63.24
  -4  -3   2  886.35   69.80
  -4  -3   2  990.96  115.06
   4  -3  -2  902.69   72.30
  -4  -3   2  883.21   80.18
  -4  -3   2 1106.53   96.27
  -4   3   1 1149.51   97.92
  -4   3   1  906.28   69.82
   4   3  -1  997.33   73.12
   4   3  -1 1072.74  105.05
   4   3  -1 1121.68  107.35
  -4   3   1 1467.46  123.36
   4  -3  -1  966.09   73.25
  -4  -3   1 1128.04   94.01
  -4  -3   1 1139.15   85.26
   4  -3  -1 1040.70   87.54
   4  -3  -1 1243.69  107.21
  -4  -3   1 1160.26  104.03
  -4   3   0   60.76    7.89
  -4   3   0   77.10   13.26
   4   3   0   62.16   21.12
   4   3   0   59.88   15.43
  -4   3   0   89.98   15.61
   4  -3   0   61.35   11.60
  -4  -3   0   96.61   14.72
   4  -3   0   70.23   13.81
  -4  -3   0   67.00   12.06
  -4  -3   0  134.58   17.93
  -4  -3   0   90.90   17.71
  -4   3  -1  448.35   39.53
   4   3   1  414.11   58.47
   4  -3   1  482.79   46.99
  -4  -3  -1  483.54   43.67
   4  -3   1  448.75   43.47
  -4  -3  -1  519.72   55.88
  -4   3  -2  822.59   75.74
   4   3   2  703.92  130.18
  -4   3  -2  878.74   73.68
  -4  -3  -2  872.51   74.05
   4  -3   2  831.95   77.97
  -4  -3  -2  894.31   91.28
  -4   3  -3  185.37   24.82
   4   3   3  188.86   43.11
  -4   3  -3  198.87   17.82
  -4  -3  -3  195.02   17.25
   4  -3   3  152.14   20.95
  -4  -3  -3  189.11   29.44
  -4   3  -4   60.42   14.40
   4   3   4   52.68   35.25
   4  -3   4   41.46    9.48
  -4  -3  -4   55.57   14.86
  -4   3  -5  148.40   21.57
   4   3   5  117.99   19.26
   4  -3   5  113.15   12.09
  -4  -3  -5  139.89   20.50
   4   3   6    2.20    3.46
  -4   3  -6    0.40    5.09
  -4  -3  -6    0.29    7.68
  -4   3  -7   -1.65    3.58
  -4  -3  -7    1.12    2.30
   4  -4 -10  217.78   25.49
  -4  -4  10  146.67   19.30
  -4   4   9   26.49    4.26
   4  -4  -9   55.54   21.19
  -4  -4   9   38.96   10.62
  -4  -4   9   26.43    4.41
   4   4  -8   41.04    6.60
  -4   4   8   27.24    5.80
   4  -4  -8   63.52   13.11
  -4  -4   8   38.87   11.18
  -4  -4   8   29.72    6.09
   4   4  -7  115.11   13.82
   4  -4  -7  115.63   13.63
   4  -4  -7  119.65   19.74
  -4  -4   7  108.91   31.16
  -4  -4   7   91.84   12.57
   4   4  -6  949.84   80.70
   4  -4  -6  955.06   95.88
   4  -4  -6  968.98   87.93
  -4  -4   6  830.17   76.22
  -4  -4   6  780.40   70.01
   4   4  -5  150.15   17.81
   4  -4  -5  152.09   17.74
   4  -4  -5  142.15   16.84
  -4  -4   5  127.31   15.16
  -4  -4   5  115.14   15.71
   4   4  -4  106.60   11.38
   4   4  -4  112.77   16.69
  -4   4   4  107.82   19.75
   4  -4  -4   95.60    7.17
   4  -4  -4   99.25   11.55
   4  -4  -4  113.31   15.32
  -4  -4   4   85.32   12.84
  -4  -4   4   84.32    7.23
  -4  -4   4   91.27   14.89
   4   4  -3  349.45   24.94
  -4   4   3  318.17   33.46
   4   4  -3  398.70   41.16
   4   4  -3  424.05   38.97
  -4   4   3  462.49   43.83
   4  -4  -3  343.00   33.51
   4  -4  -3  316.00   23.56
  -4  -4   3  339.47   25.92
  -4  -4   3  311.32   25.13
  -4  -4   3  352.94   56.51
   4  -4  -3  416.00   38.02
  -4  -4   3  333.56   35.12
  -4   4   2  181.26   39.18
  -4   4   2  134.44   18.57
   4   4  -2  125.97    8.91
   4   4  -2  155.87   25.73
   4   4  -2  154.05   23.39
  -4   4   2  148.42   14.25
   4  -4  -2  136.03   14.69
  -4  -4   2  130.47   14.53
   4  -4  -2  114.53    8.77
  -4  -4   2  127.66   10.55
   4  -4  -2  149.08   20.39
  -4  -4   2  137.02   20.06
  -4  -4   2  166.35   23.51
   4   4  -1  225.22   33.55
   4   4  -1  241.01   34.05
  -4   4   1  324.45   34.07
   4  -4  -1  247.93   28.55
   4  -4  -1  228.06   23.64
  -4  -4   1  273.36   28.06
  -4  -4   1  239.99   25.11
  -4  -4   1  301.70   48.76
  -4  -4   1  322.13   37.17
  -4   4   0   77.95    7.19
   4   4   0   84.05   24.38
   4  -4   0   88.66   15.85
  -4  -4   0   83.37   13.62
   4  -4   0   81.21   12.93
  -4  -4   0  102.73   18.06
  -4   4  -1 1151.31  100.87
   4   4   1 1151.17  138.42
   4  -4   1 1371.96  129.85
  -4  -4  -1 1381.69  124.94
   4  -4   1 1293.10  118.51
  -4  -4  -1 1304.28  131.11
   4   4   2   90.99   63.23
   4  -4   2   94.42   18.39
   4  -4   2   88.00   13.92
  -4  -4  -2   90.25   13.84
  -4  -4  -2   99.67   21.01
  -4   4  -3  134.99   14.28
   4   4   3  133.45   40.61
   4  -4   3  108.74   19.22
  -4  -4  -3  135.61   13.74
  -4  -4  -3  121.86   23.23
  -4   4  -4  126.70   19.82
   4   4   4  129.73   55.14
   4  -4   4  110.99   16.86
  -4  -4  -4  126.00   20.28
  -4   4  -5   30.60   10.35
   4   4   5   21.83   12.18
   4  -4   5   22.91    6.96
  -4  -4  -5   29.36   16.23
  -4   4  -6   14.91    7.32
   4   4   6   12.94    6.60
   4  -4   6    8.36    3.55
  -4  -4  -6   11.61    5.70
   4  -5 -10   13.63   14.20
  -4  -5  10    9.67    6.68
   4  -5  -9    5.28    7.99
  -4  -5   9    8.25    6.41
  -4  -5   9    4.98    3.22
  -4   5   8   40.59    5.37
   4  -5  -8   70.76   13.91
  -4  -5   8   56.27   12.08
  -4  -5   8   50.11    8.26
   4   5  -7  103.88   11.40
   4  -5  -7  103.41   11.54
  -4  -5   7  197.55   20.85
  -4  -5   7   93.72   14.07
   4   5  -6   25.58    6.84
   4  -5  -6   22.04   11.52
   4  -5  -6   21.96    8.59
  -4  -5   6   17.88    7.87
  -4  -5   6   23.27    8.50
   4   5  -5  390.57   46.37
   4  -5  -5  404.43   34.20
   4  -5  -5  368.75   31.56
  -4  -5   5  346.03   29.10
  -4  -5   5  314.16   32.93
   4   5  -4  379.65   34.07
   4  -5  -4  376.49   32.60
   4  -5  -4  309.09   19.97
   4  -5  -4  320.75   24.33
  -4  -5   4  276.65   19.51
  -4  -5   4  313.68   23.47
  -4  -5   4  334.52   33.78
   4   5  -3  279.45   18.55
   4   5  -3  331.27   34.36
  -4   5   3  256.07   24.99
   4  -5  -3  295.06   22.62
   4  -5  -3  259.53   18.00
   4  -5  -3  350.22   32.91
  -4  -5   3  252.44   18.76
  -4  -5   3  283.96   22.63
  -4  -5   3  297.97   32.81
   4   5  -2  254.85   34.53
  -4   5   2  191.96   20.48
   4   5  -2  264.52   32.50
   4  -5  -2  226.01   21.34
  -4  -5   2  236.29   22.33
   4  -5  -2  256.92   29.01
  -4  -5   2  227.06   29.15
   4   5  -1 1657.43  175.57
   4  -5  -1 1850.39  178.73
   4  -5  -1 1806.52  170.52
  -4  -5   1 1881.88  174.78
  -4  -5   1 1791.92  179.57
   4   5   0   91.56   27.55
   4  -5   0   92.35   17.44
   4  -5   0   92.32   14.90
  -4  -5   0  101.44   26.51
  -4  -5   0   99.30   21.76
  -4   5  -1   24.63    5.31
   4   5   1   28.22   19.56
   4  -5   1   34.20   12.29
  -4  -5  -1   37.33    9.57
   4  -5   1   29.42   10.25
  -4  -5  -1   32.56   13.76
   4   5   2  668.30  145.20
   4  -5   2  811.24   82.24
   4  -5   2  744.43   67.20
  -4  -5  -2  834.42   71.52
  -4  -5  -2  811.43   85.49
  -4   5  -3   57.34    9.09
   4   5   3   51.98   53.36
   4  -5   3   46.42   14.79
  -4  -5  -3   53.79    8.81
  -4  -5  -3   49.71   14.94
  -4   5  -4   52.84   11.50
   4   5   4   51.91   34.97
   4  -5   4   44.21   12.34
  -4  -5  -4   48.29   12.28
  -4   5  -5   83.97   14.67
   4   5   5   75.78   19.88
   4  -5   5   73.43   12.31
  -4  -5  -5   72.91   13.04
  -4   5  -6   19.70    7.66
   4   5   6   18.89    8.93
   4  -5   6   15.74    4.87
  -4  -5  -6   17.97    5.36
   4  -6 -10   96.65   15.91
  -4  -6  10   66.92   12.15
   4  -6  -9   65.04   13.52
  -4  -6   9   50.43   11.36
  -4  -6   9   41.83    7.43
   4  -6  -8   79.66   23.50
  -4  -6   8   53.73   12.97
  -4  -6   8   54.75   10.12
   4  -6  -7  188.62   14.91
   4  -6  -7  228.80   25.32
  -4  -6   7  197.13   22.23
  -4  -6   7  196.67   22.89
   4   6  -6   69.40   14.56
   4  -6  -6   65.76   15.18
  -4  -6   6   93.94   12.82
  -4  -6   6   61.40   25.06
   4   6  -5   69.07   10.02
   4  -6  -5   74.00   10.49
   4  -6  -5   63.89    9.18
  -4  -6   5   62.28   14.79
  -4  -6   5   69.78   14.49
   4   6  -4  379.70   32.55
   4  -6  -4  383.22   31.91
   4  -6  -4  326.33   21.64
   4  -6  -4  307.54   22.73
  -4  -6   4  293.25   21.14
  -4  -6   4  319.95   22.43
  -4  -6   4  343.75   36.83
   4   6  -3  117.04   18.20
   4  -6  -3  131.55   17.48
   4  -6  -3  110.76   11.28
  -4  -6   3  102.11   11.79
  -4  -6   3  110.17   19.85
   4   6  -2    9.47    9.92
   4  -6  -2   11.75    7.77
   4  -6  -2   12.02    5.70
  -4  -6   2   10.70    6.23
  -4  -6   2    6.04    8.67
   4   6  -1  264.54   36.67
   4  -6  -1  288.06   31.08
   4  -6  -1  282.60   29.07
  -4  -6   1  297.89   30.14
  -4  -6   1  273.18   34.79
   4   6   0  384.07   58.30
   4  -6   0  402.19   41.64
   4  -6   0  396.16   38.57
  -4  -6   0  415.81   40.07
  -4  -6   0  428.54   46.91
   4   6   1  223.71   46.77
   4  -6   1  255.26   32.88
   4  -6   1  246.81   41.46
  -4  -6  -1  274.51   28.68
  -4  -6  -1  247.44   34.65
   4   6   2   61.77   28.89
   4  -6   2   73.64   18.45
   4  -6   2   64.46   12.56
  -4  -6  -2   77.83   13.01
  -4  -6  -2   68.97   17.54
   4   6   3   57.59   46.28
   4  -6   3   70.08   17.12
  -4  -6  -3   72.78    9.40
  -4  -6  -3   61.02   14.85
  -4   6  -4   38.38    9.40
   4   6   4   39.24   19.48
   4  -6   4   40.03   12.43
  -4  -6  -4   38.99   10.21
  -4   6  -5    2.69    4.77
   4   6   5    4.54    8.76
   4  -6   5    1.83    5.17
  -4  -6  -5    5.39    4.03
  -4   6  -6   20.73    6.80
   4   6   6   17.75    9.68
   4  -6   6   16.80    5.61
  -4  -6  -6   15.94    4.09
   4  -7  -9   41.43    9.11
  -4  -7   9   20.10   13.95
  -4  -7   9   14.09    5.85
   4  -7  -8   46.39   11.45
  -4  -7   8   39.00    9.72
  -4  -7   8   36.55    9.47
   4  -7  -7  173.03   18.69
  -4  -7   7  152.65   18.28
  -4  -7   7  160.64   21.07
   4  -7  -6  422.34   30.71
   4  -7  -6  453.91   38.19
  -4  -7   6  429.53   35.89
  -4  -7   6  456.85   64.74
   4   7  -5  850.86   66.24
   4  -7  -5  914.34   71.40
   4  -7  -5  764.38   63.07
  -4  -7   5  783.92   62.04
  -4  -7   5  871.97   84.11
   4   7  -4  119.69   13.36
   4  -7  -4  121.08   13.28
   4  -7  -4  103.23    8.66
  -4  -7   4   95.21    8.98
  -4  -7   4  112.54   19.48
   4   7  -3   15.86    7.50
   4  -7  -3   18.17    7.31
   4  -7  -3   14.90    5.13
  -4  -7   3   15.02    5.57
  -4  -7   3   13.54   16.38
   4   7  -2   98.53   19.24
   4  -7  -2   99.64   15.80
   4  -7  -2   91.10   13.15
  -4  -7   2   92.88   13.82
  -4  -7   2   91.03   18.36
   4   7  -1  322.64   41.59
   4  -7  -1  356.26   35.91
   4  -7  -1  361.33   35.08
  -4  -7   1  383.38   52.09
  -4  -7   1  344.67   41.00
   4   7   0  196.13   39.40
   4  -7   0  201.05   25.82
   4  -7   0  204.99   24.91
  -4  -7   0  239.58   40.71
  -4  -7   0  212.53   29.05
   4   7   1  144.47   38.78
   4  -7   1  169.61   26.10
   4  -7   1  159.96   21.25
  -4  -7  -1  213.54   27.69
   4   7   2   23.24   19.41
   4  -7   2   21.61   12.10
   4  -7   2   20.58    8.23
  -4  -7  -2   24.36    7.89
  -4  -7  -2   20.65   18.34
  -4   7  -3    7.47    4.07
   4   7   3    7.30   13.98
   4  -7   3   10.74    8.73
  -4  -7  -3   11.66    4.44
   4  -7   3    8.12    4.76
  -4  -7  -3   10.20    6.52
  -4   7  -4  128.57   14.31
   4   7   4  142.92   31.91
   4  -7   4  146.44   22.48
  -4  -7  -4  127.57   24.12
  -4   7  -5   11.97    5.11
   4   7   5   11.76   11.64
   4  -7   5   11.66    7.22
  -4  -7  -5   10.91    4.15
  -4   7  -6   51.93   14.41
   4   7   6   57.64   14.75
   4  -7   6   42.13   14.99
   4  -8  -9   47.18    9.58
  -4  -8   9   37.23    8.25
  -4  -8   9   36.35    7.67
   4  -8  -8   52.29    9.94
  -4  -8   8   46.02   14.92
  -4  -8   8   45.88   10.57
   4  -8  -7   47.33    8.53
  -4  -8   7   41.67    7.82
  -4  -8   7   44.31   11.65
   4  -8  -6  632.08   60.23
  -4  -8   6  581.78   46.66
  -4  -8   6  684.58   65.89
   4  -8  -5  219.62   16.97
  -4  -8   5  255.86   30.98
   4   8  -4  356.45   27.20
   4  -8  -4  369.35   28.51
   4  -8  -4  338.39   23.71
  -4  -8   4  293.56   22.81
  -4  -8   4  358.25   40.01
   4   8  -3   83.36   12.37
   4  -8  -3   93.57   12.61
   4  -8  -3   80.81   10.66
  -4  -8   3   75.45   17.83
  -4  -8   3   78.69   17.21
   4   8  -2   21.43   16.49
   4  -8  -2   16.71   13.45
   4  -8  -2   20.84    7.61
  -4  -8   2   19.03    7.95
  -4  -8   2   17.81   10.91
   4   8  -1   64.09   17.57
   4  -8  -1   73.66   13.80
   4  -8  -1   74.11   14.36
  -4  -8   1   77.16   14.86
  -4  -8   1   64.85   16.53
   4   8   0   80.26   26.98
   4  -8   0   91.00   28.51
   4  -8   0   85.96   17.44
  -4  -8   0   90.26   17.37
  -4  -8   0  165.49   22.80
   4   8   1  146.80   37.08
   4  -8   1  165.69   25.63
   4  -8   1  169.02   22.37
  -4  -8  -1  178.13   22.02
  -4  -8  -1  146.16   23.22
   4   8   2  152.54   37.30
   4  -8   2  177.93   27.24
   4  -8   2  164.67   19.80
  -4  -8  -2  177.61   19.39
  -4  -8  -2  168.05   22.75
   4   8   3    2.96    9.33
   4  -8   3    4.92    5.87
   4  -8   3    0.19    3.22
  -4  -8  -3    1.84    3.81
  -4   8  -4   21.13    4.63
   4   8   4   24.62   15.90
   4  -8   4   24.70   10.44
  -4  -8  -4   18.92    5.54
  -4   8  -5    7.00    3.27
   4   8   5   10.94    9.51
   4  -8   5    5.10    6.07
  -4  -8  -5    5.78    2.36
  -4  -9   9   12.92    4.57
  -4  -9   9    8.10    4.93
   4  -9  -8   -1.27    2.35
  -4  -9   8    0.02    2.18
  -4  -9   8    1.18    3.15
   4  -9  -7   14.40    4.15
  -4  -9   7   12.14    4.20
  -4  -9   7   14.94   13.91
  -4  -9   6   37.14   11.31
  -4  -9   5  138.32   21.96
   4  -9  -4  299.77   21.50
   4  -9  -4  293.04   21.47
  -4  -9   4  332.00   30.78
  -4  -9   4  321.45   36.43
   4   9  -3   26.55    6.19
   4  -9  -3   26.43    6.48
   4  -9  -3   27.34    6.86
  -4  -9   3   24.90    7.16
  -4  -9   3   27.34   11.24
   4   9  -2  132.99   16.34
   4  -9  -2  152.12   17.00
   4  -9  -2  155.70   19.01
  -4  -9   2  145.19   18.98
  -4  -9   2  130.36   20.86
   4   9  -1  243.95   31.28
   4  -9  -1  273.75   28.54
   4  -9  -1  287.51   31.47
  -4  -9   1  293.40   32.14
  -4  -9   1  270.29   33.43
   4   9   0   88.06   20.24
   4  -9   0   98.79   16.71
   4  -9   0  105.95   18.23
  -4  -9   0  110.67   18.40
  -4  -9   0  102.38   17.62
   4   9   1  270.81   45.54
   4  -9   1  279.76   34.70
   4  -9   1  287.88   32.98
  -4  -9  -1  298.14   32.70
  -4  -9  -1  400.96   51.11
   4   9   2   58.40   22.79
   4  -9   2   64.09   15.56
   4  -9   2   63.32   11.33
  -4  -9  -2   62.21   10.95
  -4  -9  -2   58.45   10.77
   4   9   3    4.01   11.35
   4  -9   3    7.51    7.42
   4  -9   3    5.61    4.09
  -4  -9  -3    6.43    3.54
  -4  -9  -3    5.22    3.96
  -4   9  -4   33.57    4.08
   4   9   4   40.75   16.50
   4  -9   4   38.42   11.09
  -4  -9  -4   24.56    4.54
   4   9   5    1.32    6.23
   4  -9   5    0.91    7.61
  -4 -10   8   61.96    6.13
  -4 -10   8   84.19   11.85
  -4 -10   7   29.62    9.41
  -4 -10   6   28.18    9.82
  -4 -10   5  111.00   30.22
   4 -10  -4   27.18    4.48
  -4 -10   4   25.47    5.14
  -4 -10   4   31.02   10.71
   4 -10  -3   82.97   10.60
   4 -10  -3   66.51    7.22
  -4 -10   3   73.65   11.05
  -4 -10   3   78.06   15.51
   4  10  -2   62.17    8.82
   4 -10  -2   74.20    9.83
   4 -10  -2   78.64   13.11
  -4 -10   2   77.72   13.29
  -4 -10   2   69.45   14.56
   4  10  -1   22.93    8.59
   4 -10  -1   25.03    7.96
   4 -10  -1   32.34   10.18
  -4 -10   1   29.51   10.30
  -4 -10   1   27.19   16.41
   4  10   0   69.17   15.26
   4 -10   0   80.02   13.65
   4 -10   0   84.81   16.22
  -4 -10   0   82.31   15.56
  -4 -10   0   84.46   14.58
   4  10   1  339.97   67.57
   4 -10   1  355.89   37.64
   4 -10   1  381.15   39.07
  -4 -10  -1  370.23   36.55
  -4 -10  -1  309.72   31.14
   4  10   2   46.90   17.53
   4 -10   2   36.86   11.92
   4 -10   2   46.70    9.47
  -4 -10  -2   44.49    8.81
  -4 -10  -2   34.37    7.40
   4  10   3   40.48   15.82
   4 -10   3   38.39   11.30
   4 -10   3   35.69    6.77
  -4 -10  -3   35.26    6.02
  -4  10  -4    1.36    1.46
   4  10   4    6.52    6.84
   4 -10   4    2.14    8.57
  -4 -11   7   20.72    7.47
  -4 -11   6    4.61    5.69
  -4 -11   5   40.79   10.79
   4 -11  -4   60.19    6.19
  -4 -11   4   52.79    6.92
  -4 -11   4   69.02   12.90
   4 -11  -3   47.72    8.70
  -4 -11   3   77.15   10.28
  -4 -11   3   43.88   11.65
   4 -11  -2   75.84   12.88
  -4 -11   2   74.40   13.14
  -4 -11   2   66.87   13.14
   4  11  -1   51.99    7.83
   4 -11  -1   62.84    9.29
   4 -11  -1   76.46   13.93
  -4 -11   1   73.22   13.71
  -4 -11   1   61.80   11.16
   4  11   0   19.68    7.53
   4 -11   0   20.86    7.33
   4 -11   0   25.94    9.84
  -4 -11   0   28.16    9.47
  -4 -11   0   17.37    6.25
   4  11   1   86.21   15.67
   4 -11   1   95.34   14.88
   4 -11   1  108.77   16.63
  -4 -11  -1  109.18   15.58
  -4 -11  -1   77.37   15.79
   4  11   2    2.26    6.31
   4 -11   2    6.15    5.34
   4 -11   2    3.37    4.77
  -4 -11  -2    7.48    7.62
   4  11   3   33.63   19.79
   4 -11   3   35.90    9.87
   4 -11   3   35.68    6.29
  -4 -11  -3   38.57    5.70
   4  11   4   13.35    7.75
   4 -11   4   15.36    7.01
  -4 -12   7    0.87    3.26
  -4 -12   6   38.60    9.03
  -4 -12   5   19.46    7.47
   4 -12  -4   91.93    7.54
  -4 -12   4   83.90    8.16
  -4 -12   4  126.94   23.51
   4 -12  -3   19.86    5.66
  -4 -12   3   17.67    6.12
  -4 -12   3   21.85    7.17
   4 -12  -2  131.53   17.18
  -4 -12   2  177.99   19.57
  -4 -12   2  114.85   14.94
   4 -12  -1   39.16   10.34
  -4 -12   1   33.91   10.95
  -4 -12   1   34.65    7.38
   4  12   0    5.67    5.85
   4 -12   0    6.16    7.44
   4 -12   0    8.85    6.62
  -4 -12   0    7.94    6.42
  -4 -12   0    5.81    3.45
   4  12   1   20.67    6.80
   4 -12   1   23.42    6.69
   4 -12   1   29.57   15.58
  -4 -12  -1   27.00    8.31
   4  12   2    7.83    4.79
   4 -12   2    3.70    4.46
   4 -12   2    4.17    4.51
  -4 -12  -2    4.89    4.09
  -4  12  -3   20.53    4.61
   4  12   3   14.76    6.90
   4 -12   3   15.53    6.45
  -4 -12  -3   25.10    6.58
  -4 -13   6    9.43    4.79
  -4 -13   5    8.71    8.86
   4 -13  -4   39.08    4.40
  -4 -13   4   40.55    5.33
  -4 -13   4   54.97    8.59
   4 -13  -3   45.84    7.03
  -4 -13   3   39.15    7.26
  -4 -13   3   44.03   12.82
   4 -13  -2   69.49   10.34
  -4 -13   2   49.70   10.40
  -4 -13   2   41.93    7.33
   4 -13  -1   39.79    8.68
  -4 -13   1   28.12    8.54
  -4 -13   1   16.78    4.28
   4 -13   0   21.64    8.83
  -4 -13   0   27.46    8.60
   4  13   1   14.85    3.46
   4 -13   1   18.39    4.13
   4 -13   1   25.83    7.26
  -4 -13  -1   27.43    6.89
   4  13   2    1.51    2.02
   4 -13   2    1.66    2.41
   4 -13   2    2.04    3.12
  -4 -13  -2    0.27    4.97
  -4 -14   5   22.27    4.92
  -4 -14   4   15.83    2.04
  -4 -14   4   15.28    7.71
   4 -14  -3   43.50   10.02
  -4 -14   3   43.80    6.97
  -4 -14   3   41.33    5.89
   4 -14  -2   14.15    5.21
  -4 -14   2   16.78    5.59
  -4 -14   2   10.34    2.91
   4 -14  -1   18.19    7.29
  -4 -14   1   26.76   12.57
   4 -14   0   15.88    7.03
  -4 -14   0   31.82   12.02
   4 -14   1    9.95    5.06
  -4 -14  -1    7.62    4.44
   4 -15  -2    0.01    2.80
  -4 -15   2    3.15    3.18
   5   0 -10   -0.41    3.00
  -5   0  10    0.58    4.57
   5   0  -9   63.66   22.37
  -5   0   9   39.70   10.98
   5   0  -8   23.45   10.79
  -5   0   8   17.78    8.85
   5   0  -7  227.22   28.95
   5   0  -7  224.68   31.02
   5   0  -6  145.83   21.34
   5   0  -6  145.40   38.56
   5   0  -5  437.95   42.32
   5   0  -5  448.16   45.36
   5   0  -4  226.84   38.28
   5   0  -4  242.41   29.97
  -5   0   4  272.56   17.98
   5   0  -3 1110.68   95.96
   5   0  -3 1182.65  106.48
  -5   0   3 1174.45   93.96
  -5   0   3  879.39   82.94
   5   0  -2  397.97   34.59
   5   0  -2  403.57   39.28
  -5   0   2  476.06   36.52
  -5   0   2  292.06   26.31
   5   0  -1  389.73   32.42
   5   0  -1  353.61   33.26
  -5   0   1  364.82   32.42
   5   0   0   59.07   14.05
   5   0   0   64.06   12.35
  -5   0   0   64.76   12.78
   5   0   1  196.53   15.98
   5   0   1  175.03   19.51
  -5   0  -1  204.92   26.52
   5   0   2  119.67   13.86
  -5   0  -2  168.76   26.69
  -5   0  -3  237.56   21.77
  -5   0  -3  225.94   32.22
  -5   0  -4   49.93   14.49
  -5   0  -5    2.39    5.69
  -5   0  -6    4.03    5.41
   5   1 -10    4.76    4.21
  -5   1  10    2.40    3.54
   5  -1 -10    5.10    9.80
  -5  -1  10    4.00    8.24
   5   1  -9   30.31   15.94
  -5   1   9   18.28    8.13
  -5  -1   9   17.88    9.09
   5  -1  -9   33.00   11.10
   5   1  -8  220.70   26.41
  -5   1   8  153.45   20.99
  -5  -1   8  162.76   22.43
   5  -1  -8  212.81   27.78
   5   1  -7  505.89   53.61
   5  -1  -7  487.17   50.68
   5  -1  -7  496.86   52.93
   5   1  -6   10.12    8.12
   5   1  -6   12.16   10.06
   5  -1  -6   11.61   15.69
   5  -1  -6   16.65    9.24
   5   1  -5  112.88   16.60
   5   1  -5  118.82   20.27
   5  -1  -5  118.30   18.77
   5  -1  -5  115.74   18.04
   5   1  -4  123.14   19.70
   5   1  -4  108.23   14.17
   5  -1  -4  112.81   16.94
   5  -1  -4  109.82   15.44
  -5  -1   4   83.51    7.74
  -5  -1   4   86.70   14.90
  -5  -1   4  125.16   11.48
   5   1  -3   82.33   12.01
   5   1  -3   93.75   32.12
  -5   1   3  100.84   11.58
   5  -1  -3   86.15   14.77
   5  -1  -3   91.29   14.28
  -5  -1   3   66.05   17.77
  -5   1   2   89.71   12.59
   5   1  -2   82.79   10.41
   5   1  -2   92.45   17.15
  -5   1   2   92.30   14.72
   5  -1  -2   95.64   25.17
  -5  -1   2   83.38   12.69
   5  -1  -2   98.65   15.08
  -5  -1   2  116.73   14.22
   5   1  -1  210.04   17.76
  -5   1   1  185.61   18.03
   5   1  -1  202.85   27.17
   5  -1  -1  213.29   21.01
  -5  -1   1  247.03   20.73
   5  -1  -1  189.69   21.26
  -5  -1   1  216.61   23.87
  -5   1   0   93.22   15.21
   5   1   0   81.69    8.21
   5   1   0   80.46   16.23
  -5   1   0   87.07   12.90
   5  -1   0   91.87   12.45
   5  -1   0   78.23   10.22
  -5  -1   0   98.29   27.71
  -5   1  -1  199.70   23.38
   5   1   1  175.00   22.47
   5  -1   1  156.19   14.74
  -5  -1  -1  210.63   28.05
   5  -1   1  193.42   18.10
   5   1   2  409.42   40.19
  -5   1  -2  527.18   54.89
   5  -1   2  436.05   35.25
  -5  -1  -2  544.27   60.78
   5   1   3   14.23    6.15
  -5   1  -3   53.41    7.80
  -5   1  -3   19.42   11.54
  -5  -1  -3   22.78   12.93
  -5   1  -4    1.73    6.19
  -5  -1  -4    3.62    6.47
  -5   1  -5    8.59    7.28
  -5  -1  -5    8.04    7.31
  -5   1  -6    3.70    8.38
  -5  -1  -6    1.54    4.57
   5   2 -10   16.13    4.92
  -5   2  10   10.43    7.44
   5  -2 -10   16.54    9.02
  -5  -2  10   10.06    6.91
   5   2  -9  138.94   26.33
  -5   2   9   99.19   22.37
  -5  -2   9  114.14   17.94
   5  -2  -9  154.62   22.52
   5   2  -8   61.76   13.07
  -5   2   8   40.76   10.88
   5  -2  -8   59.61   14.76
  -5  -2   8   48.94   12.36
   5   2  -7  246.52   30.12
   5  -2  -7  241.46   28.17
   5  -2  -7  242.62   30.42
  -5  -2   7  185.45   24.42
   5   2  -6  154.93   24.06
   5   2  -6  140.14   19.79
   5  -2  -6  147.55   22.23
   5  -2  -6  140.26   21.34
   5   2  -5  499.27   51.32
   5   2  -5  465.83   42.81
   5  -2  -5  504.05   49.13
   5  -2  -5  472.90   61.32
  -5   2   4  202.00   14.05
   5   2  -4  233.73   21.60
   5   2  -4  261.66   30.78
   5  -2  -4  222.17   22.23
   5  -2  -4  241.59   26.68
  -5  -2   4  184.20   13.54
  -5  -2   4  183.10   26.81
  -5   2   3  663.47   51.41
   5   2  -3  652.42   51.08
   5   2  -3  760.53   73.98
   5  -2  -3  697.61   56.84
   5  -2  -3  795.84   91.34
  -5  -2   3  661.90   51.36
  -5  -2   3  546.63   49.75
   5   2  -2    3.77    2.87
  -5   2   2    3.67    4.63
   5  -2  -2    3.17    5.93
   5  -2  -2    5.39    3.71
  -5  -2   2    0.89    4.88
  -5  -2   2    2.54    3.95
  -5  -2   2    4.46    5.35
  -5   2   1  141.20   12.58
   5   2  -1  139.26   10.89
   5   2  -1  157.48   26.02
  -5   2   1  179.04   20.96
   5  -2  -1  149.83   15.75
   5  -2  -1  168.97   15.48
  -5  -2   1  171.51   21.66
  -5  -2   1  170.36   13.62
  -5  -2   1  181.92   22.88
   5  -2  -1  175.55   21.39
  -5   2   0   16.95    6.18
   5   2   0   19.27   11.50
  -5   2   0   29.75    9.65
  -5  -2   0   33.60    9.59
   5  -2   0   18.15    8.43
  -5  -2   0   19.13   11.40
  -5   2  -1   88.20   14.18
   5   2   1   84.54   18.66
  -5   2  -1  127.10   17.64
  -5  -2  -1   95.75   15.92
   5  -2   1   91.98   13.73
  -5  -2  -1  103.64   35.97
   5   2   2   50.44   33.21
  -5   2  -2  164.21   29.84
  -5   2  -2   57.96   16.21
  -5  -2  -2   58.93   21.89
  -5  -2  -2  146.86   17.47
  -5   2  -3  262.33   22.95
   5   2   3  218.36   40.12
  -5   2  -3  257.35   30.13
   5  -2   3  196.57   18.00
  -5  -2  -3  269.68   35.65
  -5  -2  -3  259.55   22.47
   5   2   4   47.87    8.29
  -5   2  -4   70.50   14.26
  -5  -2  -4   65.91   14.92
  -5   2  -5    1.59    4.87
  -5  -2  -5    1.10    5.00
  -5   2  -6    2.14    5.02
  -5  -2  -6    4.75    4.75
   5   3 -10   52.78    9.96
  -5   3  10   22.75    7.84
   5  -3 -10   57.73   13.01
  -5  -3  10   39.90    9.98
   5   3  -9   20.56   10.25
  -5   3   9   13.30    9.22
  -5  -3   9   11.88    8.02
   5  -3  -9   22.31    9.82
   5   3  -8  121.62   15.76
  -5   3   8   79.11   12.95
   5  -3  -8  123.11   19.32
  -5  -3   8   94.32   16.41
   5   3  -7  263.38   29.19
   5  -3  -7  268.63   28.83
   5  -3  -7  252.01   30.23
  -5  -3   7  208.85   25.27
   5   3  -6   94.06   17.17
   5  -3  -6   93.13   16.35
   5  -3  -6   85.39   15.11
  -5  -3   6   63.46    8.84
   5   3  -5  200.83   45.17
   5   3  -5  181.43   19.39
   5  -3  -5  187.39   24.05
   5  -3  -5  174.30   19.86
  -5  -3   5  143.89   16.39
  -5   3   4  237.92   16.63
   5   3  -4  254.31   30.56
   5   3  -4  288.45   34.00
   5  -3  -4  253.19   22.81
   5  -3  -4  279.70   30.53
  -5  -3   4  217.25   16.45
  -5  -3   4  235.00   35.63
  -5   3   3  107.62   12.07
   5   3  -3  103.29   10.27
   5   3  -3  128.51   22.53
   5  -3  -3  102.88   11.14
   5  -3  -3  127.09   19.91
  -5  -3   3  109.15   12.43
  -5  -3   3  109.56   16.37
   5   3  -2   75.63   18.99
   5   3  -2   73.36    6.83
  -5   3   2   88.26   15.37
   5  -3  -2   73.01    8.02
   5  -3  -2   84.68   17.20
  -5  -3   2   78.94    8.67
  -5  -3   2   90.07   12.40
  -5  -3   2   75.38   15.25
   5   3  -1  621.56   70.30
   5  -3  -1  688.26   65.03
  -5  -3   1  680.04   60.71
  -5  -3   1  665.44   66.42
  -5   3   0  321.17   26.60
   5   3   0  354.05   45.77
  -5   3   0  407.79   38.30
  -5  -3   0  419.63   39.57
   5  -3   0  401.55   39.84
  -5  -3   0  415.47   47.36
  -5   3  -1   21.79    7.04
   5   3   1   23.82   28.66
  -5   3  -1   21.83    9.98
  -5  -3  -1   26.93    9.99
   5  -3   1   26.51    9.43
  -5  -3  -1   29.45   14.16
  -5   3  -2  245.07   41.65
   5   3   2  265.44   42.10
  -5   3  -2  307.71   29.70
  -5  -3  -2  296.78   29.70
   5  -3   2  254.92   39.69
  -5  -3  -2  287.15   62.48
  -5   3  -3   63.46   14.16
   5   3   3   11.26   10.32
  -5   3  -3   12.48    5.75
  -5  -3  -3   13.71    5.49
   5  -3   3    7.33    9.65
  -5  -3  -3   16.35   18.45
  -5   3  -4   11.33    6.98
   5   3   4    9.00   10.06
   5  -3   4    7.59    3.55
  -5  -3  -4   12.15    8.22
   5   3   5   20.06    5.11
  -5   3  -5   33.53    9.34
  -5  -3  -5   34.04    9.71
   5  -4 -10   24.60    9.40
  -5  -4  10   17.64    7.42
   5   4  -9   60.81    7.66
  -5   4   9   37.39    6.74
  -5  -4   9   50.19   10.84
   5  -4  -9   72.53   13.34
   5   4  -8   79.59   11.16
  -5   4   8   53.03    9.45
   5  -4  -8   81.47   15.83
  -5  -4   8   72.79   13.34
   5   4  -7   92.25   13.66
   5  -4  -7   94.42   13.72
   5  -4  -7   90.57   15.50
  -5  -4   7   77.38   13.52
  -5  -4   7   59.51    8.71
   5   4  -6   39.02   11.02
   5  -4  -6   35.38   10.73
   5  -4  -6   35.06    9.67
  -5  -4   6   28.04    8.62
  -5  -4   6   27.51    7.46
   5   4  -5  122.12   20.98
   5   4  -5  111.04   13.20
   5  -4  -5  113.73   30.77
   5  -4  -5  103.77   13.63
  -5  -4   5   92.42   14.34
  -5   4   4  916.97   68.45
   5   4  -4  912.82   73.40
   5   4  -4 1096.74  103.00
   5  -4  -4  910.76   73.86
   5  -4  -4 1079.58   97.51
  -5  -4   4  850.77   66.34
  -5  -4   4  880.89  100.15
   5   4  -3   15.72    3.54
   5   4  -3   16.29   11.65
   5  -4  -3   14.89    5.25
   5  -4  -3   19.25    9.92
   5  -4  -3   13.46    3.72
  -5  -4   3   22.77    5.75
  -5  -4   3   14.17    8.94
   5   4  -2  106.07   37.76
   5  -4  -2  115.52   19.49
   5  -4  -2  104.80   14.15
  -5  -4   2  111.04   14.99
  -5  -4   2  109.67   20.50
   5   4  -1  134.75   28.64
   5  -4  -1  155.82   23.11
   5  -4  -1  138.51   19.34
  -5  -4   1  149.98   20.74
  -5  -4   1  154.34   24.90
   5   4   0   17.18   13.72
   5  -4   0   18.04   10.22
   5  -4   0   15.26    8.93
  -5  -4   0   19.82    9.78
  -5  -4   0   21.75   12.39
  -5   4  -1  391.50   32.52
   5   4   1  454.50   66.25
  -5   4  -1  478.91   44.90
  -5  -4  -1  483.11   45.16
   5  -4   1  388.66   43.43
  -5  -4  -1  502.16   58.22
  -5   4  -2   10.84    7.30
   5   4   2   13.71   13.51
   5  -4   2   13.35   13.40
  -5  -4  -2   11.49    6.92
  -5  -4  -2    3.83   10.74
  -5   4  -3  174.54   30.62
   5   4   3  177.16   31.57
  -5   4  -3  208.82   18.59
  -5  -4  -3  205.33   18.51
   5  -4   3  170.80   30.71
  -5  -4  -3  193.46   29.18
  -5   4  -4   38.05    9.62
   5   4   4   34.07   21.37
   5  -4   4   33.72    6.87
  -5  -4  -4   41.27   11.99
  -5   4  -5    5.94    5.26
   5   4   5    6.15    3.95
   5  -4   5    3.92    2.38
  -5  -4  -5    8.09    5.56
   5  -5 -10   12.68    6.96
  -5  -5  10   11.11    5.76
   5   5  -9    1.64    1.90
  -5   5   9   -0.04    1.87
   5  -5  -9    1.94    9.49
  -5  -5   9    4.54    4.48
  -5  -5   9    3.02    1.64
   5   5  -8   77.43    8.94
  -5   5   8   52.42    7.66
   5  -5  -8   86.83   14.29
  -5  -5   8   74.99   12.31
  -5  -5   8   59.12    7.94
   5   5  -7  303.28   26.61
   5  -5  -7  317.55   27.51
   5  -5  -7  294.19   41.73
  -5  -5   7  264.51   26.94
  -5  -5   7  231.92   22.74
   5   5  -6  358.98   33.81
   5  -5  -6  380.11   35.61
   5  -5  -6  331.90   30.84
  -5  -5   6  313.77   28.36
  -5  -5   6  284.06   29.09
   5   5  -5  179.90   26.40
   5  -5  -5  191.20   37.17
   5   5  -4   80.27   16.80
   5  -5  -4   90.92   15.44
   5  -5  -4   68.60    6.94
   5  -5  -4   63.19    7.20
  -5  -5   4   64.39   11.59
  -5  -5   4   67.00   14.26
   5   5  -3   47.26   15.41
   5  -5  -3   48.54   13.49
   5  -5  -3   43.16    7.56
  -5  -5   3   42.98    8.34
  -5  -5   3   40.27   13.31
   5   5  -2   99.47   39.05
   5  -5  -2   86.48   17.36
   5  -5  -2   78.68   12.75
  -5  -5   2   87.33   13.56
  -5  -5   2   81.89   19.34
   5   5  -1   65.79   21.27
   5  -5  -1   63.07   16.05
   5  -5  -1   61.87   13.20
  -5  -5   1   64.88   13.86
  -5  -5   1   69.75   17.74
   5   5   0  378.21   55.85
   5  -5   0  432.37   48.04
   5  -5   0  407.15   42.81
  -5  -5   0  457.88   45.63
  -5  -5   0  520.04   82.66
   5   5   1    9.11   13.79
   5  -5   1    4.03    7.96
  -5  -5  -1    7.33    6.98
  -5  -5  -1    6.92    9.84
  -5   5  -2  320.41   37.19
   5   5   2  416.37   61.53
  -5   5  -2  469.31   41.87
  -5  -5  -2  467.02   41.81
   5  -5   2  423.14   62.85
  -5  -5  -2  424.41   51.17
  -5   5  -3   -0.41    6.82
   5   5   3    2.90    9.26
  -5   5  -3    7.01    6.21
  -5  -5  -3    4.57    5.91
   5  -5   3    0.51    9.43
  -5  -5  -3    3.85    6.79
  -5   5  -4   22.67    6.80
   5   5   4   25.20   20.31
   5  -5   4   19.14    6.68
  -5  -5  -4   25.72    9.28
  -5   5  -5   25.46    6.92
   5   5   5   22.35    7.17
   5  -5   5   23.57    4.67
  -5  -5  -5   22.10   13.04
   5  -6  -9   77.19   12.85
  -5  -6   9   65.45   10.51
  -5  -6   9   48.37    6.27
   5   6  -8   22.61    3.93
  -5   6   8   14.02    3.57
   5  -6  -8   28.39    7.55
  -5  -6   8   23.75   12.29
  -5  -6   8   21.27    5.58
   5   6  -7   54.93    7.86
   5  -6  -7   60.97    8.49
   5  -6  -7   57.93   10.50
  -5  -6   7   51.98    9.53
  -5  -6   7   49.13    9.93
   5   6  -6   63.29   10.51
   5  -6  -6   64.36   11.28
   5  -6  -6   56.96    8.88
  -5  -6   6   56.59    8.99
  -5  -6   6   58.59   12.34
   5   6  -5  432.65   50.84
   5  -6  -5  450.42   50.47
   5  -6  -5  265.50   21.16
  -5  -6   5  281.82   21.13
  -5  -6   5  305.12   49.60
   5   6  -4  187.70   22.46
   5  -6  -4  201.85   21.26
   5  -6  -4  116.39   10.09
  -5  -6   4  113.85   10.78
  -5  -6   4  130.15   20.77
   5   6  -3   33.41   13.72
   5  -6  -3   37.48   12.15
   5  -6  -3   32.37    7.12
  -5  -6   3   43.35   13.69
  -5  -6   3   30.98   13.22
   5   6  -2    2.61   10.49
   5  -6  -2   -0.31    4.88
   5  -6  -2    1.58    3.55
  -5  -6   2   -0.95    3.96
  -5  -6   2    1.46    5.38
   5   6  -1   87.44   25.33
   5  -6  -1   98.05   19.34
   5  -6  -1   89.95   16.27
  -5  -6   1  104.24   17.30
   5   6   0  205.23   38.93
   5  -6   0  241.39   32.24
   5  -6   0  226.71   28.05
  -5  -6   0  252.36   29.99
  -5  -6   0  231.41   36.68
   5   6   1  123.95   56.18
   5  -6   1  103.16   21.07
   5  -6   1  112.15   17.67
  -5  -6  -1  131.64   18.76
  -5  -6  -1  146.81   25.22
  -5   6  -2    5.56    5.89
   5   6   2    9.14   12.50
   5  -6   2    3.06   13.47
  -5  -6  -2   10.48    9.80
  -5  -6  -2    5.83   14.37
  -5   6  -3   58.42    8.14
   5   6   3   68.89   22.38
  -5   6  -3   74.28    9.48
  -5  -6  -3   70.44    8.93
   5  -6   3   63.45   23.31
  -5  -6  -3   69.07   24.37
  -5   6  -4   13.26    4.70
   5   6   4   18.76   19.57
   5  -6   4   14.09    6.46
  -5  -6  -4   16.83    7.09
  -5   6  -5    9.81    4.22
   5   6   5   12.44    6.20
   5  -6   5   10.18    4.25
  -5  -6  -5   11.06    4.74
   5  -7  -9    4.44    4.31
  -5  -7   9    4.99    6.84
  -5  -7   9    3.82    2.84
   5  -7  -8   51.46    9.85
  -5  -7   8   46.86    8.33
  -5  -7   8   44.01    8.51
   5  -7  -7  131.70   11.24
   5  -7  -7  134.10   13.52
  -5  -7   7  128.00   19.15
  -5  -7   7  133.15   16.67
   5   7  -6  116.08   13.08
   5  -7  -6  125.85   15.47
   5  -7  -6  111.03   10.93
  -5  -7   6  109.91   10.39
  -5  -7   6  129.19   18.23
   5   7  -5  164.25   27.06
   5  -7  -5  164.23   18.63
  -5  -7   5  152.58   22.77
   5  -7  -4   71.05    7.33
  -5  -7   4   72.05    8.21
  -5  -7   4   92.89   17.01
   5   7  -3   46.90   14.14
   5  -7  -3   52.53   12.90
   5  -7  -3   45.27    8.30
  -5  -7   3   46.24    9.22
  -5  -7   3   39.06   26.03
   5   7  -2   26.60   12.50
   5  -7  -2   25.95   10.94
   5  -7  -2   27.64    8.69
  -5  -7   2   31.50    9.58
  -5  -7   2   27.94   12.92
   5   7  -1  155.40   31.42
   5  -7  -1  169.49   24.98
   5  -7  -1  165.57   22.21
  -5  -7   1  191.20   38.43
  -5  -7   1  178.87   47.92
   5   7   0   53.00   21.76
   5  -7   0   62.75   17.03
   5  -7   0   58.57   14.68
  -5  -7   0   64.89   26.03
  -5  -7   0  136.19   21.62
   5   7   1   25.72   27.22
   5  -7   1   28.74   11.56
   5  -7   1   20.15    9.23
  -5  -7  -1   18.79    9.68
  -5  -7  -1   34.07   12.48
  -5   7  -2   25.77    7.83
   5   7   2   26.82   17.58
   5  -7   2   22.67   10.67
  -5  -7  -2   25.72    7.44
  -5  -7  -2   18.42   10.40
  -5   7  -3    8.46    4.28
   5   7   3    9.48   12.26
   5  -7   3    9.02    7.30
  -5  -7  -3    8.32    3.88
  -5  -7  -3    9.85    6.62
  -5   7  -4    2.00    1.98
   5   7   4    0.00    5.64
   5  -7   4    2.58    4.11
  -5  -7  -4   -0.58    3.54
  -5  -8   9   27.52    3.55
  -5  -8   9   38.57    5.73
   5  -8  -8   31.57    5.70
  -5  -8   8   26.73    5.27
  -5  -8   8   28.91    7.29
   5  -8  -7   54.00    6.66
  -5  -8   7   45.56    6.03
  -5  -8   7   56.36   11.05
   5  -8  -6  141.62   16.86
  -5  -8   6   92.86   29.59
   5   8  -5  336.08   28.47
   5  -8  -5  404.74   33.79
  -5  -8   5  350.85   39.60
   5   8  -4  105.69   13.79
   5  -8  -4  112.38   14.40
   5  -8  -4   95.93    8.89
  -5  -8   4   92.47    9.60
  -5  -8   4  103.82   19.72
   5   8  -3  312.77   33.08
   5  -8  -3  355.20   34.71
   5  -8  -3  295.27   26.35
  -5  -8   3  303.90   27.97
  -5  -8   3  291.93   36.72
   5   8  -2   20.93   10.35
   5  -8  -2   23.73    9.36
   5  -8  -2   21.20    8.09
  -5  -8   2   22.80    8.76
  -5  -8   2   23.78   12.07
   5   8  -1   68.29   19.62
   5  -8  -1   68.84   15.36
   5  -8  -1   68.15   14.35
  -5  -8   1   75.03   15.06
  -5  -8   1   72.70   17.99
   5   8   0  157.49   30.46
   5  -8   0  172.96   25.44
   5  -8   0  167.48   22.60
  -5  -8   0  177.72   23.40
  -5  -8   0  205.20   43.52
   5   8   1   43.39   17.75
   5  -8   1   50.43   13.93
   5  -8   1   45.47   11.56
  -5  -8  -1   49.12   11.55
  -5  -8  -1   45.75   13.56
  -5   8  -2   18.54    6.79
   5   8   2   12.56   22.94
   5  -8   2   16.11    9.47
  -5  -8  -2   15.83    6.40
  -5  -8  -2   14.95    8.11
  -5   8  -3    7.33    3.89
   5   8   3   14.01    9.36
   5  -8   3    9.98    7.06
  -5  -8  -3    7.09    3.42
  -5  -8  -3    6.00    5.31
   5   8   4   41.02   13.19
   5  -8   4   46.18   10.15
  -5  -8  -4   39.98   11.25
   5  -9  -8    9.17    1.68
  -5  -9   8    3.15    1.50
  -5  -9   8    3.32    4.52
  -5  -9   7   16.66    7.45
  -5  -9   6   17.48    8.27
   5  -9  -5   91.16    9.21
  -5  -9   5   97.79   17.27
   5   9  -4  241.12   19.67
   5  -9  -4  260.48   21.28
   5  -9  -4  216.23   16.36
  -5  -9   4  207.66   16.91
  -5  -9   4  254.34   45.80
   5   9  -3   48.31   16.24
   5  -9  -3   48.46   15.09
   5  -9  -3   45.54    8.36
  -5  -9   3   46.52    8.84
  -5  -9   3   43.56   13.70
   5   9  -2   57.75   12.47
   5  -9  -2   60.90   11.93
   5  -9  -2   67.33   19.80
  -5  -9   2   61.68   21.12
  -5  -9   2   63.46   26.07
   5   9  -1   61.66   17.61
   5  -9  -1   65.58   23.37
   5  -9  -1   71.84   14.00
  -5  -9   1   74.37   14.87
  -5  -9   1   73.93   16.99
   5   9   0   24.18   13.66
   5  -9   0   31.02   11.16
   5  -9   0   31.96   10.38
  -5  -9   0   28.27   10.57
  -5  -9   0   29.56   11.39
   5   9   1   33.64   15.41
   5  -9   1   37.70   12.31
   5  -9   1   38.32   10.74
  -5  -9  -1   44.29   12.00
  -5   9  -2   14.86    6.67
   5   9   2   12.04   11.86
   5  -9   2   13.06    9.17
  -5  -9  -2   12.53    6.01
  -5  -9  -2   40.21    8.10
  -5   9  -3   12.91    4.00
   5   9   3    9.19    9.43
   5  -9   3    9.65    7.28
  -5  -9  -3    9.04    3.35
  -5  -9  -3    9.40    4.50
   5   9   4   -1.07    3.98
   5  -9   4    0.25    3.18
  -5 -10   8  102.99   12.66
  -5 -10   7   16.08   12.44
  -5 -10   6   61.23   12.64
  -5 -10   5   47.08   12.12
   5 -10  -4   18.14    3.57
   5 -10  -4   16.60    6.66
  -5 -10   4   14.98    4.22
  -5 -10   4   20.75    8.89
   5  10  -3    6.91    3.58
   5 -10  -3    6.23    4.02
   5 -10  -3    7.53    4.32
  -5 -10   3    6.52    4.61
  -5 -10   3    6.44    7.34
   5  10  -2   33.15    8.21
   5 -10  -2   35.20    8.47
   5 -10  -2   34.47    9.26
  -5 -10   2   35.90    9.66
  -5 -10   2   34.16   11.29
   5  10  -1   54.13   11.32
   5 -10  -1   52.29   10.92
   5 -10  -1   59.27   12.54
  -5 -10   1   60.27   12.80
  -5 -10   1   51.93   22.05
   5  10   0  154.18   25.06
   5 -10   0  174.05   23.01
   5 -10   0  169.71   22.47
  -5 -10   0  181.76   22.13
  -5 -10   0  162.29   22.52
   5  10   1   77.91   18.04
   5 -10   1   80.08   15.29
   5 -10   1   83.87   13.85
  -5 -10  -1   82.91   13.33
  -5 -10  -1   72.06   12.83
  -5  10  -2   20.34    6.28
   5  10   2   15.83   10.27
   5 -10   2   15.40    8.24
  -5 -10  -2   20.83    5.64
  -5 -10  -2   12.27    5.38
  -5  10  -3   22.72    4.53
   5  10   3   21.94    9.50
   5 -10   3   20.12    8.07
  -5 -10  -3   21.72    4.01
  -5 -10  -3   14.12    6.02
  -5 -11   7    8.02    5.09
  -5 -11   6   14.62    6.94
  -5 -11   5   35.60    9.76
   5 -11  -4    9.24    2.66
  -5 -11   4    9.40    3.26
  -5 -11   4   10.73    7.06
   5 -11  -3   38.06    7.04
   5 -11  -3   28.08    4.62
  -5 -11   3   32.88    7.37
  -5 -11   3   32.65    9.83
   5  11  -2   38.55   11.06
   5 -11  -2   51.01   13.59
   5 -11  -2   49.61   10.11
  -5 -11   2   52.99   10.59
  -5 -11   2   45.73   11.67
   5  11  -1    8.22    5.06
   5 -11  -1    9.89    5.46
   5 -11  -1   13.74    7.17
  -5 -11   1   12.74    7.07
  -5 -11   1    9.65    6.29
   5  11   0    3.68    2.80
   5 -11   0   -2.39    2.89
   5 -11   0   -0.64    3.29
  -5 -11   0    0.33    3.23
  -5 -11   0   -0.66    2.55
   5  11   1    3.14    6.30
   5 -11   1    8.91    9.36
   5 -11   1    8.72    5.41
  -5 -11  -1    5.92    5.18
  -5 -11  -1    5.81    3.66
  -5  11  -2   -0.15    3.08
   5  11   2   -2.30    4.55
   5 -11   2    0.98    3.82
  -5 -11  -2   -0.38    2.76
  -5 -11  -2    3.01    1.83
  -5 -12   6    7.06    8.98
  -5 -12   5   39.61    9.09
   5 -12  -4   40.35    4.41
  -5 -12   4   37.23    5.18
  -5 -12   4   56.06   16.98
   5 -12  -3   28.65    5.82
  -5 -12   3   27.96    6.59
  -5 -12   3   28.58    8.60
   5 -12  -2   25.76    7.30
   5 -12  -2   17.95    3.82
  -5 -12   2   26.32    7.65
  -5 -12   2   23.32    7.05
   5  12  -1   22.03    4.78
   5 -12  -1   30.88    6.11
   5 -12  -1   33.83    8.58
  -5 -12   1   36.98    9.03
  -5 -12   1   25.46   11.67
   5  12   0   21.37    5.51
   5 -12   0   26.49    5.96
   5 -12   0   28.10    8.25
  -5 -12   0   30.21    8.26
  -5 -12   0   22.69    5.32
   5  12   1    5.14    3.99
   5 -12   1    5.79    4.05
   5 -12   1    9.58    4.88
  -5 -12  -1    5.91    4.61
  -5 -12  -1    5.92    2.40
  -5 -13   5   18.11    5.93
  -5 -13   4   18.38    2.26
  -5 -13   4   25.88    6.09
   5 -13  -3   32.53    5.50
  -5 -13   3   29.88    6.09
  -5 -13   3   35.55   11.80
   5 -13  -2   33.08    7.12
  -5 -13   2   33.87    7.90
  -5 -13   2   28.70    6.31
   5 -13  -1   11.67    5.51
  -5 -13   1   13.54    5.78
  -5 -13   1    7.93    3.32
   5 -13   0   17.64    6.55
  -5 -13   0   18.09    6.55
   6   0 -10   30.96    8.43
  -6   0  10   22.54    6.95
   6   0  -9   41.49   11.32
  -6   0   9   30.05   16.81
   6   0  -8   96.30   17.82
  -6   0   8   71.68   14.41
   6   0  -7   64.42   14.57
   6   0  -7   67.36   16.21
   6   0  -6   96.70   17.28
   6   0  -6   94.33   32.50
   6   0  -5    5.73    6.41
   6   0  -5    4.19    7.42
   6   0  -4   17.46    7.95
   6   0  -4   15.35   10.28
   6   0  -3  262.98   24.96
   6   0  -3  207.13   25.64
  -6   0   3  226.56   21.43
   6   0  -2   47.23    7.39
   6   0  -2   45.18   15.77
  -6   0   2   16.26    5.90
   6   0  -1   45.37   13.46
   6   0  -1   49.48   10.22
  -6   0   1   45.06    9.34
   6   0   0   30.94    5.99
   6   0   0   31.40    7.30
  -6   0   0   87.03   13.05
  -6   0   0   40.38    9.95
  -6   0  -1  161.44   18.96
  -6   0  -1   71.92   16.39
  -6   0  -2   18.63    6.01
  -6   0  -2    0.07    7.74
  -6   0  -3    4.89    3.24
  -6   0  -3    5.71    6.39
  -6   0  -4   -0.05    3.20
   6   1 -10   42.89    8.81
  -6   1  10   30.92    7.28
  -6  -1  10   30.85   14.62
   6  -1 -10   48.50   10.21
   6   1  -9   50.30   11.36
  -6   1   9   35.79    9.27
   6  -1  -9   54.24   21.78
  -6  -1   9   39.50   10.50
   6   1  -8   14.77    9.47
  -6   1   8   13.39    7.83
  -6  -1   8   16.35    7.90
   6  -1  -8   17.42    9.48
   6   1  -7  120.56   21.33
   6  -1  -7  111.85   19.27
   6  -1  -7  116.95   19.91
   6   1  -6  108.49   20.28
   6   1  -6   96.75   16.26
   6  -1  -6   95.54   30.60
   6  -1  -6   99.00   18.49
   6   1  -5  141.69   18.64
   6   1  -5  149.92   24.02
   6  -1  -5  150.59   22.12
   6  -1  -5  151.30   21.45
  -6   1   4  416.86   32.82
   6   1  -4  466.34   41.75
   6   1  -4  638.44   61.00
   6  -1  -4  492.29   47.39
   6  -1  -4  635.64   54.83
  -6  -1   4  407.82   32.63
   6   1  -3   48.49   12.74
   6   1  -3   31.18   11.49
   6  -1  -3   30.86    9.75
   6  -1  -3   48.01   10.75
  -6  -1   3   34.76    8.09
  -6  -1   3   25.57    6.45
   6   1  -2  110.59   11.49
   6   1  -2  117.77   19.22
   6  -1  -2  220.43   27.83
   6  -1  -2  119.18   14.48
  -6  -1   2  108.28   14.29
   6   1  -1  172.54   21.45
   6   1  -1  155.26   12.45
  -6   1   1  156.03   15.25
   6  -1  -1  191.11   19.25
  -6  -1   1  177.79   31.32
   6  -1  -1  146.81   21.51
  -6   1   0   14.55    6.30
   6   1   0   15.06    7.02
   6  -1   0   16.32    5.49
  -6  -1   0   15.70    8.85
  -6   1  -1   78.42   13.09
   6   1   1   58.96   16.48
  -6  -1  -1   98.15   14.99
  -6  -1  -1   83.72   16.65
   6  -1   1   69.01    8.18
   6   1   2    9.52    3.70
  -6   1  -2   30.18   11.22
  -6   1  -2   11.86   12.77
  -6  -1  -2   20.52    6.24
  -6  -1  -2    9.71    9.01
  -6   1  -3    3.41    2.71
  -6   1  -3    1.86    4.88
  -6  -1  -3   -0.01    5.72
  -6  -1  -3    1.31    2.76
  -6   1  -4    2.40    4.11
  -6  -1  -4   -0.65    4.57
  -6   2  10   20.32    5.65
   6   2 -10   35.93    6.67
   6  -2 -10   33.60   16.35
  -6  -2  10   26.93    7.87
   6   2  -9   21.41    7.28
  -6   2   9   10.91    6.11
   6  -2  -9   19.50    9.03
  -6  -2   9   15.02    7.45
   6   2  -8   92.39   26.27
  -6   2   8   62.96   12.82
  -6  -2   8   72.13   13.07
   6  -2  -8   88.88   16.06
   6   2  -7  177.03   24.89
   6  -2  -7  168.43   23.23
   6  -2  -7  159.89   35.73
  -6  -2   7  143.09   19.18
   6   2  -6  162.28   25.62
   6   2  -6  142.90   19.20
   6  -2  -6  156.44   23.60
   6  -2  -6  153.85   21.72
   6   2  -5   22.75   11.54
   6   2  -5   18.37    7.62
   6  -2  -5   20.86   10.48
   6  -2  -5   23.49   14.93
  -6   2   4  146.75   13.93
   6   2  -4  154.32   16.22
   6   2  -4  174.05   26.07
   6  -2  -4  161.75   18.68
   6  -2  -4  258.98   26.17
  -6  -2   4  127.37   13.50
  -6  -2   4  125.85   21.03
   6   2  -3  136.51   13.14
  -6   2   3  147.63   24.44
   6  -2  -3  151.07   15.96
  -6  -2   3  143.65   15.82
  -6  -2   3  132.47   15.99
  -6   2   2   26.71    8.22
   6   2  -2   15.91    7.26
   6   2  -2   25.12   11.32
   6  -2  -2   21.62    6.01
   6  -2  -2   29.16    9.88
  -6  -2   2   27.56    8.64
  -6  -2   2   18.23    8.70
  -6   2   1   94.09   17.08
   6   2  -1    6.09    9.47
   6  -2  -1    4.30    7.85
  -6  -2   1   10.11    9.28
  -6  -2   1   30.60    9.32
  -6   2   0  329.18   33.70
   6   2   0  260.94   45.72
  -6   2   0  238.45   21.87
   6  -2   0  287.57   27.00
  -6  -2   0  294.42   35.75
  -6  -2   0  322.82   32.90
  -6   2  -1   43.83   10.14
   6   2   1   16.44    8.91
  -6   2  -1   15.74    6.72
   6  -2   1   14.32    5.84
  -6  -2  -1   15.83   11.25
  -6  -2  -1   41.47    9.94
  -6   2  -2    9.03    8.89
   6   2   2    6.58    4.74
  -6   2  -2    4.89    5.17
  -6  -2  -2    7.85    4.95
   6  -2   2    3.33    2.93
  -6  -2  -2    8.45    7.64
   6   2   3    1.19    3.20
  -6   2  -3    0.09    2.15
  -6   2  -3   -0.77    6.26
  -6  -2  -3    0.52    2.22
  -6  -2  -3    2.17    4.76
  -6   2  -4   12.45    6.15
  -6  -2  -4   10.08    7.59
   6   3  -9    1.99    3.52
  -6   3   9    2.30    3.07
   6  -3  -9    1.93    4.81
  -6  -3   9   -1.67    3.98
   6   3  -8   16.79    9.17
  -6   3   8    0.97    4.48
  -6  -3   8    1.37    8.02
   6  -3  -8   -0.00    5.34
   6   3  -7   13.29    8.79
   6  -3  -7   17.45    8.31
   6  -3  -7   13.09    7.84
  -6  -3   7    9.54    6.46
   6   3  -6  751.52   76.24
   6  -3  -6  763.85   74.97
   6  -3  -6  677.96   63.69
   6   3  -5   86.70   31.22
   6   3  -5   64.38   10.10
   6  -3  -5   78.04   16.37
   6  -3  -5   72.13   11.60
  -6  -3   5   57.40    8.68
  -6   3   4  463.18   41.40
   6   3  -4  453.84   35.79
   6   3  -4  520.02   55.67
   6  -3  -4  502.45   41.38
   6  -3  -4  535.31   52.73
  -6  -3   4  446.37   34.08
  -6  -3   4  407.52   48.43
   6   3  -3  265.94   42.14
  -6  -3   3   87.25   15.27
  -6   3   2   43.62   10.53
   6   3  -2   38.40   14.97
   6  -3  -2   48.91   13.11
  -6  -3   2   45.49   10.90
  -6  -3   2   42.45   12.46
  -6   3   1  292.27   31.45
   6   3  -1  266.55   35.18
   6  -3  -1  304.88   33.04
  -6  -3   1  311.26   33.51
  -6  -3   1  332.30   37.68
  -6   3   0   15.72    7.99
   6   3   0   10.10   10.83
   6  -3   0   14.48    7.26
  -6  -3   0   14.94    9.01
  -6  -3   0   11.95   17.82
  -6   3  -1  140.13   18.68
   6   3   1  114.95   20.94
  -6   3  -1   98.58   18.21
   6  -3   1  119.33   23.41
  -6  -3  -1  124.56   23.19
  -6  -3  -1  133.53   18.50
  -6   3  -2   44.12   14.50
   6   3   2   45.71   11.83
  -6   3  -2   60.30   10.35
  -6  -3  -2   61.91   10.44
   6  -3   2   43.61   12.89
  -6  -3  -2   52.89   15.60
  -6   3  -3    2.89    6.80
   6   3   3    2.78    3.67
  -6   3  -3    4.39    2.77
  -6  -3  -3    2.10    2.78
   6  -3   3    1.43    2.14
  -6  -3  -3    4.37    6.11
  -6   3  -4    5.31    4.32
  -6  -3  -4    3.02   10.34
   6   4  -9   48.75    7.30
  -6   4   9   30.32    6.08
   6  -4  -9   52.79   10.45
  -6  -4   9   43.53    8.75
   6   4  -8   45.17   16.13
  -6   4   8   29.02    8.18
   6  -4  -8   45.05   10.73
  -6  -4   8   43.65    9.10
   6   4  -7   36.28   10.47
   6  -4  -7   40.17   10.53
   6  -4  -7   34.95    9.26
  -6  -4   7   30.21    8.04
   6   4  -6  212.85   26.57
   6  -4  -6  221.46   26.13
   6  -4  -6  191.08   20.27
  -6  -4   6  182.58   17.76
  -6  -4   6  141.92   14.76
   6  -4  -5   10.95    9.37
   6  -4  -5   13.09    4.99
  -6  -4   5    9.30    5.48
  -6   4   4  183.13   14.35
   6   4  -4  169.92   13.66
   6   4  -4  214.38   29.19
   6  -4  -4  172.71   14.83
   6  -4  -4  220.75   27.17
  -6  -4   4  185.21   15.76
  -6  -4   4  162.17   19.46
   6   4  -3   26.71   13.48
  -6   4   3   24.40    6.67
  -6  -4   3   21.68    7.35
  -6  -4   3   23.71    9.83
  -6   4   2   31.92    9.41
   6   4  -2   26.66   14.01
   6  -4  -2   33.84   11.97
  -6  -4   2   30.00   17.35
  -6   4   1   38.59   11.80
   6   4  -1   29.01   14.08
   6  -4  -1   38.94   11.99
  -6  -4   1   41.18   20.03
  -6  -4   1   35.47   13.90
  -6   4   0    5.61    8.09
   6   4   0    7.84   12.07
   6  -4   0   17.70   14.87
  -6  -4   0    8.70   15.89
  -6  -4   0   54.31   12.70
  -6   4  -1   22.42   15.29
   6   4   1   17.49   12.05
   6  -4   1   22.20    8.47
  -6  -4  -1   27.13    9.00
  -6  -4  -1   20.42   21.46
  -6   4  -2   28.77    9.94
   6   4   2   34.63   11.79
  -6   4  -2   40.00    8.75
  -6  -4  -2   40.46    8.72
   6  -4   2   29.20    7.83
  -6  -4  -2   35.73   13.22
  -6   4  -3    2.74    4.58
   6   4   3    1.46    4.30
  -6   4  -3   -5.02    5.37
   6  -4   3    1.40    4.49
  -6  -4  -3    6.72    9.68
  -6  -4  -3    3.65    2.56
   6   4   4    6.86    1.96
  -6   4  -4   11.05    3.96
  -6  -4  -4   10.49    6.42
   6   5  -9   10.90    3.29
  -6   5   9    5.60    3.11
   6  -5  -9   15.24   10.82
  -6  -5   9   10.90    4.89
   6   5  -8   21.79    5.72
  -6   5   8   14.28    5.05
   6  -5  -8   21.53    6.80
  -6  -5   8   19.47    5.87
  -6  -5   8   14.29    2.88
   6   5  -7   75.30   11.67
   6  -5  -7   74.78   12.04
   6  -5  -7   67.31   16.93
  -6  -5   7   65.34    9.47
  -6  -5   7   48.85    7.30
   6   5  -6  363.18   36.06
   6  -5  -6  392.30   37.65
   6  -5  -6  323.35   27.64
  -6  -5   6  307.28   24.68
  -6  -5   6  278.10   26.41
   6   5  -5   51.57   20.12
   6  -5  -5   54.20   18.45
   6  -5  -5   22.21    4.69
  -6  -5   5   19.55    4.12
  -6  -5   5   21.15    7.88
  -6   5   4  472.65   34.87
   6   5  -4  558.76   57.19
   6  -5  -4  573.53   54.92
  -6  -5   4  468.68   43.81
  -6  -5   4  492.10   47.57
  -6   5   3  165.99   16.88
   6   5  -3  177.47   29.00
   6  -5  -3  187.06   42.85
  -6  -5   3  171.96   18.73
  -6  -5   3  176.75   24.99
  -6   5   2   95.87   14.86
   6   5  -2   89.59   21.61
   6  -5  -2  104.28   19.38
  -6  -5   2  100.49   16.06
  -6  -5   2  105.20   19.89
  -6   5   1  333.29   35.14
   6   5  -1  287.11   62.06
   6  -5  -1  317.68   37.25
  -6  -5   1  340.15   36.52
  -6  -5   1  338.95   42.54
  -6   5   0    2.73    6.36
   6   5   0    6.94    9.59
   6  -5   0    1.08   12.18
  -6  -5   0    6.66    6.58
  -6  -5   0    8.86    8.52
  -6   5  -1   16.10    7.10
   6   5   1    7.84   11.06
   6  -5   1   10.51    7.86
  -6  -5  -1   13.80    7.57
  -6  -5  -1   14.69   10.16
  -6   5  -2   12.03    5.99
   6   5   2   11.35    9.28
   6  -5   2    9.22    6.39
  -6  -5  -2   14.06   10.00
  -6  -5  -2   12.68    8.83
  -6   5  -3   10.16    3.46
   6   5   3   16.12    7.56
  -6   5  -3   17.43    4.14
  -6  -5  -3   15.50    3.86
   6  -5   3   14.65    8.40
  -6  -5  -3   12.68    8.19
  -6  -5  -4    9.51    5.94
   6  -6  -9   25.74    6.33
  -6  -6   9   18.35    5.12
   6   6  -8   28.47    4.91
  -6   6   8   17.64    4.38
   6  -6  -8   34.07    6.39
  -6  -6   8   28.67    9.53
  -6  -6   8   22.31    4.33
   6   6  -7   21.58    6.16
   6  -6  -7   24.64    6.73
   6  -6  -7   21.52    5.52
  -6  -6   7   18.48    4.73
  -6  -6   7   20.07    5.41
   6   6  -6   58.14   11.54
   6  -6  -6   82.22   12.63
   6  -6  -6   47.47   10.15
  -6  -6   6   45.44    6.02
  -6  -6   6   52.46    9.87
   6   6  -5   27.90   18.62
   6  -6  -5   26.13   10.60
  -6  -6   5   21.26   15.17
  -6   6   4   24.27    4.63
   6   6  -4   41.23   11.43
   6  -6  -4   27.18   10.07
  -6  -6   4   22.66    5.23
  -6  -6   4   25.00    9.99
  -6   6   3  120.37   13.75
   6   6  -3  131.91   23.60
   6  -6  -3  142.94   35.75
  -6  -6   3  130.26   23.53
  -6  -6   3  124.07   22.31
  -6   6   2  166.53   19.65
   6   6  -2  159.56   27.38
   6  -6  -2  173.73   24.54
  -6  -6   2  169.73   21.35
  -6  -6   2  169.65   27.12
  -6   6   1    5.24    6.90
   6   6  -1    6.39    9.22
   6  -6  -1    6.59    7.85
  -6  -6   1   10.24    7.46
  -6  -6   1   12.73   15.97
  -6   6   0   55.13   12.29
   6   6   0   45.63   18.41
   6  -6   0   45.73   23.78
  -6  -6   0   57.93   12.78
  -6  -6   0   50.50   16.10
  -6   6  -1   11.84    6.62
   6   6   1   11.09   10.79
   6  -6   1   11.98    7.75
  -6  -6  -1   10.52   11.95
  -6  -6  -1    6.09    9.06
  -6   6  -2    0.60    2.90
   6   6   2    0.23    5.13
   6  -6   2   -2.48    3.59
  -6  -6  -2   -0.45    2.80
  -6  -6  -2    0.24    4.43
  -6   6  -3    4.77    2.88
   6   6   3    5.89    6.05
   6  -6   3    2.49    7.03
  -6  -6  -3    4.63    4.51
  -6  -6  -3    2.95    5.50
   6   7  -8   21.95    3.22
   6  -7  -8   29.42    5.28
  -6  -7   8   21.40    4.20
  -6  -7   8   24.23    4.78
   6   7  -7    2.69    2.26
   6  -7  -7    0.20    2.61
   6  -7  -7    1.53    1.82
  -6  -7   7    0.01    1.65
  -6  -7   7   -0.27    2.94
   6   7  -6   37.95    7.00
  -6  -7   6    2.97    7.35
   6   7  -5   80.00   13.05
   6  -7  -5  107.66   14.42
  -6  -7   5   51.22   13.28
  -6   7   4   58.66    6.56
   6   7  -4   73.52   13.62
   6  -7  -4   69.35   12.77
  -6  -7   4   57.51    7.46
  -6  -7   4   67.16   14.48
   6   7  -3   66.09   27.82
   6  -7  -3   62.15   22.50
  -6  -7   3   68.11   10.75
  -6  -7   3   75.31   26.65
   6   7  -2   15.25   10.03
   6  -7  -2   16.78    8.73
  -6  -7   2   10.45    7.37
  -6  -7   2   14.10   10.34
  -6   7   1  191.72   22.79
   6   7  -1  175.98   28.45
   6  -7  -1  193.68   25.88
  -6  -7   1  195.92   24.07
  -6  -7   1  195.95   29.32
  -6   7   0   17.61    8.34
   6   7   0   15.49   13.02
   6  -7   0   20.74   16.71
  -6  -7   0   19.50    8.52
  -6  -7   0   16.81   19.03
  -6   7  -1    7.06    6.39
   6   7   1    8.61   10.22
   6  -7   1    9.41    7.61
  -6  -7  -1   10.33    6.26
  -6  -7  -1    9.13    8.31
  -6   7  -2    0.54    3.71
   6   7   2    2.21    6.82
   6  -7   2    0.68    4.91
  -6  -7  -2    3.30    3.52
  -6  -7  -2    6.25    5.26
  -6   7  -3   37.45    5.00
   6   7   3   37.84   10.91
   6  -7   3   33.15    7.59
  -6  -7  -3   30.18    4.28
  -6  -7  -3   27.38   14.85
  -6  -8   8    7.45    3.59
   6   8  -7    6.04    2.25
   6  -8  -7    7.35    2.75
  -6  -8   7    8.45    4.71
   6   8  -6  182.58   21.79
   6  -8  -6  237.09   26.66
  -6  -8   6  183.23   32.81
   6   8  -5   62.95    9.69
   6  -8  -5   74.58   10.99
  -6  -8   5   67.04   13.64
  -6   8   4   30.05    4.42
   6   8  -4   33.45    8.63
   6  -8  -4   36.91    8.19
  -6  -8   4   23.98    4.98
  -6  -8   4   30.11   11.06
   6   8  -3    7.88    6.36
   6  -8  -3    9.08    5.71
  -6  -8   3    4.04    4.78
  -6  -8   3    7.18    7.44
   6   8  -2  122.00   21.26
   6  -8  -2  131.37   19.25
  -6  -8   2  134.18   17.80
  -6  -8   2  124.24   23.42
   6   8  -1    0.16    6.38
   6  -8  -1    1.73    5.55
  -6  -8   1    1.42    5.11
  -6  -8   1    5.65    6.55
  -6   8   0   63.66   12.44
   6   8   0   50.68   27.50
   6  -8   0   57.87   13.96
  -6  -8   0   58.49   12.69
  -6  -8   0   55.90   15.84
  -6   8  -1   67.52   11.95
   6   8   1   59.80   18.10
   6  -8   1   53.06   23.12
  -6  -8  -1   65.91   11.64
  -6  -8  -1   58.33   14.22
  -6   8  -2   24.45   10.67
   6   8   2   21.91   10.83
   6  -8   2   18.28   14.19
  -6  -8  -2   18.59    5.51
  -6  -8  -2   20.07    7.68
  -6  -9   7   35.43    7.83
   6  -9  -6   28.46    4.52
  -6  -9   6   33.87    8.68
   6   9  -5   54.32    7.71
   6  -9  -5  115.60   10.88
  -6  -9   5   68.57   13.79
  -6   9   4   15.51    3.26
   6   9  -4   15.21    5.71
   6  -9  -4   19.01    5.80
  -6  -9   4   14.81    3.87
  -6  -9   4   18.99   15.15
   6   9  -3   14.80    6.67
   6  -9  -3   16.75    6.22
  -6  -9   3   14.67    5.68
  -6  -9   3   18.00    9.30
   6   9  -2   -1.09    5.14
   6  -9  -2    2.33    4.65
   6  -9  -2    3.36    4.46
  -6  -9   2    1.74    5.56
   6   9  -1   95.50   18.11
   6  -9  -1  105.80   16.93
  -6  -9   1  110.22   26.24
  -6  -9   1  102.07   19.85
  -6   9   0    4.23    5.84
   6   9   0    6.67    7.13
   6  -9   0    7.18    6.50
  -6  -9   0    6.12   10.20
  -6   9  -1    3.79    4.28
   6   9   1    1.82    5.61
   6  -9   1   -0.33    4.96
  -6  -9  -1    2.98    4.00
  -6  -9  -1    2.72    4.78
  -6   9  -2    0.22    2.45
   6   9   2    1.70    3.95
   6  -9   2    0.34    3.42
  -6  -9  -2   -1.85    2.17
  -6  -9  -2   -0.80    2.84
  -6 -10   7   96.84   12.13
  -6 -10   6   98.85   13.79
   6 -10  -5   44.37    5.49
  -6 -10   5   55.31   11.56
   6  10  -4   32.31    5.21
   6 -10  -4   41.84    6.56
  -6 -10   4   32.78    5.06
  -6 -10   4   41.72   10.82
   6  10  -3   16.56    5.32
   6 -10  -3   18.42    5.46
  -6 -10   3   16.44    5.60
  -6 -10   3   15.51    9.21
   6  10  -2   89.73   20.44
   6 -10  -2   91.66   12.18
  -6 -10   2  105.60   14.15
  -6 -10   2  103.86   17.60
   6  10  -1    0.63    4.22
   6 -10  -1    0.86    4.04
  -6 -10   1    1.33    3.99
  -6 -10   1    1.65    4.45
  -6  10   0   55.13   10.48
   6  10   0   40.73   11.34
   6 -10   0   47.35   10.65
  -6 -10   0   52.35   10.11
  -6 -10   0   42.12   10.16
  -6  10  -1   27.91    7.12
   6  10   1   21.78    8.70
   6 -10   1   22.34    7.82
  -6 -10  -1   23.56    6.48
  -6 -10  -1   24.39    6.42
  -6 -11   6   29.27    7.57
  -6 -11   5   14.42    6.50
   6 -11  -4   15.46    3.22
  -6 -11   4   13.79    3.25
  -6 -11   4   23.28    7.49
  -6  11   3    2.66    2.81
   6  11  -3    1.07    3.92
   6 -11  -3    3.38    2.83
  -6 -11   3    2.40    3.33
  -6 -11   3    4.95    4.90
  -6  11   2   15.15    5.41
   6  11  -2   10.65    4.21
   6 -11  -2   11.39    4.72
  -6 -11   2   16.78   10.24
  -6 -11   2   17.26   12.07
  -6  11   1    1.79    3.77
   6  11  -1    2.36    5.51
   6 -11  -1    1.83    3.11
  -6 -11   1    0.77    3.81
  -6 -11   1    1.80    3.94
  -6  11   0   34.90    7.61
   6  11   0   21.89    7.05
   6 -11   0   24.43    6.90
  -6 -11   0   44.55   13.12
  -6 -11   0   19.02    6.38
  -6 -12   4    9.86    5.28
  -6 -12   3   18.78    4.67
  -6 -12   3   11.31    6.23
  -6  12   2   39.17    6.73
  -6 -12   2   37.23    7.60
  -6 -12   2   33.79    7.67
  -6  12   1   14.29    5.36
  -6 -12   1   13.69    5.69
  -6 -12   1   12.14    4.46
   7   0  -9    9.48   11.09
  -7   0   9    7.18    5.56
   7   0  -8   66.72   13.52
  -7   0   8   54.32   11.37
   7   0  -7   65.95   12.98
   7   0  -7   64.00   14.17
   7   0  -6   93.84   14.77
   7   0  -6   96.41   16.12
   7   0  -5  138.02   17.48
   7   0  -5  130.40   18.48
   7   0  -4   64.18   10.86
   7   0  -4   58.79   11.33
   7   0  -3  208.36   19.91
   7   0  -3  155.01   19.54
  -7   0   3  223.46   21.42
   7   0  -2    9.57    3.67
   7   0  -2    7.94    4.94
  -7   0   2   11.75    6.77
   7   0  -1    8.91    2.77
   7   0  -1    7.34    3.64
  -7   0   1   16.80    6.99
  -7   0   1    9.38    4.08
  -7   0   0  105.56   10.98
  -7   0   0    1.41    6.51
  -7   0  -1   61.17    9.74
  -7   0  -1   14.87    7.77
  -7   0  -2   39.47    7.25
  -7   0  -2   25.81    8.00
  -7   0  -3   -0.11    2.47
   7   1  -9   59.31   11.42
  -7   1   9   50.48   16.85
  -7  -1   9   53.00   10.22
   7  -1  -9   58.34   11.90
   7   1  -8    2.13    5.40
  -7   1   8    2.83    4.45
  -7  -1   8    1.54    4.33
   7  -1  -8    2.02    5.17
   7   1  -7   45.48   12.69
   7  -1  -7   46.73   11.58
   7  -1  -7   44.63   11.78
  -7  -1   7   41.56    9.75
   7   1  -6    9.37    5.56
   7   1  -6   11.59   12.78
   7  -1  -6    5.76    6.68
   7  -1  -6    5.13    6.51
   7   1  -5    2.45    6.43
   7   1  -5    9.86    4.79
   7  -1  -5    5.19    6.03
   7  -1  -5    4.16    5.78
   7   1  -4  191.13   33.58
   7   1  -4  159.62   17.15
   7  -1  -4  159.51   19.54
   7  -1  -4  143.73   17.01
   7   1  -3   57.43   12.22
   7   1  -3   56.78    7.52
   7  -1  -3   57.05   10.55
   7  -1  -3   55.56    9.12
   7   1  -2    1.43    4.83
   7  -1  -2    3.63    3.65
   7  -1  -2    4.39    2.92
  -7   1   1   28.01    7.29
   7   1  -1    4.98    4.90
   7  -1  -1    4.61    3.62
  -7  -1   1   39.68    7.55
  -7  -1   1    4.78    5.15
  -7   1   0   35.88    6.58
   7   1   0   36.24   10.03
  -7   1   0  110.22   19.81
  -7  -1   0   39.39    9.30
   7  -1   0   36.71    4.30
  -7   1  -1   15.20   11.91
  -7   1  -1   72.18   10.78
  -7  -1  -1   67.18   10.68
  -7  -1  -1   13.48    9.56
  -7   1  -2   10.64    4.64
  -7   1  -2    6.87    8.04
  -7  -1  -2    5.85    5.92
   7   2  -9   38.89    8.99
  -7   2   9   34.47   13.53
   7  -2  -9   42.58    9.79
  -7  -2   9   35.37    8.29
   7   2  -8    6.54    6.41
  -7   2   8    3.13    5.39
  -7  -2   8    5.60    5.04
   7  -2  -8   10.27    5.99
   7   2  -7   94.05   16.97
   7  -2  -7   97.99   15.90
   7  -2  -7   96.57   15.14
  -7  -2   7   83.28   12.46
   7   2  -6   47.27    8.89
   7   2  -6   51.51   13.16
   7  -2  -6   52.98   21.15
   7  -2  -6   50.57   10.82
   7   2  -5   82.44   15.27
   7   2  -5   72.78    9.90
   7  -2  -5   81.55   14.92
   7  -2  -5   84.72   12.24
  -7   2   4   18.85    6.74
   7   2  -4    8.88    3.86
   7   2  -4   27.82    9.34
   7  -2  -4   10.07    5.25
   7  -2  -4    9.18    7.01
  -7  -2   4    7.55    3.86
   7   2  -3   75.61   15.15
  -7   2   3   91.03   12.47
   7  -2  -3   82.20   13.35
   7  -2  -3   66.44    7.97
  -7  -2   3   86.83   12.57
  -7  -2   3   66.65    9.52
  -7   2   2  181.26   21.05
   7   2  -2  153.35   20.72
   7  -2  -2  155.77   18.08
  -7  -2   2  177.67   20.53
  -7   2   1   43.76   11.04
   7   2  -1   37.03   17.29
   7  -2  -1   35.33    7.24
  -7  -2   1   44.63   10.82
  -7  -2   1   36.57    9.43
  -7   2   0    6.12    6.74
   7   2   0    6.52    5.43
   7  -2   0    7.97    3.41
  -7  -2   0   31.10    7.54
  -7  -2   0    6.12    6.71
  -7   2  -1   40.28    8.66
   7   2   1   22.69    5.25
  -7   2  -1   24.19    8.28
   7  -2   1   20.89    3.20
  -7  -2  -1   29.44    9.40
  -7  -2  -1   37.23    8.40
  -7   2  -2   14.44    5.12
  -7   2  -2    9.64    7.18
  -7  -2  -2   14.26    5.25
  -7  -2  -2   10.65    7.17
   7   3  -9   10.90    5.02
  -7   3   9    6.18    7.97
   7  -3  -9   11.15    5.64
  -7  -3   9    8.64    4.80
   7   3  -8   47.15   10.71
  -7   3   8   39.75    9.08
   7  -3  -8   51.88   16.97
  -7  -3   8   46.91    8.40
   7   3  -7   28.51    9.83
   7  -3  -7   28.52    9.48
   7  -3  -7   28.09    8.28
  -7  -3   7   24.39    6.52
   7   3  -6   82.78   16.63
   7  -3  -6   88.43   15.72
   7  -3  -6   95.90   20.99
  -7  -3   6   78.35    9.74
   7   3  -5   34.44   11.26
   7   3  -5   29.44    5.59
   7  -3  -5   37.79   10.98
   7  -3  -5   35.81    7.29
   7   3  -4  116.64   19.45
  -7   3   4  100.98    9.58
   7  -3  -4  183.39   29.78
   7  -3  -4  104.34   10.16
  -7  -3   4  109.30   10.49
  -7  -3   4   94.71   10.63
  -7   3   3  237.68   22.86
   7   3  -3  218.52   28.69
   7  -3  -3  233.45   26.59
  -7  -3   3  247.59   23.87
  -7  -3   3  273.21   26.92
  -7   3   2   51.69   11.66
   7   3  -2   43.77   21.58
   7  -3  -2   45.96   10.65
  -7  -3   2   51.67   11.17
  -7  -3   2   42.97   10.62
  -7   3   1    6.24    5.67
   7   3  -1    1.98    6.04
   7  -3  -1    1.47    7.39
  -7  -3   1    7.10    5.54
  -7  -3   1    0.61    5.56
  -7   3   0   24.81    8.63
   7   3   0   21.46    8.19
   7  -3   0   18.75    6.07
  -7  -3   0   24.93    8.80
  -7  -3   0   19.02    9.40
  -7   3  -1   21.30   12.41
   7   3   1   16.06    5.91
   7  -3   1   15.87    7.08
  -7  -3  -1   23.71    7.51
  -7  -3  -1   19.65    8.87
   7   3   2   19.54    6.86
  -7   3  -2   31.03    6.00
  -7   3  -2   16.48    3.69
  -7  -3  -2   22.55    8.78
  -7  -3  -2   32.10   10.00
   7   4  -8   10.83    5.73
  -7   4   8    9.04    4.91
   7  -4  -8   10.05    5.44
  -7  -4   8    9.67    4.24
   7   4  -7    7.84    5.95
   7  -4  -7    5.32    5.89
   7  -4  -7    5.83    4.60
  -7  -4   7    5.20    6.23
   7   4  -6   28.53    9.64
   7  -4  -6   28.57    9.26
   7  -4  -6   28.93    6.34
  -7  -4   6   24.41    4.47
  -7  -4   6   16.95    3.01
   7   4  -5   99.77   17.46
   7  -4  -5  111.06   17.12
   7  -4  -5   93.16   14.08
  -7  -4   5   76.67   14.09
  -7   4   4   16.00    3.97
   7   4  -4   21.40    9.77
   7  -4  -4   21.18    8.60
  -7  -4   4   15.69    4.43
  -7  -4   4   14.90    5.67
  -7   4   3   10.69    5.29
   7   4  -3    8.20    8.30
   7  -4  -3   11.57    7.04
  -7  -4   3    8.15    5.66
  -7  -4   3    5.69    6.49
  -7   4   2   48.35   10.97
   7   4  -2   48.94   24.89
   7  -4  -2   45.89   11.30
  -7  -4   2   50.91   11.34
  -7  -4   2   48.31   11.63
  -7   4   1   27.28    9.62
   7   4  -1   27.72   11.42
   7  -4  -1   26.70    9.17
  -7  -4   1   30.15    9.68
  -7  -4   1   76.44   19.29
  -7   4   0   47.89   10.79
   7   4   0   36.76   11.55
   7  -4   0   42.53    8.95
  -7  -4   0   49.60   11.03
  -7  -4   0   36.21   12.56
  -7   4  -1    4.21    3.82
   7   4   1    0.06    3.82
   7  -4   1    0.43    2.79
  -7  -4  -1    1.55    3.91
  -7  -4  -1    2.85    5.15
  -7   4  -2   20.42    5.08
   7   4   2   15.03    4.68
   7  -4   2   12.25    2.73
  -7  -4  -2   22.03    4.98
  -7  -4  -2   15.82    8.07
   7   5  -8   12.52    4.92
  -7   5   8    9.39    4.32
   7  -5  -8   12.28    4.59
  -7  -5   8   11.53    5.92
   7   5  -7   35.04    8.36
   7  -5  -7   37.69    8.35
   7  -5  -7   36.63    6.14
  -7  -5   7   25.81    4.48
  -7  -5   7   25.21    3.14
   7   5  -6   76.65   13.67
   7  -5  -6   87.31   13.68
   7  -5  -6   65.01    7.17
  -7  -5   6   58.12    7.36
   7   5  -5    8.69    7.51
   7  -5  -5   12.95    7.22
  -7  -5   5    8.04    4.24
  -7   5   4   69.04    7.28
   7   5  -4   86.06   16.24
   7  -5  -4   84.28   14.41
  -7  -5   4   69.07    8.03
  -7  -5   4   74.58   11.57
  -7   5   3   37.83    7.69
   7   5  -3   39.76   12.35
   7  -5  -3   36.32   10.97
  -7  -5   3   40.90   14.01
  -7  -5   3   41.30   17.55
  -7   5   2   56.37   18.76
   7   5  -2   48.16   26.64
   7  -5  -2   50.41   12.07
  -7  -5   2   52.71   11.77
  -7  -5   2   77.17   13.74
  -7   5   1   11.22    6.88
   7   5  -1    8.76    8.74
   7  -5  -1   10.07    7.18
  -7  -5   1    9.38    7.10
  -7  -5   1   16.76    8.24
  -7   5   0   -1.46    4.79
   7   5   0    3.47    5.61
   7  -5   0    3.09    4.43
  -7  -5   0    2.52    4.90
  -7  -5   0   14.47   10.74
  -7   5  -1    5.07    4.29
   7   5   1    2.79    4.91
   7  -5   1    2.18    3.71
  -7  -5  -1    3.63    4.28
  -7  -5  -1    4.04    6.02
  -7   5  -2   32.58    6.16
   7   5   2   24.15    6.89
   7  -5   2   43.03    5.56
  -7  -5  -2   32.38    6.10
  -7  -5  -2   23.22   16.93
   7   6  -8   33.50    4.27
   7   6  -7   34.88    6.94
   7  -6  -7   37.64    7.25
   7  -6  -7   24.83    3.82
  -7  -6   7   26.85    4.09
   7   6  -6   16.34    6.69
  -7  -6   6   12.63    4.39
   7   6  -5   71.24   14.02
   7  -6  -5   83.54   14.02
  -7   6   4   78.70    7.59
   7   6  -4   92.03   16.20
   7  -6  -4   91.97   14.42
  -7  -6   4   77.13    8.44
  -7  -6   4   83.34   13.38
  -7   6   3   23.88   10.51
   7   6  -3   22.55   10.34
   7  -6  -3   22.53    8.90
  -7  -6   3   25.18    6.55
  -7  -6   3   23.34    8.69
  -7   6   2   11.28   10.78
   7   6  -2    8.28   16.40
   7  -6  -2   12.10    7.16
  -7  -6   2    8.89    6.52
  -7  -6   2   19.24    8.46
  -7   6   1   12.41   12.20
   7   6  -1    9.04    9.01
   7  -6  -1   11.84    7.50
  -7  -6   1   11.70    6.82
  -7  -6   1   13.15    8.61
  -7   6   0   41.15    9.51
   7   6   0   31.27   11.68
   7  -6   0   38.49    9.76
  -7  -6   0   37.61    9.39
  -7  -6   0   35.69   11.86
  -7   6  -1    1.61    3.88
   7   6   1    4.48    4.76
   7  -6   1    3.46    3.80
  -7  -6  -1    1.31    3.80
  -7  -6  -1    2.98    5.33
   7   7  -7    6.73    3.38
   7  -7  -7    6.70    3.73
  -7  -7   7    6.22    2.86
   7   7  -6   29.20   11.90
   7  -7  -6   30.86   12.31
  -7  -7   6   26.71   10.26
   7   7  -5   13.80    5.58
  -7  -7   5    2.26    4.94
  -7   7   4    6.16    2.36
   7   7  -4    6.40    6.12
   7  -7  -4    6.30    9.78
  -7  -7   4    3.85    2.70
  -7  -7   4    5.30    5.60
  -7   7   3   10.98    8.04
   7   7  -3   13.77    8.12
   7  -7  -3   12.79    6.98
  -7  -7   3   13.92    5.26
  -7  -7   3   12.72    7.63
  -7   7   2   42.43    9.01
   7   7  -2   39.68   20.20
   7  -7  -2   38.90   10.17
  -7  -7   2   41.48    9.32
  -7  -7   2   36.09   21.07
  -7   7   1    1.03    9.51
   7   7  -1    1.51    7.35
   7  -7  -1    1.06   11.18
  -7  -7   1    0.98    5.45
  -7  -7   1   26.78    7.56
  -7   7   0    5.57    5.08
   7   7   0    5.59    6.48
   7  -7   0    5.17    5.50
  -7  -7   0    5.45    4.93
  -7  -7   0    3.49    6.42
  -7   7  -1    2.41    3.29
   7   7   1    1.07    4.34
   7  -7   1    0.94    3.52
  -7  -7  -1    2.12    5.58
  -7  -7  -1    0.02    4.16
  -7  -8   7   36.29    5.98
   7   8  -6   10.79    4.00
   7  -8  -6   12.10    4.37
  -7  -8   6   13.05    4.79
   7   8  -5    0.49    2.79
   7  -8  -5   -0.10    2.87
  -7  -8   5    1.98    3.30
  -7   8   4    5.30    2.17
   7   8  -4    6.45    9.20
   7  -8  -4    7.24    4.74
  -7  -8   4    5.88    2.54
  -7  -8   4    4.33    9.81
  -7   8   3   23.45    5.46
   7   8  -3   23.83    8.68
   7  -8  -3   26.56    7.71
  -7  -8   3   22.16    5.91
  -7  -8   3   29.20    9.36
  -7   8   2    1.98    4.34
   7   8  -2    5.59    5.51
   7  -8  -2    6.32    4.96
  -7  -8   2    2.98    8.10
  -7  -8   2    5.61    5.98
  -7   8   1    0.77    6.42
   7   8  -1   -3.09    8.51
   7  -8  -1   -0.23    3.74
  -7  -8   1    3.23    6.58
  -7  -8   1    8.48    8.11
  -7   8   0   17.45    6.85
   7   8   0   11.49    8.72
   7  -8   0   15.41   13.26
  -7  -8   0   36.60    6.93
  -7  -8   0   11.09    8.07
  -7  -9   6    3.51    3.58
   7   9  -5    0.33    2.11
   7  -9  -5    1.10    2.29
  -7  -9   5    1.52    3.38
   7   9  -4    6.37    4.01
   7  -9  -4    6.51    4.07
  -7  -9   4    4.84    4.13
  -7  -9   4   10.04    5.55
  -7   9   3   10.36    5.93
   7   9  -3    8.41    5.16
   7  -9  -3    6.72    4.81
  -7  -9   3    7.05    3.79
  -7  -9   3    7.73    6.39
  -7   9   2    6.89    4.50
   7   9  -2    7.56    5.40
   7  -9  -2    8.16    5.02
  -7  -9   2    6.40    4.60
  -7  -9   2    7.47    6.20
  -7   9   1    2.18    5.43
   7   9  -1    0.44    3.31
   7  -9  -1    0.15    2.99
  -7  -9   1    0.56    2.91
  -7  -9   1   -0.03    3.44
   7 -10  -4    0.03    1.50
  -7 -10   4   -0.01    2.50
  -7  10   3   43.82    5.49
   7  10  -3   41.47    6.62
   7 -10  -3   48.55    7.33
  -7 -10   3   44.45    6.70
  -7 -10   3   48.32    9.79
  -7  10   2   20.37    9.20
   7  10  -2   16.05    5.74
   7 -10  -2   19.93    5.49
  -7 -10   2   17.83    9.37
  -7 -10   2   16.35   12.32
   8   0  -7   18.74   11.42
  -8   0   7   19.62    5.99
   8   0  -6    1.98    3.15
   8   0  -6    0.78    3.43
   8   0  -5    1.42    2.97
   8   0  -5    2.59    3.42
   8   0  -4   38.32    6.15
   8   0  -4   39.48    7.79
  -8   0   4   46.04    5.60
   8   0  -3    2.56    2.59
   8   0  -3    4.68    3.31
  -8   0   3   22.35    4.32
   8   0  -2    4.16    2.45
  -8   0   2   28.08    5.68
  -8   0   1   26.00    8.03
  -8   0   0    7.65    5.06
   8   1  -7    5.30    4.99
  -8   1   7    7.20    4.63
  -8  -1   7    5.06    3.87
   8  -1  -7    7.07    4.29
   8   1  -6   22.52    7.34
   8  -1  -6   25.88    6.89
   8  -1  -6   22.89    6.10
   8   1  -5    3.82    2.86
   8   1  -5    3.44    7.96
   8  -1  -5    4.08    3.94
   8  -1  -5    2.99    3.36
  -8   1   4   34.84    6.07
   8   1  -4    6.70    3.05
   8   1  -4    6.51    5.41
   8  -1  -4    6.62    3.74
   8  -1  -4    6.76    4.70
  -8  -1   4   27.07    4.11
   8   1  -3   30.00    6.10
  -8   1   3   23.96    5.53
   8  -1  -3   17.49    4.46
   8  -1  -3   13.20    3.27
  -8  -1   3   21.13    5.78
  -8   1   2   28.83    6.86
   8   1  -2   17.02    4.40
   8  -1  -2   14.53    3.47
  -8  -1   2   23.92    7.01
  -8   1   1   32.82    8.10
  -8  -1   1   20.97    8.30
  -8   1   0   10.28    4.86
  -8  -1   0    8.92    4.85
  -8  -1   0    4.58    3.00
   8   2  -7    3.42    4.23
   8  -2  -7    2.82    3.03
  -8  -2   7    1.90    2.65
   8   2  -6    5.25    4.89
   8  -2  -6    6.19    4.61
   8  -2  -6    3.88    3.29
  -8  -2   6    3.58    2.66
   8   2  -5   19.66    7.33
   8  -2  -5   18.54    4.23
   8   2  -4   16.97    6.10
  -8   2   4   11.49    3.03
   8  -2  -4   15.43    5.36
   8  -2  -4    9.72    2.67
  -8  -2   4    9.53    3.41
  -8   2   3    3.62    2.89
   8   2  -3   -0.42    3.35
   8  -2  -3    1.11    2.80
  -8  -2   3   -0.38    3.13
  -8   2   2    8.19    4.06
   8   2  -2   -0.67    6.06
   8  -2  -2    2.40    2.50
  -8  -2   2    2.36    4.28
  -8  -2   2    0.88    2.42
  -8   2   1   18.66    6.34
   8   2  -1   11.38    3.87
   8  -2  -1   11.04    2.69
  -8  -2   1   20.85    6.35
  -8  -2   1   10.94    4.15
  -8   2   0   10.53    4.92
  -8  -2   0    8.49    4.92
  -8  -2   0    4.42    3.80
   8   3  -7   24.85    8.03
   8  -3  -7   23.74    7.63
   8  -3  -7   21.67    8.20
  -8  -3   7   32.79    3.32
   8   3  -6   10.08    5.57
   8  -3  -6    9.90    5.29
   8  -3  -6    6.86    2.79
  -8  -3   6    5.82    2.19
   8   3  -5   39.21   10.53
   8  -3  -5   50.01   10.00
   8   3  -4   18.01    4.41
  -8   3   4    0.17    1.87
  -8  -3   4    0.03    2.01
  -8   3   3   27.91    5.79
   8   3  -3   27.34   13.45
   8  -3  -3   27.25    6.71
  -8  -3   3   29.20    6.26
  -8  -3   3   19.82    4.31
  -8   3   2    2.85    3.92
   8   3  -2    0.91    4.12
   8  -3  -2    0.84    5.50
  -8  -3   2    1.61    4.05
  -8  -3   2   11.71    5.40
  -8   3   1    3.14    4.04
   8   3  -1    1.93    3.05
   8  -3  -1    0.68    3.83
  -8  -3   1    2.51    4.07
  -8  -3   1    2.84    3.22
  -8   3   0    6.76    4.53
  -8  -3   0    7.09    8.07
  -8  -3   0    4.50    4.14
   8   4  -7   20.39    6.47
   8  -4  -7   15.51    6.20
   8   4  -6    9.85    6.32
   8  -4  -6   13.12    5.92
   8   4  -5    8.89    6.49
   8  -4  -5   13.05    6.11
  -8   4   4   49.85    5.24
   8   4  -4   59.61   11.22
   8  -4  -4   61.18   10.38
  -8  -4   4   52.30    5.88
  -8  -4   4   39.20    8.93
  -8   4   3   13.21    4.31
   8   4  -3   13.27   11.93
   8  -4  -3   11.84    5.70
  -8  -4   3   13.43    4.59
  -8  -4   3    8.54    3.98
  -8   4   2   34.19    7.32
   8   4  -2   29.54    8.55
   8  -4  -2   27.59   11.49
  -8  -4   2   32.20   12.63
  -8  -4   2   35.27   11.38
  -8   4   1   17.90    6.14
   8   4  -1   13.80    5.55
   8  -4  -1   14.77    4.14
  -8  -4   1   17.80    5.97
  -8  -4   1   11.65    5.75
   8   5  -6   16.96    6.62
   8  -5  -6   17.18    6.26
   8   5  -5   10.00    5.75
   8  -5  -5   10.61    5.38
  -8  -5   5    7.12    2.50
  -8   5   4    2.29    1.83
   8   5  -4    3.35    4.88
   8  -5  -4    5.77    4.51
  -8  -5   4    4.45    2.12
  -8  -5   4    3.06    4.67
  -8   5   3   42.08   10.50
   8   5  -3   40.04   17.39
   8  -5  -3   43.78    8.96
  -8  -5   3   44.14    6.97
  -8  -5   3   29.57    7.26
  -8   5   2   12.94    8.69
   8   5  -2    8.68    6.16
   8  -5  -2   10.87    4.97
  -8  -5   2   11.67    5.04
  -8  -5   2    8.05    4.86
  -8   5   1    0.95    3.20
   8   5  -1    0.43    3.29
   8  -5  -1    0.37    2.52
  -8  -5   1   -0.37    3.14
  -8  -5   1   12.45    6.08
   8   6  -5   10.18    5.40
   8  -6  -5   10.15    5.04
  -8  -6   5    7.97    2.86
   8   6  -4    6.24    5.41
   8  -6  -4   10.30    5.11
  -8  -6   4    6.29    3.51
  -8   6   3    0.45    3.56
   8   6  -3    2.78    6.45
   8  -6  -3    2.40    3.15
  -8  -6   3    2.00    3.93
  -8  -6   3   -1.93    2.72
  -8   6   2   12.68    8.74
   8   6  -2   13.30    6.64
   8  -6  -2   14.13    9.96
  -8  -6   2   14.22    5.18
  -8  -6   2   15.13    5.57
   8   7  -4    4.52    4.74
   8  -7  -4    7.30    4.51
  -8  -7   4    7.61    3.70
   8   7  -3    5.50    4.60
   8  -7  -3    4.27    4.42
  -8  -7   3    6.39    7.27
;

_shelx_hkl_checksum   21247

#==============================================================================
#     End of CIF
#==============================================================================
